# Supplementary material for: Integrated Proteomics and Metabolomics of Safflower Petal Wilting and Seed Development
Source: Biomolecules. 2024 Mar 28;14(4):414. doi: 10.3390/biom14040414 (PMC11048707; doi:10.3390/biom14040414)
Supplement: Supplementary file 1 [file biomolecules-14-00414-s001.zip]

Archive with 8 entries (8 files):
- Vincent-et-al_Suppl-Figures_2024-03-14.pptx
- Vincent-et-al_Suppl-TableS1_Sample-description_2024-02-23.xlsx
- Vincent-et-al_Suppl-TableS2_Metabolite-description_2024-02-23.xlsx
- Vincent-et-al_Suppl-TableS3_Peptide-description_2024-03-26.xlsx
- Vincent-et-al_Suppl-TableS4_MetaboAnalyst-results_2024-02-23.xlsx
- Vincent-et-al_Suppl-TableS5_AraCyc-results_2024-02-23.xlsx
- Vincent-et-al_Suppl-TableS6_PaintOmics-results_2024-02-23.xlsx
- Vincent-et-al_Suppl-VideoS1_ArathCyc_2024-02-23.mp4
