# Supplementary material for: Integrated Proteomics and Metabolomics of Safflower Petal Wilting and Seed Development
Source: Biomolecules. 2024 Mar 28;14(4):414. doi: 10.3390/biom14040414 (PMC11048707; doi:10.3390/biom14040414)
Supplement: Supplementary file 1 [file biomolecules-14-00414-s001.zip › Vincent-et-al_Suppl-TableS1_Sample-description_2024-02-23.xlsx]

## Sheet: samples
Supplementary Table S1: Safflower sample description.
description	description	description	description	description	description	description	stats	stats	stats	stats	stats	stats	stats	stats
Sample_name	organ_stage	stage	organ	time_series	replicate	order	PCA_PC1	PCA_PC2	PCA_PC3	Box Plot_Median	Box Plot_Lower Quartile	Box Plot_Upper Quartile	Box Plot_Lower Whisker	Box Plot_Upper Whisker
petals_stage_1a	petals_stage_1	stage 1	petals	1	a	1	18.6779	-0.175501	3.10533	-0.29963	-0.664541	0.509816	-1.86799	2.23155
petals_stage_1b	petals_stage_1	stage 1	petals	1	b	2	18.3262	0.0650568	3.41544	-0.313005	-0.66519	0.488063	-1.78323	2.20126
petals_stage_1c	petals_stage_1	stage 1	petals	1	c	3	18.8666	0.137978	3.36121	-0.32171	-0.672261	0.483446	-1.82561	2.21122
petals_stage_2a	petals_stage_2	stage 2	petals	2	a	4	51.0662	-26.219	2.95069	-0.285234	-0.694532	0.873205	-2.74499	3.17498
petals_stage_2b	petals_stage_2	stage 2	petals	2	b	5	55.4285	-26.9547	-2.80929	-0.215789	-0.663735	0.979327	-2.53629	3.33962
petals_stage_2c	petals_stage_2	stage 2	petals	2	c	6	56.3685	-25.9718	-2.91042	-0.206743	-0.662762	0.966194	-2.36601	3.27103
petals_stage_3a	petals_stage_3	stage 3	petals	3	a	7	57.9779	-29.7482	-14.5331	-0.160407	-0.650586	1.15683	-2.23856	3.07755
petals_stage_3b	petals_stage_3	stage 3	petals	3	b	8	57.3916	-29.7498	-14.1093	-0.155603	-0.650531	1.1323	-2.20542	3.12416
petals_stage_3c	petals_stage_3	stage 3	petals	3	c	9	57.7435	-29.5103	-14.0912	-0.178911	-0.657143	1.12347	-2.93044	3.11619
seeds_stage_1a	seeds_stage_1	stage 1	whole seeds	1	a	10	0.518467	12.1751	32.6626	-0.667786	-0.875855	-0.445826	-1.51599	0.19404
seeds_stage_1b	seeds_stage_1	stage 1	whole seeds	1	b	11	0.518544	13.1408	32.5216	-0.659914	-0.854265	-0.428852	-1.48908	0.20842
seeds_stage_1c	seeds_stage_1	stage 1	whole seeds	1	c	12	0.977234	13.9097	33.4142	-0.665096	-0.86141	-0.441554	-1.485	0.185197
seeds_stage_2a	seeds_stage_2	stage 2	whole seeds	2	a	13	5.83866	45.7686	-2.80681	-0.460101	-0.732069	0.455429	-2.26279	2.2306
seeds_stage_2b	seeds_stage_2	stage 2	whole seeds	2	b	14	5.73067	45.5371	-3.49524	-0.461904	-0.732484	0.438249	-2.27596	2.18679
seeds_stage_2c	seeds_stage_2	stage 2	whole seeds	2	c	15	6.06573	45.8933	-3.29619	-0.473016	-0.739323	0.41398	-2.26938	2.14389
seeds_stage_3a	seeds_stage_3	stage 3	whole seeds	3	a	16	-3.34349	40.0912	-34.8163	-0.345385	-0.660321	0.37854	-2.06053	1.93458
seeds_stage_3b	seeds_stage_3	stage 3	whole seeds	3	b	17	-3.50097	39.5678	-34.3041	-0.341657	-0.658408	0.383409	-2.14447	1.94011
seeds_stage_3c	seeds_stage_3	stage 3	whole seeds	3	c	18	-3.78788	40.0162	-34.7056	-0.35054	-0.669444	0.367281	-2.0084	1.91929
seeds_stage_4a	seeds_stage_4	stage 4	whole seeds	4	a	19	-33.945	0.552315	-17.9862	-0.229569	-0.625572	0.662737	-2.05241	2.58987
seeds_stage_4b	seeds_stage_4	stage 4	whole seeds	4	b	20	-33.8434	0.0645411	-17.3064	-0.212274	-0.62427	0.654017	-2.04673	2.56873
seeds_stage_4c	seeds_stage_4	stage 4	whole seeds	4	c	21	-34.2649	0.329207	-17.4332	-0.22673	-0.633782	0.641063	-2.05241	2.5523
seeds_stage_5a	seeds_stage_5	stage 5	whole seeds	5	a	22	-51.093	-30.5824	-4.28874	0.102147	-0.567454	1.11763	-2.18323	3.44239
seeds_stage_5b	seeds_stage_5	stage 5	whole seeds	5	b	23	-50.1034	-29.6087	-2.82487	0.0772989	-0.569324	1.06075	-2.47393	3.04552
seeds_stage_5c	seeds_stage_5	stage 5	whole seeds	5	c	24	-51.311	-30.0123	-2.59739	0.0636402	-0.573804	1.06038	-2.32439	2.95631
cotyledons_stage_5a	cotyledons_stage_5	stage 5	cotyledons	5	a	25	-46.2409	-27.5152	3.9542	-0.14551	-0.701374	1.09048	-2.46895	3.74589
cotyledons_stage_5b	cotyledons_stage_5	stage 5	cotyledons	5	b	26	-51.1672	-32.142	-0.371333	-0.0375419	-0.678149	1.16117	-2.71875	3.78401
cotyledons_stage_5c	cotyledons_stage_5	stage 5	cotyledons	5	c	27	-50.3768	-30.3135	2.05586	-0.010866	-0.684556	1.15724	-2.42142	3.4546
husks_stage_5a	husks_stage_5	stage 5	husks	5	a	28	0.122991	16.522	35.7662	-0.655988	-0.885777	-0.372093	-1.65422	0.397373
husks_stage_5b	husks_stage_5	stage 5	husks	5	b	29	0.638424	17.3572	35.4498	-0.653499	-0.889426	-0.377135	-1.65417	0.389429
husks_stage_5c	husks_stage_5	stage 5	husks	5	c	30	0.720373	17.3755	36.0288	-0.657081	-0.893001	-0.381452	-1.6542	0.379779
