# Supplementary material for: Integrated Proteomics and Metabolomics of Safflower Petal Wilting and Seed Development
Source: Biomolecules. 2024 Mar 28;14(4):414. doi: 10.3390/biom14040414 (PMC11048707; doi:10.3390/biom14040414)
Supplement: Supplementary file 1 [file biomolecules-14-00414-s001.zip › Vincent-et-al_Suppl-TableS2_Metabolite-description_2024-02-23.xlsx]

## Sheet: Metabolites
Supplementary Table S2: Safflower metabolite description, statistical, and quantitation results.
description	description	description	description	description	description	description	description	description	description	description	description	description	description	description	description	description	description	description	description	description	description	description	description	description	description	description	description	description	description	description	description	description	stats	stats	stats	stats	stats	stats	stats	stats	stats	stats	stats	stats	stats	stats	quant	quant	quant
Feature_Name	Feature_ID	Charge	Mass	mz	RT	MS Mode	CAS Number	Name	Structure	IUPAC	Formula	Smiles	InChI	InChIKey	Average Mass	Monoisotopic Mass	HMDB Origin	Mass Delta	Mass Delta [ppm]	PubChem	ChEBI	KEGG	METLIN	Superclass	Class	Subclass	Parent Level 1	Parent Level 2	Parent Level 3	Parent Level 4	Parent Level 5	Parent Level 6	PCA_PC1	PCA_PC2	PCA_PC3	K-Means_Cluster	K-Means_Distance	Husks-Cotyledons_2 Groups_P-Value	Husks-Cotyledons_2 Groups_FC	Husks-Cotyledons_2 Groups_up-down	Petals_SOM_Clusters	Petals_SOM_Distance	Petals_LM_P-Values	Seeds_SOM_Clusters	Seeds_SOM_ Distance	Seeds_LM_P-Values	petals_stage_1_MEAN	petals_stage_2_MEAN	petals_stage_3_MEAN
MET-neg_Group_0002	HMDB0032948	1	140.061296812	139.054020812	7.54436437062	neg	41268-41-1	5-Phenyl-1,3-pentadiyne	C#CC#CCC1=CC=CC=C1	penta-2,4-diyn-1-ylbenzene	C11H8	C#CC#CCC1=CC=CC=C1	InChI=1S/C11H8/c1-2-3-5-8-11-9-6-4-7-10-11/h1,4,6-7,9-10H,8H2	ZZGANZXITREHOP-UHFFFAOYSA-N	140.181200000	140.062600256	exogenous	-0.00130344368202	-9.30615081851	587245	81290	C17717		Benzenoids	Benzene and substituted derivatives		Benzene and substituted derivatives						0.0115691	0.000341905	-0.00799971	11	0.0702205										9319.8	935856	1.4327e+06
MET-neg_Group_0003	HMDB0062183	1	147.051887784	146.044611784	1.23529721423	neg		N-lactoyl-Glycine	C[C@H](O)C(=O)NCC(O)=O	2-[(2S)-2-hydroxypropanamido]acetic acid	C5H9NO4	C[C@H](O)C(=O)NCC(O)=O	InChI=1S/C5H9NO4/c1-3(7)5(10)6-2-4(8)9/h3,7H,2H2,1H3,(H,6,10)(H,8,9)/t3-/m0/s1	CLNVOWMDSFOIPV-VKHMYHEASA-N	147.130000000	147.053157774	endogenous	-0.00126999032355	-8.63626693082	101947384				Organic acids and derivatives	Carboxylic acids and derivatives	Amino acids, peptides, and analogues	Amino acids and derivatives	Alpha amino acids and derivatives	N-acyl-alpha amino acids and derivatives	N-acyl-alpha amino acids			-0.0139111	-0.00309976	-0.00205041	16	0.221113	0.000295542	-2.25912	up-cotyledons							26424.5	2.64632e+06	939421
MET-neg_Group_0004	HMDB0013105	1	168.114049607	167.106773607	6.93401662492	neg	134454-31-2	trans-4,5-epoxy-2(E)-decenal	CCCCCC1OC1\C=C\C=O	(2E)-3-(3-pentyloxiran-2-yl)prop-2-enal	C10H16O2	CCCCCC1OC1\C=C\C=O	InChI=1S/C10H16O2/c1-2-3-4-6-9-10(12-9)7-5-8-11/h5,7-10H,2-4,6H2,1H3/b7-5+	HIOMEXREAUSUBP-FNORWQNLSA-N	168.232800000	168.115029756	endogenous	-9.80149403830E-4	-5.83023067746	5352429				Organic oxygen compounds	Organooxygen compounds	Carbonyl compounds	Alpha,beta-unsaturated carbonyl compounds	Alpha,beta-unsaturated aldehydes	Enals				0.0157178	-0.0011164	-0.0181777	8	0.0925929				SOM (1,1)	0.00737449	2.88992e-07				4939.45	497821	6.33354e+06
MET-neg_Group_0005	HMDB0041606	1	174.087966320	173.080690320	4.59610372139	neg	627-93-0	Dimethyl adipate	COC(=O)CCCCC(=O)OC	1,6-dimethyl hexanedioate	C8H14O4	COC(=O)CCCCC(=O)OC	InChI=1S/C8H14O4/c1-11-7(9)5-3-4-6-8(10)12-2/h3-6H2,1-2H3	UDSFAEKRVUSQDD-UHFFFAOYSA-N	174.196000000	174.089208931	exogenous	-0.00124261055001	-7.13778043815	12329		C14570		Lipids and lipid-like molecules	Fatty Acyls	Fatty acid esters	Fatty acid methyl esters						0.0208591	-0.017725	-0.00656758	3	0.0361896				SOM (1,1)	0.0173302	8.29776e-05				51345.3	5138407	7.04941e+06
MET-neg_Group_0006	HMDB0125102	1	180.041210124	179.033934124	4.00955072715	neg		3-(3,4-dihydroxyphenyl)prop-2-enoic acid	OC(=O)C=CC1=CC(O)=C(O)C=C1	3-(3,4-dihydroxyphenyl)prop-2-enoic acid	C9H8O4	OC(=O)C=CC1=CC(O)=C(O)C=C1	InChI=1S/C9H8O4/c10-7-3-1-6(5-8(7)11)2-4-9(12)13/h1-5,10-11H,(H,12,13)	QAIPRVGONGVQAS-UHFFFAOYSA-N	180.159000000	180.042258738	endogenous	-0.00104861358651	-5.82426366924	2518	36281			Phenylpropanoids and polyketides	Cinnamic acids and derivatives	Hydroxycinnamic acids and derivatives	Hydroxycinnamic acids						0.0160859	-0.0157489	-0.00904054	3	0.0384069				SOM (1,2)	0.593696	0.232434				59604.5	5.96432e+06	5.67681e+06
MET-neg_Group_0007	HMDB0029430	1	180.056520238	179.049244238	7.77528587233	neg	1982-67-8	Methionine sulfoximine	CS(=N)(=O)CCC(N)C(O)=O	2-amino-4-[imino(methyl)oxo-λ⁶-sulfanyl]butanoic acid	C5H12N2O3S	CS(=N)(=O)CCC(N)C(O)=O	InChI=1S/C5H12N2O3S/c1-11(7,10)3-2-4(6)5(8)9/h4,7H,2-3,6H2,1H3,(H,8,9)	SXTAYKAGBXMACB-UHFFFAOYSA-N	180.225000000	180.056862950	exogenous	-3.42712289154E-4	-1.90335588179	16118	47833	C03510		Organic acids and derivatives	Carboxylic acids and derivatives	Amino acids, peptides, and analogues	Amino acids and derivatives	Alpha amino acids and derivatives	Alpha amino acids				0.0142523	0.00289788	-0.0157178	11	0.175494										105648	1.05687e+07	3.7709e+06
MET-neg_Group_0008	HMDB0132942	1	192.114355223	191.107079223	7.65855080075	neg		1-(4-hydroxyphenyl)-4-methylpentan-3-one	CC(C)C(=O)CCC1=CC=C(O)C=C1	1-(4-hydroxyphenyl)-4-methylpentan-3-one	C12H16O2	CC(C)C(=O)CCC1=CC=C(O)C=C1	InChI=1S/C12H16O2/c1-9(2)12(14)8-5-10-3-6-11(13)7-4-10/h3-4,6-7,9,13H,5,8H2,1-2H3	FQBGIKOCCJTAQL-UHFFFAOYSA-N	192.258000000	192.115029755	endogenous	-6.74531764361E-4	-3.51108273633	20687756				Benzenoids	Phenols	1-hydroxy-2-unsubstituted benzenoids	1-hydroxy-2-unsubstituted benzenoids						0.016459	0.00421795	0.0186312	8	0.426019				SOM (1,1)	0.00195447	3.0038e-05				18140	1.81787e+06	3.35593e+06
MET-neg_Group_0009	HMDB0130034	1	198.067096164	197.059820164	7.77386347815	neg		3-[(1E)-buta-1,3-dien-1-yl]-1H-isochromen-1-one	[H]\C(C=C)=C(\[H])C1=CC2=CC=CC=C2C(=O)O1	3-[(1E)-buta-1,3-dien-1-yl]-1H-isochromen-1-one	C13H10O2	[H]\C(C=C)=C(\[H])C1=CC2=CC=CC=C2C(=O)O1	InChI=1S/C13H10O2/c1-2-3-7-11-9-10-6-4-5-8-12(10)13(14)15-11/h2-9H,1H2/b7-3+	NCJLODXKOVAPFB-XVNBXDOJSA-N	198.221000000	198.068079562	endogenous	-9.83397734188E-4	-4.96494809443	11275633				Phenylpropanoids and polyketides	Isocoumarins and derivatives		Isocoumarins and derivatives						0.00886323	-0.00030669	-0.00594122	4	0.187091				SOM (1,2)	0.00105685	2.66247e-06				201083	2.01122e+07	7.44199e+06
MET-neg_Group_0010	HMDB0130049	1	214.062177339	213.054901339	7.07093578566	neg		3-[(1E)-buta-1,3-dien-1-yl]-5-hydroxy-1H-isochromen-1-one	[H]\C(C=C)=C(\[H])C1=CC2=C(C=CC=C2O)C(=O)O1	3-[(1E)-buta-1,3-dien-1-yl]-5-hydroxy-1H-isochromen-1-one	C13H10O3	[H]\C(C=C)=C(\[H])C1=CC2=C(C=CC=C2O)C(=O)O1	InChI=1S/C13H10O3/c1-2-3-5-9-8-11-10(13(15)16-9)6-4-7-12(11)14/h2-8,14H,1H2/b5-3+	IXAIVQBSDACJDQ-HWKANZROSA-N	214.220000000	214.062994182	endogenous	-8.16842609822E-4	-3.81589827303	131836254				Phenylpropanoids and polyketides	Isocoumarins and derivatives		Isocoumarins and derivatives						-0.00607733	0.0104971	0.0193202	1	0.511902										16972.2	1.7011e+06	795447
MET-neg_Group_0011	HMDB0125202	1	222.072964185	221.065688185	6.31202241852	neg		(3,4,5,6-tetrahydroxyoxan-2-yl)methyl acetate	CC(=O)OCC1OC(O)C(O)C(O)C1O	(3,4,5,6-tetrahydroxyoxan-2-yl)methyl acetate	C8H14O7	CC(=O)OCC1OC(O)C(O)C(O)C1O	InChI=1S/C8H14O7/c1-3(9)14-2-4-5(10)6(11)7(12)8(13)15-4/h4-8,10-13H,2H2,1H3	ILLOJQCWUBEHBA-UHFFFAOYSA-N	222.193000000	222.073952791	endogenous	-9.88606106858E-4	-4.45169770891	536270				Organic oxygen compounds	Organooxygen compounds	Carbohydrates and carbohydrate conjugates	Monosaccharides						0.0160837	-0.0148205	0.00556324	12	0.00881267										85290.8	8.53296e+06	6.38307e+06
MET-neg_Group_0012	HMDB0124917	1	224.103944200	223.096668200	5.91616169138	neg		2-(4-hydroxy-3-methylbut-2-en-1-yl)-5-methoxybenzene-1,3-diol	COC1=CC(O)=C(CC=C(C)CO)C(O)=C1	2-(4-hydroxy-3-methylbut-2-en-1-yl)-5-methoxybenzene-1,3-diol	C12H16O4	COC1=CC(O)=C(CC=C(C)CO)C(O)=C1	InChI=1S/C12H16O4/c1-8(7-13)3-4-10-11(14)5-9(16-2)6-12(10)15/h3,5-6,13-15H,4,7H2,1-2H3	PEGAKBAEWICPOH-UHFFFAOYSA-N	224.256000000	224.104858995	endogenous	-9.14794779078E-4	-4.08199439839					Benzenoids	Phenols	Methoxyphenols	Methoxyphenols						0.00511562	0.0141936	-0.0324447	15	0.311451							SOM (1,1)	0.371053	0.849024	16193.8	1.62326e+06	2.93759e+06
MET-neg_Group_0013	HMDB0040705	1	226.119951393	225.112675393	5.48755520710	neg	125263-70-9	Allixin	CCCCCC1=C(O)C(=O)C(OC)=C(C)O1	3-hydroxy-5-methoxy-6-methyl-2-pentyl-4H-pyran-4-one	C12H18O4	CCCCCC1=C(O)C(=O)C(OC)=C(C)O1	InChI=1S/C12H18O4/c1-4-5-6-7-9-10(13)11(14)12(15-3)8(2)16-9/h13H,4-7H2,1-3H3	OHRPDNHRQKOLGN-UHFFFAOYSA-N	226.268900000	226.120509064	exogenous	-5.57671410405E-4	-2.46625753986	86374				Organoheterocyclic compounds	Pyrans	Pyranones and derivatives	Pyranones and derivatives						-0.0074643	0.00475203	-0.0140314	15	0.0251747							SOM (1,1)	0.123512	0.55939	8257.75	829651	1.0583e+06
MET-neg_Group_0014	HMDB0041613	1	230.151148531	229.143872531	5.12250007413	neg	6938-94-9	Bis(1-methylethyl) hexanedioate	CC(C)OC(=O)CCCCC(=O)OC(C)C	1,6-bis(propan-2-yl) hexanedioate	C12H22O4	CC(C)OC(=O)CCCCC(=O)OC(C)C	InChI=1S/C12H22O4/c1-9(2)15-11(13)7-5-6-8-12(14)16-10(3)4/h9-10H,5-8H2,1-4H3	ZDQWESQEGGJUCH-UHFFFAOYSA-N	230.304000000	230.151809188	exogenous	-6.60656876022E-4	-2.87052653791	23368		C14523		Lipids and lipid-like molecules	Fatty Acyls	Fatty acid esters	Fatty acid esters						0.0125133	-0.0100096	0.00377356	4	0.0937886				SOM (1,2)	0.00826436	0.000662343				24494.8	2.45336e+06	962943
MET-neg_Group_0015	HMDB0030016	1	234.161293331	233.154017331	9.31745496440	neg	3569-10-6	Valerenic acid	CC1CCC(\C=C(/C)C(O)=O)C2=C(C)CCC12	(2E)-3-(3,7-dimethyl-2,4,5,6,7,7a-hexahydro-1H-inden-4-yl)-2-methylprop-2-enoic acid	C15H22O2	CC1CCC(\C=C(/C)C(O)=O)C2=C(C)CCC12	InChI=1S/C15H22O2/c1-9-4-6-12(8-11(3)15(16)17)14-10(2)5-7-13(9)14/h8-9,12-13H,4-7H2,1-3H3,(H,16,17)/b11-8+	FEBNTWHYQKGEIQ-DHZHZOJOSA-N	234.334000000	234.161979948	exogenous	-6.86616931660E-4	-2.93223063719	6042891		C09743		Lipids and lipid-like molecules	Prenol lipids	Sesquiterpenoids	Sesquiterpenoids						0.021507	-0.00825741	-0.0158849	8	0.0445769				SOM (1,1)	0.0145237	0.00165511				14035.7	1.40745e+06	2312117
MET-neg_Group_0016	HMDB0000296	1	244.068736554	243.061460554	1.43175353966	neg	58-96-8	Uridine	OC[C@H]1O[C@H]([C@H](O)[C@@H]1O)N1C=CC(=O)NC1=O	1-[(2R,3R,4S,5R)-3,4-dihydroxy-5-(hydroxymethyl)oxolan-2-yl]-1,2,3,4-tetrahydropyrimidine-2,4-dione	C9H12N2O6	OC[C@H]1O[C@H]([C@H](O)[C@@H]1O)N1C=CC(=O)NC1=O	InChI=1S/C9H12N2O6/c12-3-4-6(14)7(15)8(17-4)11-2-1-5(13)10-9(11)16/h1-2,4,6-8,12,14-15H,3H2,(H,10,13,16)/t4-,6-,7-,8-/m1/s1	DRTQHJPVMGBUCF-XVFCMESISA-N	244.201400000	244.069536126	endogenous	-7.99571666221E-4	-3.27599945049	6029	16704	C00299	90	Nucleosides, nucleotides, and analogues	Pyrimidine nucleosides		Pyrimidine nucleosides						-0.0173925	-0.0176664	-0.0013817	6	0.109697							SOM (1,3)	0.00415133	0.00229606	16152	1.61908e+06	611160
MET-neg_Group_0017	HMDB0000296	1	244.068929906	243.061653906	1.88664290657	neg	58-96-8	Uridine	OC[C@H]1O[C@H]([C@H](O)[C@@H]1O)N1C=CC(=O)NC1=O	1-[(2R,3R,4S,5R)-3,4-dihydroxy-5-(hydroxymethyl)oxolan-2-yl]-1,2,3,4-tetrahydropyrimidine-2,4-dione	C9H12N2O6	OC[C@H]1O[C@H]([C@H](O)[C@@H]1O)N1C=CC(=O)NC1=O	InChI=1S/C9H12N2O6/c12-3-4-6(14)7(15)8(17-4)11-2-1-5(13)10-9(11)16/h1-2,4,6-8,12,14-15H,3H2,(H,10,13,16)/t4-,6-,7-,8-/m1/s1	DRTQHJPVMGBUCF-XVFCMESISA-N	244.201400000	244.069536126	endogenous	-6.06220175911E-4	-2.48380107382	6029	16704	C00299	90	Nucleosides, nucleotides, and analogues	Pyrimidine nucleosides		Pyrimidine nucleosides																					217704
MET-neg_Group_0020	HMDB0010733	1	270.218854499	269.211578499	10.5671805213	neg		3-Oxohexadecanoic acid	CCCCCCCCCCCCCC(=O)CC(O)=O	3-oxohexadecanoic acid	C16H30O3	CCCCCCCCCCCCCC(=O)CC(O)=O	InChI=1S/C16H30O3/c1-2-3-4-5-6-7-8-9-10-11-12-13-15(17)14-16(18)19/h2-14H2,1H3,(H,18,19)	ASICPMTWQSESKX-UHFFFAOYSA-N	270.407600000	270.219494826	exogenous	-6.40327371457E-4	-2.36965645972	5282997	37251			Lipids and lipid-like molecules	Fatty Acyls	Fatty acids and conjugates	Long-chain fatty acids						0.00529163	0.0200949	-0.00510716	1	0.233582										9948.59	998735	1.09978e+06
MET-neg_Group_0021	HMDB0000394	1	274.177275848	273.169999848	6.01030086685	neg	73179-89-2	3-Hydroxytetradecanedioic acid	OC(CCCCCCCCCCC(O)=O)CC(O)=O	3-hydroxytetradecanedioic acid	C14H26O5	OC(CCCCCCCCCCC(O)=O)CC(O)=O	InChI=1S/C14H26O5/c15-12(11-14(18)19)9-7-5-3-1-2-4-6-8-10-13(16)17/h12,15H,1-11H2,(H,16,17)(H,18,19)	CEDZIURHISELSQ-UHFFFAOYSA-N	274.353200000	274.178023942	exogenous	-7.48093698462E-4	-2.72849620730	20848956			5383	Lipids and lipid-like molecules	Fatty Acyls	Fatty acids and conjugates	Long-chain fatty acids						0.0152684	-0.014937	0.000871687	8	0.210742				SOM (1,1)	0.00697043	1.44676e-05				14439.8	1.44786e+06	2.67872e+06
MET-neg_Group_0022	HMDB0001388	1	278.224232287	277.216956287	11.1314773831	neg	463-40-1	Alpha-Linolenic acid	CC\C=C/C\C=C/C\C=C/CCCCCCCC(O)=O	(9Z,12Z,15Z)-octadeca-9,12,15-trienoic acid	C18H30O2	CC\C=C/C\C=C/C\C=C/CCCCCCCC(O)=O	InChI=1S/C18H30O2/c1-2-3-4-5-6-7-8-9-10-11-12-13-14-15-16-17-18(19)20/h3-4,6-7,9-10H,2,5,8,11-17H2,1H3,(H,19,20)/b4-3-,7-6-,10-9-	DTOSIQBPPRVQHS-PDBXOOCHSA-N	278.429600000	278.224580204	drug	-3.47916973737E-4	-1.25048970689	5280934	27432	C06427	6208	Lipids and lipid-like molecules	Fatty Acyls	Lineolic acids and derivatives	Lineolic acids and derivatives						0.0123754	-0.0154868	-0.00507874	8	0.0126782				SOM (1,1)	0.00450774	0.00010654				126728	1.26766e+07	31920528
MET-neg_Group_0023	HMDB0000299	1	284.074233127	283.066957127	1.43579877106	neg	146-80-5	Xanthosine	OC[C@H]1O[C@H]([C@H](O)[C@@H]1O)N1C=NC2=C1N=C(O)N=C2O	9-[(2R,3R,4S,5R)-3,4-dihydroxy-5-(hydroxymethyl)oxolan-2-yl]-9H-purine-2,6-diol	C10H12N4O6	OC[C@H]1O[C@H]([C@H](O)[C@@H]1O)N1C=NC2=C1N=C(O)N=C2O	InChI=1S/C10H12N4O6/c15-1-3-5(16)6(17)9(20-3)14-2-11-4-7(14)12-10(19)13-8(4)18/h2-3,5-6,9,15-17H,1H2,(H2,12,13,18,19)/t3-,5-,6-,9-/m1/s1	UBORTCNDUKBEOP-UUOKFMHZSA-N	284.225500000	284.075684136	endogenous	-0.00145100882997	-5.10782481922	64959	18107	C01762	3408	Nucleosides, nucleotides, and analogues	Purine nucleosides		Purine nucleosides						-0.0154638	-0.0125539	0.0055766	2	0.0409805										7244.01	728277	586137
MET-neg_Group_0024	HMDB0062741	1	288.172480373	287.165204373	8.06247928522	neg	3398-11-6	7alpha-hydroxyestradiol	[H][C@]1(O)CC[C@@]2([H])[C@]3([H])[C@]([H])(O)CC4=CC(O)=CC=C4[C@@]3([H])CC[C@]12C	(1S,9R,10R,11S,14S,15S)-15-methyltetracyclo[8.7.0.0^{2,7}.0^{11,15}]heptadeca-2,4,6-triene-5,9,14-triol	C18H24O3	[H][C@]1(O)CC[C@@]2([H])[C@]3([H])[C@]([H])(O)CC4=CC(O)=CC=C4[C@@]3([H])CC[C@]12C	InChI=1S/C18H24O3/c1-18-7-6-13-12-3-2-11(19)8-10(12)9-15(20)17(13)14(18)4-5-16(18)21/h2-3,8,13-17,19-21H,4-7,9H2,1H3/t13-,14+,15-,16+,17-,18+/m1/s1	CQPNIWHVQNCXHA-HTPGKPQGSA-N	288.387000000	288.172544633	exogenous	-6.42598317881E-5	-0.222990819143	259693	87598			Lipids and lipid-like molecules	Steroids and steroid derivatives	Estrane steroids	Estrogens and derivatives						0.00940624	-0.0172018	-0.00406296	3	0.0560725				SOM (1,2)	0.00420245	0.0047565				38825.1	3.88639e+06	2.49484e+06
MET-neg_Group_0025	HMDB0030996	1	292.203760400	291.196484400	8.85711016492	neg	52591-16-9	(2'E,4'Z,7'Z,8E)-Colnelenic acid	CC\C=C/C\C=C/C=C/O\C=C\CCCCCCC(O)=O	(8E)-9-[(1E,3Z,6Z)-nona-1,3,6-trien-1-yloxy]non-8-enoic acid	C18H28O3	CC\C=C/C\C=C/C=C/O\C=C\CCCCCCC(O)=O	InChI=1S/C18H28O3/c1-2-3-4-5-7-10-13-16-21-17-14-11-8-6-9-12-15-18(19)20/h3-4,7,10,13-14,16-17H,2,5-6,8-9,11-12,15H2,1H3,(H,19,20)/b4-3-,10-7-,16-13+,17-14+	OYKAXBUWOIRLGF-VMBRNALUSA-N	292.413100000	292.203844762	exogenous	-8.43621498348E-5	-0.288709924079	6441679	60959	C16320		Lipids and lipid-like molecules	Fatty Acyls	Fatty acids and conjugates	Medium-chain fatty acids						-0.00100651	0.023293	-0.0212111	13	0.0714614							SOM (1,2)	0.00187506	0.309578	9579.13	961789	1.50689e+06
MET-neg_Group_0026	HMDB0010736	1	298.249980358	297.242704358	11.7370970763	neg		3-Oxooctadecanoic acid	CCCCCCCCCCCCCCCC(=O)CC(O)=O	3-oxooctadecanoic acid	C18H34O3	CCCCCCCCCCCCCCCC(=O)CC(O)=O	InChI=1S/C18H34O3/c1-2-3-4-5-6-7-8-9-10-11-12-13-14-15-17(19)16-18(20)21/h2-16H2,1H3,(H,20,21)	YQGGUZWHNVQJMF-UHFFFAOYSA-N	298.460800000	298.250794954	exogenous	-8.14595782799E-4	-2.73124429706	5283005	50576			Lipids and lipid-like molecules	Fatty Acyls	Fatty acids and conjugates	Long-chain fatty acids						0.0148364	0.00461852	-0.0163656	8	0.312357				SOM (1,1)	0.00226032	7.27216e-05				8913.87	895263	1.65885e+06
MET-neg_Group_0028	HMDB0037830	1	302.208673051	301.201397051	6.22603484186	neg		xi-7-Hydroxyhexadecanedioic acid	OC(CCCCCCCCC(O)=O)CCCCCC(O)=O	7-hydroxyhexadecanedioic acid	C16H30O5	OC(CCCCCCCCC(O)=O)CCCCCC(O)=O	InChI=1S/C16H30O5/c17-14(11-7-5-9-13-16(20)21)10-6-3-1-2-4-8-12-15(18)19/h14,17H,1-13H2,(H,18,19)(H,20,21)	BNKCVLYEVLBHCL-UHFFFAOYSA-N	302.406400000	302.209324070	exogenous	-6.51019336544E-4	-2.15420003513	14259008				Lipids and lipid-like molecules	Fatty Acyls	Fatty acids and conjugates	Long-chain fatty acids						0.0204242	-0.0131545	-0.0129896	8	0.0179018				SOM (1,1)	0.00739134	6.35377e-06				377221	3.7726e+07	85649728
MET-neg_Group_0029	HMDB0030308	1	306.136716312	305.129440312	6.72190700105	neg	17190-80-6	O-Isopentenylhalfordinol	CC(C)=CCOC1=CC=C(C=C1)C1=CN=C(O1)C1=CN=CC=C1	3-(5-{4-[(3-methylbut-2-en-1-yl)oxy]phenyl}-1,3-oxazol-2-yl)pyridine	C19H18N2O2	CC(C)=CCOC1=CC=C(C=C1)C1=CN=C(O1)C1=CN=CC=C1	InChI=1S/C19H18N2O2/c1-14(2)9-11-22-17-7-5-15(6-8-17)18-13-21-19(23-18)16-4-3-10-20-12-16/h3-10,12-13H,11H2,1-2H3	CPMFTHYYYPZYOB-UHFFFAOYSA-N	306.358400000	306.136827830	exogenous	-1.11517858727E-4	-0.364274561515	617263				Organoheterocyclic compounds	Azoles	Oxazoles	Phenyl-1,3-oxazoles						-0.0117518	-0.00219611	-0.00466482	15	0.140192							SOM (1,3)	0.00223537	0.00830563	16771.7	1.68104e+06	1.26844e+06
MET-neg_Group_0030	HMDB0032549	1	312.175303191	311.168027191	10.1720743881	neg	50854-94-9	N-Undecylbenzenesulfonic acid	CCCCCCCCCCCC1=CC=C(C=C1)S(O)(=O)=O	4-undecylbenzene-1-sulfonic acid	C17H28O3S	CCCCCCCCCCCC1=CC=C(C=C1)S(O)(=O)=O	InChI=1S/C17H28O3S/c1-2-3-4-5-6-7-8-9-10-11-16-12-14-17(15-13-16)21(18,19)20/h12-15H,2-11H2,1H3,(H,18,19,20)	UCDCOJNNUVYFKJ-UHFFFAOYSA-N	312.467000000	312.175915452	exogenous	-6.12260584148E-4	-1.96126784235	38222	141538			Benzenoids	Benzene and substituted derivatives	Benzenesulfonic acids and derivatives	Benzenesulfonic acids and derivatives						-0.00594404	-0.0187386	-0.0178749	10	0.385109							SOM (1,3)	0.129277	0.00776355	79392.7	7943142	16115878
MET-neg_Group_0031	HMDB0062281	1	312.229726094	311.222450094	8.06439138011	neg		11-HpODE	[H]\C(CCCCC)=C(/[H])[C@]([H])(OO)C(\[H])=C(\[H])CCCCCCCC(O)=O	(9Z,11S,12Z)-11-hydroperoxyoctadeca-9,12-dienoic acid	C18H32O4	[H]\C(CCCCC)=C(/[H])[C@]([H])(OO)C(\[H])=C(\[H])CCCCCCCC(O)=O	InChI=1S/C18H32O4/c1-2-3-4-8-11-14-17(22-21)15-12-9-6-5-7-10-13-16-18(19)20/h11-12,14-15,17,21H,2-10,13,16H2,1H3,(H,19,20)/b14-11-,15-12-/t17-/m0/s1	PLWDMWAXENHPLY-PDBSFCERSA-N	312.450000000	312.230059510	exogenous	-3.33416178137E-4	-1.06785419274	5281026	19	C07338		Lipids and lipid-like molecules	Fatty Acyls	Lineolic acids and derivatives	Lineolic acids and derivatives						0.0150094	-0.0147468	-0.013315	8	0.0105587				SOM (1,1)	0.00765254	1.26868e-05				223368	2.23407e+07	8.38263e+07
MET-neg_Group_0032	HMDB0126601	1	314.115227576	313.107951576	7.64616308673	neg		1-(2,4-dihydroxy-6-methoxy-3,5-dimethylphenyl)-3-(2-hydroxyphenyl)prop-2-en-1-one	[H]C(=C([H])C1=CC=CC=C1O)C(=O)C1=C(O)C(C)=C(O)C(C)=C1OC	(2E)-1-(2,4-dihydroxy-6-methoxy-3,5-dimethylphenyl)-3-(2-hydroxyphenyl)prop-2-en-1-one	C18H18O5	[H]C(=C([H])C1=CC=CC=C1O)C(=O)C1=C(O)C(C)=C(O)C(C)=C1OC	InChI=1S/C18H18O5/c1-10-16(21)11(2)18(23-3)15(17(10)22)14(20)9-8-12-6-4-5-7-13(12)19/h4-9,19,21-22H,1-3H3/b9-8+	SPWBEELZNSXNME-CMDGGOBGSA-N	314.337000000	314.115423680	endogenous	-1.96104454119E-4	-0.624306988217	11771403	66265			Phenylpropanoids and polyketides	Linear 1,3-diarylpropanoids	Chalcones and dihydrochalcones	2'-Hydroxychalcones						-0.000521932	0.0150457	-0.00921725	1	0.0129554										1563.14	160190	744578
MET-neg_Group_0033	HMDB0136090	1	322.069818578	321.062542578	8.70204007354	neg		2-(3,4,5-trihydroxyphenyl)-3,4-dihydro-2H-1-benzopyran-3,4,5,7-tetrol	OC1C(O)C2=C(O)C=C(O)C=C2OC1C1=CC(O)=C(O)C(O)=C1	2-(3,4,5-trihydroxyphenyl)-3,4-dihydro-2H-1-benzopyran-3,4,5,7-tetrol	C15H14O8	OC1C(O)C2=C(O)C=C(O)C=C2OC1C1=CC(O)=C(O)C(O)=C1	InChI=1S/C15H14O8/c16-6-3-7(17)11-10(4-6)23-15(14(22)13(11)21)5-1-8(18)12(20)9(19)2-5/h1-4,13-22H	ZEACOKJOQLAYTD-UHFFFAOYSA-N	322.266900000	322.068867424	endogenous	9.51154424627E-4	2.95326410238	3081374	71216			Phenylpropanoids and polyketides	Flavonoids	Flavans	Flavan-3-ols	Catechins	Epigallocatechins
MET-neg_Group_0034	HMDB0038340	1	322.131302885	321.124026885	5.42301560076	neg		N6-cis-p-Coumaroylserotonin	OC1=CC=C(\C=C\C(=O)NCCC2=CNC3=C2C=C(O)C=C3)C=C1	(2E)-N-[2-(5-hydroxy-1H-indol-3-yl)ethyl]-3-(4-hydroxyphenyl)prop-2-enamide	C19H18N2O3	OC1=CC=C(\C=C\C(=O)NCCC2=CNC3=C2C=C(O)C=C3)C=C1	InChI=1S/C19H18N2O3/c22-15-4-1-13(2-5-15)3-8-19(24)20-10-9-14-12-21-18-7-6-16(23)11-17(14)18/h1-8,11-12,21-23H,9-10H2,(H,20,24)/b8-3+	WLZPAFGVOWCVMG-FPYGCLRLSA-N	322.357800000	322.131742452	exogenous	-4.39567068838E-4	-1.36455682853	5458879				Organoheterocyclic compounds	Indoles and derivatives	Tryptamines and derivatives	Serotonins	N-acylserotonins					-0.0083933	0.000110704	0.0242762	9	0.112689	1.02803e-06	2.6839	up-husks							18130	1.81687e+06	1.68561e+06
MET-neg_Group_0035	HMDB0030416	1	322.139330607	321.132054607	7.56304120653	neg	76224-57-2	Avenic acid A	OCCC(NCCC(NCCC(O)C(O)=O)C(O)=O)C(O)=O	4-({1-carboxy-3-[(1-carboxy-3-hydroxypropyl)amino]propyl}amino)-2-hydroxybutanoic acid	C12H22N2O8	OCCC(NCCC(NCCC(O)C(O)=O)C(O)=O)C(O)=O	InChI=1S/C12H22N2O8/c15-6-3-8(11(19)20)13-4-1-7(10(17)18)14-5-2-9(16)12(21)22/h7-9,13-16H,1-6H2,(H,17,18)(H,19,20)(H,21,22)	QUKMQOBHQMWLLR-UHFFFAOYSA-N	322.311700000	322.137615690	exogenous	0.00171491719163	5.32355461802	16070004	22678			Organic acids and derivatives	Carboxylic acids and derivatives	Amino acids, peptides, and analogues	Amino acids and derivatives	Gamma amino acids and derivatives					-0.0177376	0.00788118	0.0173282	15	0.523329							SOM (1,3)	0.115629	0.59358	36805	3.68438e+06	3.7293e+06
MET-neg_Group_0036	HMDB0029777	1	328.152610434	327.145334434	7.76521035487	neg	76859-62-6	Cymorcin monoglucoside	CC(C)C1=CC(O)=C(C)C(OC2OC(CO)C(O)C(O)C2O)=C1	2-[3-hydroxy-2-methyl-5-(propan-2-yl)phenoxy]-6-(hydroxymethyl)oxane-3,4,5-triol	C16H24O7	CC(C)C1=CC(O)=C(C)C(OC2OC(CO)C(O)C(O)C2O)=C1	InChI=1S/C16H24O7/c1-7(2)9-4-10(18)8(3)11(5-9)22-16-15(21)14(20)13(19)12(6-17)23-16/h4-5,7,12-21H,6H2,1-3H3	KKDBPBRQLCHZDX-UHFFFAOYSA-N	328.357600000	328.152203122	exogenous	4.07312379821E-4	1.24123006318	131750899				Organic oxygen compounds	Organooxygen compounds	Carbohydrates and carbohydrate conjugates	Glycosyl compounds	Phenolic glycosides					0.0055381	-0.00805927	0.0085048	12	0.435686										7608.8	764756	773385
MET-neg_Group_0037	HMDB0032477	1	328.297199874	327.289923874	12.1536847605	neg	9004-99-3	Polyoxyethylene 40 monostearate	CCCCCCCCCCCCCCCCCC(=O)OCCO	2-hydroxyethyl octadecanoate	C20H40O3	CCCCCCCCCCCCCCCCCC(=O)OCCO	InChI=1S/C20H40O3/c1-2-3-4-5-6-7-8-9-10-11-12-13-14-15-16-17-20(22)23-19-18-21/h21H,2-19H2,1H3	RFVNOJDQRGSOEL-UHFFFAOYSA-N	328.529800000	328.297745146	exogenous	-5.45271533611E-4	-1.66090550935	24762				Lipids and lipid-like molecules	Fatty Acyls	Fatty acid esters	Fatty acid esters						0.0147127	-0.0130737	-0.0110766	8	0.0372379				SOM (1,1)	0.00700723	8.70082e-08				11408.4	1.14472e+06	9235493
MET-neg_Group_0039	HMDB0015186	1	334.099225200	333.091949200	10.8453954357	neg	61-33-6	Penicillin G	[H][C@]12SC(C)(C)[C@@H](N1C(=O)[C@H]2NC(=O)CC1=CC=CC=C1)C(O)=O	(2S,5R,6R)-3,3-dimethyl-7-oxo-6-(2-phenylacetamido)-4-thia-1-azabicyclo[3.2.0]heptane-2-carboxylic acid	C16H18N2O4S	[H][C@]12SC(C)(C)[C@@H](N1C(=O)[C@H]2NC(=O)CC1=CC=CC=C1)C(O)=O	InChI=1S/C16H18N2O4S/c1-16(2)12(15(21)22)18-13(20)11(14(18)23-16)17-10(19)8-9-6-4-3-5-7-9/h3-7,11-12,14H,8H2,1-2H3,(H,17,19)(H,21,22)/t11-,12+,14-/m1/s1	JGSARLDLIJGVTE-MBNYWOFBSA-N	334.390000000	334.098727764	drug	4.97436128057E-4	1.48888962070	5904	18208	C05551		Organic acids and derivatives	Carboxylic acids and derivatives	Amino acids, peptides, and analogues	Peptides	Dipeptides
MET-neg_Group_0040	HMDB0134962	1	334.175496361	333.168220361	8.81795025818	neg		3-[3,4-dihydroxy-2-(4-hydroxy-3,7-dimethylocta-2,6-dien-1-yl)phenyl]propanoic acid	CC(C)=CCC(O)C(C)=CCC1=C(CCC(O)=O)C=CC(O)=C1O	3-[3,4-dihydroxy-2-(4-hydroxy-3,7-dimethylocta-2,6-dien-1-yl)phenyl]propanoic acid	C19H26O5	CC(C)=CCC(O)C(C)=CCC1=C(CCC(O)=O)C=CC(O)=C1O	InChI=1S/C19H26O5/c1-12(2)4-9-16(20)13(3)5-8-15-14(7-11-18(22)23)6-10-17(21)19(15)24/h4-6,10,16,20-21,24H,7-9,11H2,1-3H3,(H,22,23)	QBPVQPKHOLQMTC-UHFFFAOYSA-N	334.412000000	334.178023937	endogenous	-0.00252757644256	-7.56356271658					Phenylpropanoids and polyketides	Phenylpropanoic acids		Phenylpropanoic acids						0.00996087	-0.0171679	-0.00729198	3	0.0198044				SOM (1,2)	0.459119	0.587098				124959	12499761	1.2301e+07
MET-neg_Group_0041	HMDB0041519	1	336.146933857	335.139657857	6.79938887519	neg	53905-13-8	Nb-Feruloyltryptamine	COC1=CC(\C=C\C(=O)NCCC2=CNC3=C2C=CC=C3)=CC=C1O	(2E)-3-(4-hydroxy-3-methoxyphenyl)-N-[2-(1H-indol-3-yl)ethyl]prop-2-enamide	C20H20N2O3	COC1=CC(\C=C\C(=O)NCCC2=CNC3=C2C=CC=C3)=CC=C1O	InChI=1S/C20H20N2O3/c1-25-19-12-14(6-8-18(19)23)7-9-20(24)21-11-10-15-13-22-17-5-3-2-4-16(15)17/h2-9,12-13,22-23H,10-11H2,1H3,(H,21,24)/b9-7+	LWRQDNUXWLIWDB-VQHVLOKHSA-N	336.384400000	336.147392516	exogenous	-4.58658885179E-4	-1.36445766175	641764				Phenylpropanoids and polyketides	Cinnamic acids and derivatives	Hydroxycinnamic acids and derivatives	Hydroxycinnamic acids and derivatives						-0.0115928	0.000537593	-0.0102128	15	0.0708931							SOM (1,3)	0.0248586	0.0129586	10214.5	1.02533e+06	4.05646e+06
MET-neg_Group_0042	HMDB0037247	1	340.130915144	339.123639144	5.55385739236	neg	68236-13-5	(S)-4',5,7-Trihydroxy-6-prenylflavanone	CC(C)=CCC1=C(O)C=C2OC(CC(=O)C2=C1O)C1=CC=C(O)C=C1	5,7-dihydroxy-2-(4-hydroxyphenyl)-6-(3-methylbut-2-en-1-yl)-3,4-dihydro-2H-1-benzopyran-4-one	C20H20O5	CC(C)=CCC1=C(O)C=C2OC(CC(=O)C2=C1O)C1=CC=C(O)C=C1	InChI=1S/C20H20O5/c1-11(2)3-8-14-15(22)9-18-19(20(14)24)16(23)10-17(25-18)12-4-6-13(21)7-5-12/h3-7,9,17,21-22,24H,8,10H2,1-2H3	YHWNASRGLKJRJJ-UHFFFAOYSA-N	340.375000000	340.131073744	exogenous	-1.58599690565E-4	-0.466289918233	3519901		C09832		Phenylpropanoids and polyketides	Flavonoids	Flavans	6-prenylated flavans	6-prenylated flavanones					0.00186167	0.00942247	-0.0196309	7	0.10031							SOM (1,2)	0.0116896	0.547469	25172.8	2521153	1.36542e+06
MET-neg_Group_0044	HMDB0128912	1	344.125698825	343.118422825	5.84098411285	neg		8-(2-hydroxypropan-2-yl)-2-oxo-2H,8H,9H-furo[2,3-h]chromen-9-yl 3-methylbut-2-enoate	CC(C)=CC(=O)OC1C(OC2=C1C1=C(C=C2)C=CC(=O)O1)C(C)(C)O	8-(2-hydroxypropan-2-yl)-2-oxo-2H,8H,9H-furo[2,3-h]chromen-9-yl 3-methylbut-2-enoate	C19H20O6	CC(C)=CC(=O)OC1C(OC2=C1C1=C(C=C2)C=CC(=O)O1)C(C)(C)O	InChI=1S/C19H20O6/c1-10(2)9-14(21)25-17-15-12(23-18(17)19(3,4)22)7-5-11-6-8-13(20)24-16(11)15/h5-9,17-18,22H,1-4H3	JVCABNDMVDNUAU-UHFFFAOYSA-N	344.363000000	344.125988364	endogenous	-2.89539099185E-4	-0.841375278116	75169283				Phenylpropanoids and polyketides	Coumarins and derivatives	Furanocoumarins	Angular furanocoumarins
MET-neg_Group_0045	HMDB0136701	1	344.161134028	343.153858028	7.80052769909	neg		5-[(6-hydroxy-3,7-dimethylocta-2,7-dien-1-yl)oxy]-7-methoxy-2H-chromen-2-one	COC1=CC(OCC=C(C)CCC(O)C(C)=C)=C2C=CC(=O)OC2=C1	5-[(6-hydroxy-3,7-dimethylocta-2,7-dien-1-yl)oxy]-7-methoxy-2H-chromen-2-one	C20H24O5	COC1=CC(OCC=C(C)CCC(O)C(C)=C)=C2C=CC(=O)OC2=C1	InChI=1S/C20H24O5/c1-13(2)17(21)7-5-14(3)9-10-24-18-11-15(23-4)12-19-16(18)6-8-20(22)25-19/h6,8-9,11-12,17,21H,1,5,7,10H2,2-4H3	KQPVSSJMHATTGK-UHFFFAOYSA-N	344.407000000	344.162373873	endogenous	-0.00123984508122	-3.60250037579					Phenylpropanoids and polyketides	Coumarins and derivatives		Coumarins and derivatives						0.00199658	0.0211199	-0.00232933	1	0.0196919										3688.54	372730	249571
MET-neg_Group_0047	HMDB0034692	1	346.120804695	345.113528695	9.66552402603	neg		9-(3,4-Dimethoxyphenyl)-2-methoxy-1H-phenalen-1-one	COC1=CC2=CC=CC3=C2C(C1=O)=C(C=C3)C1=CC(OC)=C(OC)C=C1	9-(3,4-dimethoxyphenyl)-2-methoxy-1H-phenalen-1-one	C22H18O4	COC1=CC2=CC=CC3=C2C(C1=O)=C(C=C3)C1=CC(OC)=C(OC)C=C1	InChI=1S/C22H18O4/c1-24-17-10-8-14(11-18(17)25-2)16-9-7-13-5-4-6-15-12-19(26-3)22(23)21(16)20(13)15/h4-12H,1-3H3	HCRUKGWNADTRCE-UHFFFAOYSA-N	346.375900000	346.120509064	exogenous	2.95630620258E-4	0.854126272598	85846878				Benzenoids	Naphthalenes	Phenylnaphthalenes	Phenylnaphthalenes																				1331.11	136987	151983
MET-neg_Group_0048	HMDB0032742	1	346.127001612	345.119725612	1.45084550675	neg	64121-98-8	Di-O-methylcrenatin	COC1=CC(CO)=CC(OC)=C1OC1OC(CO)C(O)C(O)C1O	2-(hydroxymethyl)-6-[4-(hydroxymethyl)-2,6-dimethoxyphenoxy]oxane-3,4,5-triol	C15H22O9	COC1=CC(CO)=CC(OC)=C1OC1OC(CO)C(O)C(O)C1O	InChI=1S/C15H22O9/c1-21-8-3-7(5-16)4-9(22-2)14(8)24-15-13(20)12(19)11(18)10(6-17)23-15/h3-4,10-13,15-20H,5-6H2,1-2H3	RWIINOLFQCPJMH-UHFFFAOYSA-N	346.329800000	346.126382302	exogenous	6.19310160175E-4	1.78926020045	13965334				Organic oxygen compounds	Organooxygen compounds	Carbohydrates and carbohydrate conjugates	Glycosyl compounds	Phenolic glycosides					-0.0126892	-0.00760819	-0.00364634	6	0.133684									0.000378156	4697.54	473630	201494
MET-neg_Group_0049	HMDB0032003	1	350.157577860	349.150301860	5.18234925265	neg		Eremopetasin sulfoxide	CC1C(CCC2=CC(=O)C(CC12C)C(C)=C)OC(=O)\C=C\S(C)=O	1,8a-dimethyl-6-oxo-7-(prop-1-en-2-yl)-1,2,3,4,6,7,8,8a-octahydronaphthalen-2-yl (2E)-3-methanesulfinylprop-2-enoate	C19H26O4S	CC1C(CCC2=CC(=O)C(CC12C)C(C)=C)OC(=O)\C=C\S(C)=O	InChI=1S/C19H26O4S/c1-12(2)15-11-19(4)13(3)17(7-6-14(19)10-16(15)20)23-18(21)8-9-24(5)22/h8-10,13,15,17H,1,6-7,11H2,2-5H3/b9-8+	PUIKQNUXMJPABH-CMDGGOBGSA-N	350.472000000	350.155180010	exogenous	0.00239785015282	6.84796424477	131751244				Lipids and lipid-like molecules	Prenol lipids	Sesquiterpenoids	Eremophilane, 8,9-secoeremophilane and furoeremophilane sesquiterpenoids						0.0130795	-0.013282	-0.00477694	12	0.0911828										15478	1.55168e+06	938778
MET-neg_Group_0050	HMDB0032759	1	352.141773473	351.134497473	5.52500379964	neg	68573-23-9	Moschamine	COC1=CC(\C=C\C(=O)NCCC2=CNC3=C2C=C(O)C=C3)=CC=C1O	(2E)-N-[2-(5-hydroxy-1H-indol-3-yl)ethyl]-3-(4-hydroxy-3-methoxyphenyl)prop-2-enamide	C20H20N2O4	COC1=CC(\C=C\C(=O)NCCC2=CNC3=C2C=C(O)C=C3)=CC=C1O	InChI=1S/C20H20N2O4/c1-26-19-10-13(2-6-18(19)24)3-7-20(25)21-9-8-14-12-22-17-5-4-15(23)11-16(14)17/h2-7,10-12,22-24H,8-9H2,1H3,(H,21,25)/b7-3+	WGHKJYWENWLOMY-XVNBXDOJSA-N	352.383800000	352.142307138	exogenous	-5.33664933641E-4	-1.51548088034	5969616	85158			Organoheterocyclic compounds	Indoles and derivatives	Tryptamines and derivatives	Serotonins	N-acylserotonins					-0.0101493	0.0011454	0.0161083	9	0.302572	1.14091e-08	2.3257	up-husks							19013.3	1.9052e+06	1.80479e+06
MET-neg_Group_0052	HMDB0039132	1	352.185865832	351.178589832	7.59429965320	neg	53254-50-5	[4]-Gingerdiol 3,5-diacetate	CCCC(CC(CCC1=CC(OC)=C(O)C=C1)OC(C)=O)OC(C)=O	5-(acetyloxy)-1-(4-hydroxy-3-methoxyphenyl)octan-3-yl acetate	C19H28O6	CCCC(CC(CCC1=CC(OC)=C(O)C=C1)OC(C)=O)OC(C)=O	InChI=1S/C19H28O6/c1-5-6-16(24-13(2)20)12-17(25-14(3)21)9-7-15-8-10-18(22)19(11-15)23-4/h8,10-11,16-17,22H,5-7,9,12H2,1-4H3	AUBPDZJRJKZQEX-UHFFFAOYSA-N	352.422000000	352.188588628	exogenous	-0.00272279601603	-7.73107393015	5318274				Benzenoids	Phenols	Methoxyphenols	Methoxyphenols																				32697	3.27358e+06	2.55834e+06
MET-neg_Group_0053	HMDB0031695	1	356.146698483	355.139422483	5.98571365273	neg		xi-3-Hydroxy-5-phenylpentanoic acid O-beta-D-Glucopyranoside	OCC1OC(OC(CCC2=CC=CC=C2)CC(O)=O)C(O)C(O)C1O	5-phenyl-3-{[3,4,5-trihydroxy-6-(hydroxymethyl)oxan-2-yl]oxy}pentanoic acid	C17H24O8	OCC1OC(OC(CCC2=CC=CC=C2)CC(O)=O)C(O)C(O)C1O	InChI=1S/C17H24O8/c18-9-12-14(21)15(22)16(23)17(25-12)24-11(8-13(19)20)7-6-10-4-2-1-3-5-10/h1-5,11-12,14-18,21-23H,6-9H2,(H,19,20)	HRYIDVZLDQBLFF-UHFFFAOYSA-N	356.367700000	356.147117744	exogenous	-4.19261296827E-4	-1.17721378590	16681750				Lipids and lipid-like molecules	Fatty Acyls	Fatty acyl glycosides	Fatty acyl glycosides of mono- and disaccharides						0.0194032	-0.0123156	-0.0144408	8	0.0178347				SOM (1,1)	0.00852308	2.17596e-06				207527	2.07566e+07	5.13999e+07
MET-neg_Group_0054	HMDB0002685	1	356.255778476	355.248502476	7.70697606240	neg	745-62-0	Prostaglandin F1a	CCCCC[C@H](O)\C=C\[C@H]1[C@H](O)C[C@H](O)[C@@H]1CCCCCCC(O)=O	7-[(1R,2R,3R,5S)-3,5-dihydroxy-2-[(1E,3S)-3-hydroxyoct-1-en-1-yl]cyclopentyl]heptanoic acid	C20H36O5	CCCCC[C@H](O)\C=C\[C@H]1[C@H](O)C[C@H](O)[C@@H]1CCCCCCC(O)=O	InChI=1S/C20H36O5/c1-2-3-6-9-15(21)12-13-17-16(18(22)14-19(17)23)10-7-4-5-8-11-20(24)25/h12-13,15-19,21-23H,2-11,14H2,1H3,(H,24,25)/b13-12+/t15-,16+,17+,18-,19+/m0/s1	DZUXGQBLFALXCR-CDIPTNKSSA-N	356.496800000	356.256274262	exogenous	-4.95785788473E-4	-1.39165489643	5280939	28852	C06475	3503	Lipids and lipid-like molecules	Fatty Acyls	Eicosanoids	Prostaglandins and related compounds						0.00906628	0.0193899	-0.0146624	11	0.250913										13736.6	1.37753e+06	401358
MET-neg_Group_0055	HMDB0029651	1	358.125955538	357.118679538	1.48646418964	neg	17004-75-0	Phlorisobutyrophenone 2-glucoside	CC(C)C(=O)C1=C(OC2OC(CO)C(O)C(O)C2O)C=C(O)C=C1O	1-(2,4-dihydroxy-6-{[3,4,5-trihydroxy-6-(hydroxymethyl)oxan-2-yl]oxy}phenyl)-2-methylpropan-1-one	C16H22O9	CC(C)C(=O)C1=C(OC2OC(CO)C(O)C(O)C2O)C=C(O)C=C1O	InChI=1S/C16H22O9/c1-6(2)12(20)11-8(19)3-7(18)4-9(11)24-16-15(23)14(22)13(21)10(5-17)25-16/h3-4,6,10,13-19,21-23H,5H2,1-2H3	PSBKCHXAPMSDFN-UHFFFAOYSA-N	358.340500000	358.126382302	exogenous	-4.26764364704E-4	-1.19165854795	73009474				Organic oxygen compounds	Organooxygen compounds	Carbohydrates and carbohydrate conjugates	Glycosyl compounds	Phenolic glycosides					-0.00991756	-0.00756646	0.00110368	2	0.0990523										15022.7	1.50615e+06	624543
MET-neg_Group_0056	HMDB0129247	1	358.141369488	357.134093488	6.43624549556	neg		3-(4-hydroxyphenyl)-1-[2,4,6-trihydroxy-3-(4-hydroxy-3-methylbut-2-en-1-yl)phenyl]propan-1-one	CC(CO)=CCC1=C(O)C(C(=O)CCC2=CC=C(O)C=C2)=C(O)C=C1O	3-(4-hydroxyphenyl)-1-[2,4,6-trihydroxy-3-(4-hydroxy-3-methylbut-2-en-1-yl)phenyl]propan-1-one	C20H22O6	CC(CO)=CCC1=C(O)C(C(=O)CCC2=CC=C(O)C=C2)=C(O)C=C1O	InChI=1S/C20H22O6/c1-12(11-21)2-8-15-17(24)10-18(25)19(20(15)26)16(23)9-5-13-3-6-14(22)7-4-13/h2-4,6-7,10,21-22,24-26H,5,8-9,11H2,1H3	WCCQHEFQQFVOOO-UHFFFAOYSA-N	358.390000000	358.141638428	endogenous	-2.68939666341E-4	-0.750931021365					Phenylpropanoids and polyketides	Linear 1,3-diarylpropanoids	Chalcones and dihydrochalcones	2'-Hydroxy-dihydrochalcones						-0.00127979	0.0243946	-0.0290996	13	0.0809313							SOM (1,2)	0.00311348	0.772254	163463	16350155	5.15054e+07
MET-neg_Group_0057	HMDB0013692	1	362.172527245	361.165251245	5.29609445272	neg	29388-59-8	Secoisolariciresinol	COC1=C(O)C=CC(C[C@@H](CO)[C@H](CO)CC2=CC(OC)=C(O)C=C2)=C1	(2R,3R)-2,3-bis[(4-hydroxy-3-methoxyphenyl)methyl]butane-1,4-diol	C20H26O6	COC1=C(O)C=CC(C[C@@H](CO)[C@H](CO)CC2=CC(OC)=C(O)C=C2)=C1	InChI=1S/C20H26O6/c1-25-19-9-13(3-5-17(19)23)7-15(11-21)16(12-22)8-14-4-6-18(24)20(10-14)26-2/h3-6,9-10,15-16,21-24H,7-8,11-12H2,1-2H3/t15-,16-/m0/s1	PUETUDUXMCLALY-HOTGVXAUSA-N	362.416800000	362.172938564	endogenous	-4.11318733427E-4	-1.13569703764	65373	65004	C18167		Lignans, neolignans and related compounds	Dibenzylbutane lignans	Dibenzylbutanediol lignans	Dibenzylbutanediol lignans						-0.0060755	0.0208001	-0.0251912	15	0.143775							SOM (1,1)	0.110104	0.43667	5677.21	571597	495277
MET-neg_Group_0059	HMDB0135716	1	372.141746533	371.134470533	4.97224476176	neg		3,4,5-trihydroxy-6-[4-(3-hydroxybutyl)-2-methoxyphenoxy]oxane-2-carboxylic acid	COC1=C(OC2OC(C(O)C(O)C2O)C(O)=O)C=CC(CCC(C)O)=C1	3,4,5-trihydroxy-6-[4-(3-hydroxybutyl)-2-methoxyphenoxy]oxane-2-carboxylic acid	C17H24O9	COC1=C(OC2OC(C(O)C(O)C2O)C(O)=O)C=CC(CCC(C)O)=C1	InChI=1S/C17H24O9/c1-8(18)3-4-9-5-6-10(11(7-9)24-2)25-17-14(21)12(19)13(20)15(26-17)16(22)23/h5-8,12-15,17-21H,3-4H2,1-2H3,(H,22,23)	SVWGGKFYCHDERQ-UHFFFAOYSA-N	372.370000000	372.142032353	endogenous	-2.85820031309E-4	-0.768040174126	131839221				Organic oxygen compounds	Organooxygen compounds	Carbohydrates and carbohydrate conjugates	Glycosyl compounds	Phenolic glycosides					0.0187532	-0.0142394	0.00179111	12	0.0325333										134342	13438062	6.69354e+06
MET-neg_Group_0060	HMDB0005789	1	372.157605415	371.150329415	7.01277820702	neg	36062-04-1	Tetrahydrocurcumin	COC1=CC(CCC(=O)CC(=O)CCC2=CC(OC)=C(O)C=C2)=CC=C1O	1,7-bis(4-hydroxy-3-methoxyphenyl)heptane-3,5-dione	C21H24O6	COC1=CC(CCC(=O)CC(=O)CCC2=CC(OC)=C(O)C=C2)=CC=C1O	InChI=1S/C21H24O6/c1-26-20-11-14(5-9-18(20)24)3-7-16(22)13-17(23)8-4-15-6-10-19(25)21(12-15)27-2/h5-6,9-12,24-25H,3-4,7-8,13H2,1-2H3	LBTVHXHERHESKG-UHFFFAOYSA-N	372.411700000	372.157288500	endogenous	3.16915409371E-4	0.851563086712	124072	67263			Phenylpropanoids and polyketides	Diarylheptanoids	Linear diarylheptanoids	Curcuminoids						-0.0111853	0.0082	-0.0231087	7	0.184024							SOM (1,2)	0.161123	0.0410097	4948.11	498687	478152
MET-neg_Group_0061	HMDB0125456	1	374.135741774	373.128465774	5.08298487777	neg		2-[4,6-dihydroxy-3-(4-hydroxy-3-methylbut-2-en-1-yl)-2-methoxyphenyl]-1-(2,4-dihydroxyphenyl)ethan-1-one	COC1=C(CC=C(C)CO)C(O)=CC(O)=C1CC(=O)C1=C(O)C=C(O)C=C1	2-[4,6-dihydroxy-3-(4-hydroxy-3-methylbut-2-en-1-yl)-2-methoxyphenyl]-1-(2,4-dihydroxyphenyl)ethan-1-one	C20H22O7	COC1=C(CC=C(C)CO)C(O)=CC(O)=C1CC(=O)C1=C(O)C=C(O)C=C1	InChI=1S/C20H22O7/c1-11(10-21)3-5-14-18(25)9-19(26)15(20(14)27-2)8-17(24)13-6-4-12(22)7-16(13)23/h3-4,6-7,9,21-23,25-26H,5,8,10H2,1-2H3	PRQDCNWIMSCTAU-UHFFFAOYSA-N	374.389000000	374.136553048	endogenous	-8.11274348052E-4	-2.16839103651					Phenylpropanoids and polyketides	Stilbenes		Stilbenes						-0.00372296	0.0244682	-0.0247472	13	0.105028							SOM (1,2)	0.148398	0.637321	9828.65	986741	590304
MET-neg_Group_0063	HMDB0030081	1	376.148981706	375.141705706	4.67249267587	neg	87402-76-4	Carissanol	COC1=C(O)C=CC(CC2COC(O)C2(O)CC2=CC(OC)=C(O)C=C2)=C1	3,4-bis[(4-hydroxy-3-methoxyphenyl)methyl]oxolane-2,3-diol	C20H24O7	COC1=C(O)C=CC(CC2COC(O)C2(O)CC2=CC(OC)=C(O)C=C2)=C1	InChI=1S/C20H24O7/c1-25-17-8-12(3-5-15(17)21)7-14-11-27-19(23)20(14,24)10-13-4-6-16(22)18(9-13)26-2/h3-6,8-9,14,19,21-24H,7,10-11H2,1-2H3	LHQJDCXEZZAFKD-UHFFFAOYSA-N	376.400400000	376.152203122	exogenous	-0.00322141637656	-8.56413002459	340931				Lignans, neolignans and related compounds	Furanoid lignans	Tetrahydrofuran lignans	9,9'-epoxylignans	Dibenzylbutyrolactols					0.00231838	0.00580435	-0.0319157	15	0.251977							SOM (1,1)	0.0549303	0.195948	29508.4	2.95471e+06	3.56533e+06
MET-neg_Group_0064	HMDB0015613	1	380.165243697	379.157967697	11.6944731440	neg	86408-72-2	Ecabet	[H][C@@]12CCC3=CC(C(C)C)=C(C=C3[C@@]1(C)CCC[C@@]2(C)C(O)=O)S(O)(=O)=O	(1R,4aS,10aR)-1,4a-dimethyl-7-(propan-2-yl)-6-sulfo-1,2,3,4,4a,9,10,10a-octahydrophenanthrene-1-carboxylic acid	C20H28O5S	[H][C@@]12CCC3=CC(C(C)C)=C(C=C3[C@@]1(C)CCC[C@@]2(C)C(O)=O)S(O)(=O)=O	InChI=1S/C20H28O5S/c1-12(2)14-10-13-6-7-17-19(3,8-5-9-20(17,4)18(21)22)15(13)11-16(14)26(23,24)25/h10-12,17H,5-9H2,1-4H3,(H,21,22)(H,23,24,25)/t17-,19-,20-/m1/s1	IWCWQNVIUXZOMJ-MISYRCLQSA-N	380.498000000	380.165744696	drug	-5.00998778648E-4	-1.31784303459	65781				Lipids and lipid-like molecules	Prenol lipids	Diterpenoids	Diterpenoids						0.0182084	0.000345376	-0.00852535	8	0.152212				SOM (1,1)	0.00869663	5.11786e-06				19426.3	1.94651e+06	3.95435e+06
MET-neg_Group_0065	HMDB0126521	1	380.180515430	379.173239430	5.41518780935	neg		3,4,5-trihydroxy-6-{[(2Z)-2-(phenylmethylidene)heptyl]oxy}oxane-2-carboxylic acid	[H]\C(=C(/CCCCC)COC1OC(C(O)C(O)C1O)C(O)=O)C1=CC=CC=C1	3,4,5-trihydroxy-6-{[(2Z)-2-(phenylmethylidene)heptyl]oxy}oxane-2-carboxylic acid	C20H28O7	[H]\C(=C(/CCCCC)COC1OC(C(O)C(O)C1O)C(O)=O)C1=CC=CC=C1	InChI=1S/C20H28O7/c1-2-3-5-10-14(11-13-8-6-4-7-9-13)12-26-20-17(23)15(21)16(22)18(27-20)19(24)25/h4,6-9,11,15-18,20-23H,2-3,5,10,12H2,1H3,(H,24,25)/b14-11-	HCXGDBGBKRCEJH-KAMYIIQDSA-N	380.437000000	380.183503242	endogenous	-0.00298781218447	-7.85886857002	131832934				Lipids and lipid-like molecules	Fatty Acyls	Fatty acyl glycosides	Fatty acyl glycosides of mono- and disaccharides						-0.00227486	-0.0234575	-0.00275255	5	0.195837										80803.8	8.08426e+06	4.20062e+06
MET-neg_Group_0066	HMDB0132999	1	384.139108456	383.131832456	5.28195605732	neg		3,4,5-trihydroxy-6-{[5-(4-methoxyphenyl)-3-oxopentan-2-yl]oxy}oxane-2-carboxylic acid	COC1=CC=C(CCC(=O)C(C)OC2OC(C(O)C(O)C2O)C(O)=O)C=C1	3,4,5-trihydroxy-6-{[5-(4-methoxyphenyl)-3-oxopentan-2-yl]oxy}oxane-2-carboxylic acid	C18H24O9	COC1=CC=C(CCC(=O)C(C)OC2OC(C(O)C(O)C2O)C(O)=O)C=C1	InChI=1S/C18H24O9/c1-9(12(19)8-5-10-3-6-11(25-2)7-4-10)26-18-15(22)13(20)14(21)16(27-18)17(23)24/h3-4,6-7,9,13-16,18,20-22H,5,8H2,1-2H3,(H,23,24)	ZCCQYOUAEFNCTO-UHFFFAOYSA-N	384.381000000	384.142032353	endogenous	-0.00292389674041	-7.61149911788	131836978				Lipids and lipid-like molecules	Fatty Acyls	Fatty acyl glycosides	Fatty acyl glycosides of mono- and disaccharides						0.0183139	-0.0133439	0.0047062	12	0.0612841										74366.9	7.44057e+06	3.32189e+06
MET-neg_Group_0067	HMDB0035427	1	384.158329265	383.151053265	9.01886006678	neg		Glicoisoflavanone	COC1=C(CC=C(C)C)C(OC)=C(C2CC(=O)C3=C(O2)C=C(O)C=C3)C(O)=C1	7-hydroxy-2-[6-hydroxy-2,4-dimethoxy-3-(3-methylbut-2-en-1-yl)phenyl]-3,4-dihydro-2H-1-benzopyran-4-one	C22H24O6	COC1=C(CC=C(C)C)C(OC)=C(C2CC(=O)C3=C(O2)C=C(O)C=C3)C(O)=C1	InChI=1S/C22H24O6/c1-12(2)5-7-15-18(26-3)11-17(25)21(22(15)27-4)20-10-16(24)14-8-6-13(23)9-19(14)28-20/h5-6,8-9,11,20,23,25H,7,10H2,1-4H3	CENDIAJZASJQBF-UHFFFAOYSA-N	384.422400000	384.157288500	exogenous	0.00104076540896	2.70921687573	131751746				Phenylpropanoids and polyketides	Flavonoids	Flavans	3'-prenylated flavans	3'-prenylated flavanones					-0.00139671	0.0154526	-0.00429599	1	0.0147131										7275.09	731385	596616
MET-neg_Group_0068	HMDB0012503	1	386.230083452	385.222807452	7.05652942799	neg		10,11-dihydro-20-trihydroxy-leukotriene B4	O[C@H](CC\C=C\C=C/[C@H](O)CCCC(O)=O)C\C=C/CCCCC(O)(O)O	(5R,6Z,8E,12R,14Z)-5,12,20,20,20-pentahydroxyicosa-6,8,14-trienoic acid	C20H34O7	O[C@H](CC\C=C\C=C/[C@H](O)CCCC(O)=O)C\C=C/CCCCC(O)(O)O	InChI=1S/C20H34O7/c21-17(11-6-2-1-5-9-16-20(25,26)27)12-7-3-4-8-13-18(22)14-10-15-19(23)24/h2-4,6,8,13,17-18,21-22,25-27H,1,5,7,9-12,14-16H2,(H,23,24)/b4-3+,6-2-,13-8-/t17-,18-/m0/s1	LSVHZFZMMXHHBS-MNBASXMYSA-N	386.479800000	386.230453442	exogenous	-3.69989808689E-4	-0.957950895386	53481448				Lipids and lipid-like molecules	Fatty Acyls	Eicosanoids	Hydroxyeicosatrienoic acids						0.0186554	-0.014198	-0.0128392	3	0.0541209				SOM (1,1)	0.695366	0.552952				25363.2	2.54019e+06	2.60289e+06
MET-neg_Group_0069	HMDB0125487	1	388.151832182	387.144556182	6.42234671627	neg		2-[4,6-dihydroxy-2-methoxy-3-(3-methylbut-2-en-1-yl)phenyl]-1-(2,4-dihydroxy-5-methoxyphenyl)ethan-1-one	COC1=C(O)C=C(O)C(=C1)C(=O)CC1=C(O)C=C(O)C(CC=C(C)C)=C1OC	2-[4,6-dihydroxy-2-methoxy-3-(3-methylbut-2-en-1-yl)phenyl]-1-(2,4-dihydroxy-5-methoxyphenyl)ethan-1-one	C21H24O7	COC1=C(O)C=C(O)C(=C1)C(=O)CC1=C(O)C=C(O)C(CC=C(C)C)=C1OC	InChI=1S/C21H24O7/c1-11(2)5-6-12-16(23)9-18(25)14(21(12)28-4)7-15(22)13-8-20(27-3)19(26)10-17(13)24/h5,8-10,23-26H,6-7H2,1-4H3	NDLWZHHDURGSDU-UHFFFAOYSA-N	388.416000000	388.152203113	endogenous	-3.70930576253E-4	-0.955631768385	131831989				Phenylpropanoids and polyketides	Stilbenes		Stilbenes						-0.0175795	-0.00788676	-0.0171262	10	0.0618689							SOM (1,3)	0.0382037	0.000253254	4123.79	416255	453461
MET-neg_Group_0070	HMDB0035876	1	390.146449607	389.139173607	9.60579685021	neg	21721-08-4	Mesuagin	CC(C)C(=O)C1=C2OC(C)(C)C=CC2=C2OC(=O)C=C(C3=CC=CC=C3)C2=C1O	5-hydroxy-8,8-dimethyl-6-(2-methylpropanoyl)-4-phenyl-2H,8H-pyrano[2,3-f]chromen-2-one	C24H22O5	CC(C)C(=O)C1=C2OC(C)(C)C=CC2=C2OC(=O)C=C(C3=CC=CC=C3)C2=C1O	InChI=1S/C24H22O5/c1-13(2)20(26)19-21(27)18-16(14-8-6-5-7-9-14)12-17(25)28-22(18)15-10-11-24(3,4)29-23(15)19/h5-13,27H,1-4H3	SVCPILBFQWTZFW-UHFFFAOYSA-N	390.428500000	390.146723814	exogenous	-2.74207054474E-4	-0.702830596166	5319380				Phenylpropanoids and polyketides	Neoflavonoids	Prenylated neoflavonoids	Prenylated neoflavonoids																					275319
MET-neg_Group_0072	HMDB0029622	1	396.212786570	395.205510570	7.24354383590	neg	69809-29-6	Isopetasoside	CC1C(CCC2=CC(=O)C(CC12C)=C(C)C)OC1OC(CO)C(O)C(O)C1O	4a,5-dimethyl-3-(propan-2-ylidene)-6-{[3,4,5-trihydroxy-6-(hydroxymethyl)oxan-2-yl]oxy}-2,3,4,4a,5,6,7,8-octahydronaphthalen-2-one	C21H32O7	CC1C(CCC2=CC(=O)C(CC12C)=C(C)C)OC1OC(CO)C(O)C(O)C1O	InChI=1S/C21H32O7/c1-10(2)13-8-21(4)11(3)15(6-5-12(21)7-14(13)23)27-20-19(26)18(25)17(24)16(9-22)28-20/h7,11,15-20,22,24-26H,5-6,8-9H2,1-4H3	AVZCSGMWWXMJEA-UHFFFAOYSA-N	396.474600000	396.214803378	exogenous	-0.00201680770181	-5.09018765738	131750888				Lipids and lipid-like molecules	Prenol lipids	Terpene glycosides	Terpene glycosides						0.0175878	-0.0134547	-0.0111276	3	0.110833				SOM (1,1)	0.0335611	0.00306639				27473.2	2.75119e+06	3.25535e+06
MET-neg_Group_0074	HMDB0034998	1	408.161910668	407.154634668	4.67969841344	neg	18456-03-6	Bakkenolide D	CS\C=C\C(=O)OC1CCC(C)C2(C)CC3(C(OC(C)=O)C12)C(=C)COC3=O	3-(acetyloxy)-7,7a-dimethyl-4'-methylidene-2'-oxo-octahydrospiro[indene-2,3'-oxolane]-4-yl (2E)-3-(methylsulfanyl)prop-2-enoate	C21H28O6S	CS\C=C\C(=O)OC1CCC(C)C2(C)CC3(C(OC(C)=O)C12)C(=C)COC3=O	InChI=1S/C21H28O6S/c1-12-6-7-15(27-16(23)8-9-28-5)17-18(26-14(3)22)21(11-20(12,17)4)13(2)10-25-19(21)24/h8-9,12,15,17-18H,2,6-7,10-11H2,1,3-5H3/b9-8+	LWHLMCCRIWZBQO-CMDGGOBGSA-N	408.508000000	408.160659318	exogenous	0.00125135009876	3.06582731624	12299953				Lipids and lipid-like molecules	Prenol lipids	Terpene lactones	Terpene lactones						-0.00912725	0.00480957	0.019438	9	0.18731	1.47324e-06	1.39257								3561.78	360054	251042
MET-neg_Group_0075	HMDB0030758	1	410.193550734	409.186274734	6.40598263792	neg	35910-15-7	Pteroside A	CC1=CC2=C(C(=O)C(C)(CO)C2)C(C)=C1CCOC1OC(CO)C(O)C(O)C1O	2-(hydroxymethyl)-2,5,7-trimethyl-6-(2-{[3,4,5-trihydroxy-6-(hydroxymethyl)oxan-2-yl]oxy}ethyl)-2,3-dihydro-1H-inden-1-one	C21H30O8	CC1=CC2=C(C(=O)C(C)(CO)C2)C(C)=C1CCOC1OC(CO)C(O)C(O)C1O	InChI=1S/C21H30O8/c1-10-6-12-7-21(3,9-23)19(27)15(12)11(2)13(10)4-5-28-20-18(26)17(25)16(24)14(8-22)29-20/h6,14,16-18,20,22-26H,4-5,7-9H2,1-3H3	UTBLUTBCAVVCIO-UHFFFAOYSA-N	410.458100000	410.194067936	exogenous	-5.17201765945E-4	-1.26087090568	12314744				Organic oxygen compounds	Organooxygen compounds	Carbohydrates and carbohydrate conjugates	Glycosyl compounds	O-glycosyl compounds					-0.00889575	-0.00678861	0.00846522	2	0.270679										1451.56	149032	351569
MET-neg_Group_0078	HMDB0038928	1	418.164835877	417.157559877	5.43603127057	neg	21453-71-4	Lirioresinol A	COC1=CC(=CC(OC)=C1O)C1OCC2C1COC2C1=CC(OC)=C(O)C(OC)=C1	4-[4-(4-hydroxy-3,5-dimethoxyphenyl)-hexahydrofuro[3,4-c]furan-1-yl]-2,6-dimethoxyphenol	C22H26O8	COC1=CC(=CC(OC)=C1O)C1OCC2C1COC2C1=CC(OC)=C(O)C(OC)=C1	InChI=1S/C22H26O8/c1-25-15-5-11(6-16(26-2)19(15)23)21-13-9-30-22(14(13)10-29-21)12-7-17(27-3)20(24)18(8-12)28-4/h5-8,13-14,21-24H,9-10H2,1-4H3	KOWMJRJXZMEZLD-UHFFFAOYSA-N	418.437000000	418.162767808	exogenous	0.00206806873683	4.94560706032	100067	49211			Lignans, neolignans and related compounds	Furanoid lignans		Furanoid lignans						-0.00202873	0.0135103	-0.0174232	7	0.0579947							SOM (1,2)	0.00303982	0.506963	2925.05	296381	119809
MET-neg_Group_0081	HMDB0060897	1	432.199766854	431.192490854	3.59521220393	neg		Diphenhydramine N-glucuronide	C[N+](C)(CCOC(C1=CC=CC=C1)C1=CC=CC=C1)C1O[C@@H]([C@@H](O)[C@H](O)[C@H]1O)C(O)=O	(3R,4S,5S,6S)-6-carboxy-N-[2-(diphenylmethoxy)ethyl]-3,4,5-trihydroxy-N,N-dimethyloxan-2-aminium	C23H30NO7	C[N+](C)(CCOC(C1=CC=CC=C1)C1=CC=CC=C1)C1O[C@@H]([C@@H](O)[C@H](O)[C@H]1O)C(O)=O	InChI=1S/C23H29NO7/c1-24(2,22-19(27)17(25)18(26)21(31-22)23(28)29)13-14-30-20(15-9-5-3-6-10-15)16-11-7-4-8-12-16/h3-12,17-22,25-27H,13-14H2,1-2H3/p+1/t17-,18-,19+,21-,22?/m0/s1	OAIGZXXQYIJBLR-VAUIJEFBSA-O	432.486800000	432.202227319	drug_metabolite	-0.00246046516207	-5.69285627550	131769988				Organic oxygen compounds	Organooxygen compounds	Carbohydrates and carbohydrate conjugates	Sugar acids and derivatives	Glucuronic acid derivatives	Glucuronides	N-glucuronides			0.0149621	-0.00554582	-0.0135211	11	0.0193875										35000.4	3.50392e+06	4.60939e+06
MET-neg_Group_0083	HMDB0034184	1	438.237756379	437.230480379	6.52602094560	neg	129314-37-0	Licorisoflavan A	COC1=CC2=C(CC(CO2)C2=C(O)C(CC=C(C)C)=C(O)C=C2)C(OC)=C1CC=C(C)C	4-[5,7-dimethoxy-6-(3-methylbut-2-en-1-yl)-3,4-dihydro-2H-1-benzopyran-3-yl]-2-(3-methylbut-2-en-1-yl)benzene-1,3-diol	C27H34O5	COC1=CC2=C(CC(CO2)C2=C(O)C(CC=C(C)C)=C(O)C=C2)C(OC)=C1CC=C(C)C	InChI=1S/C27H34O5/c1-16(2)7-9-20-23(28)12-11-19(26(20)29)18-13-22-25(32-15-18)14-24(30-5)21(27(22)31-6)10-8-17(3)4/h7-8,11-12,14,18,28-29H,9-10,13,15H2,1-6H3	GDAAEAXMNLVRCZ-UHFFFAOYSA-N	438.555900000	438.240624198	exogenous	-0.00286781872990	-6.54393630239	5319704				Phenylpropanoids and polyketides	Isoflavonoids	O-methylated isoflavonoids	7-O-methylated isoflavonoids						-0.00462417	0.0206387	-0.0192182	7	0.0462037							SOM (1,2)	0.0232326	0.0842942	1152.69	119145	157781
MET-neg_Group_0084	HMDB0125397	1	446.083891031	445.076615031	5.03207960385	neg		6-[(3,7-dihydroxy-4-oxo-2-phenyl-4H-chromen-5-yl)oxy]-3,4,5-trihydroxyoxane-2-carboxylic acid	OC1C(O)C(OC2=CC(O)=CC3=C2C(=O)C(O)=C(O3)C2=CC=CC=C2)OC(C1O)C(O)=O	6-[(3,7-dihydroxy-4-oxo-2-phenyl-4H-chromen-5-yl)oxy]-3,4,5-trihydroxyoxane-2-carboxylic acid	C21H18O11	OC1C(O)C(OC2=CC(O)=CC3=C2C(=O)C(O)=C(O3)C2=CC=CC=C2)OC(C1O)C(O)=O	InChI=1S/C21H18O11/c22-9-6-10-12(13(23)15(25)18(30-10)8-4-2-1-3-5-8)11(7-9)31-21-17(27)14(24)16(26)19(32-21)20(28)29/h1-7,14,16-17,19,21-22,24-27H,(H,28,29)	DITJHAZCHHXEOA-UHFFFAOYSA-N	446.364000000	446.084911400	endogenous	-0.00102036931645	-2.28738809671	131831903				Phenylpropanoids and polyketides	Flavonoids	Flavonoid glycosides	Flavonoid O-glycosides	Flavonoid O-glucuronides					-0.0144435	-0.00734987	-0.000801299	2	0.122921										17447.1	1.74859e+06	1.36344e+06
MET-neg_Group_0085	HMDB0125404	1	448.100361986	447.093085986	4.64705403271	neg		6-[(3,7-dihydroxy-4-oxo-2-phenyl-3,4-dihydro-2H-1-benzopyran-5-yl)oxy]-3,4,5-trihydroxyoxane-2-carboxylic acid	OC1C(O)C(OC2=CC(O)=CC3=C2C(=O)C(O)C(O3)C2=CC=CC=C2)OC(C1O)C(O)=O	6-[(3,7-dihydroxy-4-oxo-2-phenyl-3,4-dihydro-2H-1-benzopyran-5-yl)oxy]-3,4,5-trihydroxyoxane-2-carboxylic acid	C21H20O11	OC1C(O)C(OC2=CC(O)=CC3=C2C(=O)C(O)C(O3)C2=CC=CC=C2)OC(C1O)C(O)=O	InChI=1S/C21H20O11/c22-9-6-10-12(13(23)15(25)18(30-10)8-4-2-1-3-5-8)11(7-9)31-21-17(27)14(24)16(26)19(32-21)20(28)29/h1-7,14-19,21-22,24-27H,(H,28,29)	ULELDDNAPLKIFR-UHFFFAOYSA-N	448.380000000	448.100561464	endogenous	-1.99478297418E-4	-0.445164131779	131831910				Phenylpropanoids and polyketides	Flavonoids	Flavonoid glycosides	Flavonoid O-glycosides	Flavonoid O-glucuronides					-0.015717	-0.0184383	0.00462274	2	0.0130572										42058.3	4.20971e+06	4.67837e+06
MET-neg_Group_0086	HMDB0038560	1	452.205670796	451.198394796	6.88607990602	neg	98813-18-4	8-Butanoylneosolaniol	[H][C@@]12O[C@]3([H])C=C(C)[C@H](C[C@]3(COC(C)=O)[C@@](C)([C@H](OC(C)=O)[C@H]1O)[C@]21CO1)OC(=O)CCC	(1'S,2S,2'R,4'S,7'R,9'R,10'R,11'S)-11'-(acetyloxy)-2'-[(acetyloxy)methyl]-10'-hydroxy-1',5'-dimethyl-8'-oxaspiro[oxirane-2,12'-tricyclo[7.2.1.0²,⁷]dodecan]-5'-en-4'-yl butanoate	C23H32O9	[H][C@@]12O[C@]3([H])C=C(C)[C@H](C[C@]3(COC(C)=O)[C@@](C)([C@H](OC(C)=O)[C@H]1O)[C@]21CO1)OC(=O)CCC	InChI=1S/C23H32O9/c1-6-7-17(26)31-15-9-22(10-28-13(3)24)16(8-12(15)2)32-20-18(27)19(30-14(4)25)21(22,5)23(20)11-29-23/h8,15-16,18-20,27H,6-7,9-11H2,1-5H3/t15-,16+,18+,19+,20+,21+,22+,23-/m0/s1	QAZLVSRKBUTUHB-MXINJKJASA-N	452.494800000	452.204632622	exogenous	0.00103817370058	2.29580509736	61184				Lipids and lipid-like molecules	Prenol lipids	Sesquiterpenoids	Trichothecenes						-0.00752616	0.0195276	-0.0309832	13	0.207905							SOM (1,1)	0.321005	0.139971	3340.53	337929	248341
MET-neg_Group_0087	HMDB0029909	1	458.175264275	457.167988275	5.16925792736	neg	585-90-0	Gein	COC1=C(OC2OC(COC3OCC(O)C(O)C3O)C(O)C(O)C2O)C=CC(CC=C)=C1	2-[2-methoxy-4-(prop-2-en-1-yl)phenoxy]-6-{[(3,4,5-trihydroxyoxan-2-yl)oxy]methyl}oxane-3,4,5-triol	C21H30O11	COC1=C(OC2OC(COC3OCC(O)C(O)C3O)C(O)C(O)C2O)C=CC(CC=C)=C1	InChI=1S/C21H30O11/c1-3-4-10-5-6-12(13(7-10)28-2)31-21-19(27)17(25)16(24)14(32-21)9-30-20-18(26)15(23)11(22)8-29-20/h3,5-7,11,14-27H,1,4,8-9H2,2H3	FSCNUJMKSQHQSY-UHFFFAOYSA-N	458.456300000	458.178811802	exogenous	-0.00354752727304	-7.74266985215	12310056		C17058		Organic oxygen compounds	Organooxygen compounds	Carbohydrates and carbohydrate conjugates	Glycosyl compounds	Phenolic glycosides																			4517.66	455642	160697
MET-neg_Group_0090	HMDB0014734	1	484.183410616	483.176134616	4.50563715806	neg	66852-54-8	Halobetasol Propionate	[H][C@]1(F)CC2C3C[C@H](C)[C@](OC(=O)CC)(C(=O)CCl)C3(C)CC(O)[C@]2(F)C2(C)C=CC(=O)C=C12	(1R,8S,13S,14R)-14-(2-chloroacetyl)-1,8-difluoro-17-hydroxy-2,13,15-trimethyl-5-oxotetracyclo[8.7.0.0²,⁷.0¹¹,¹⁵]heptadeca-3,6-dien-14-yl propanoate	C25H31ClF2O5	[H][C@]1(F)CC2C3C[C@H](C)[C@](OC(=O)CC)(C(=O)CCl)C3(C)CC(O)[C@]2(F)C2(C)C=CC(=O)C=C12	InChI=1S/C25H31ClF2O5/c1-5-21(32)33-25(20(31)12-26)13(2)8-15-16-10-18(27)17-9-14(29)6-7-22(17,3)24(16,28)19(30)11-23(15,25)4/h6-7,9,13,15-16,18-19,30H,5,8,10-12H2,1-4H3/t13-,15?,16?,18-,19?,22?,23?,24-,25-/m0/s1	BDSYKGHYMJNPAB-YKQIDFLYSA-N	484.960000000	484.182808219	drug	6.02396658110E-4	1.24415127489	48175				Lipids and lipid-like molecules	Steroids and steroid derivatives	Pregnane steroids	Gluco/mineralocorticoids, progestogins and derivatives						-0.0178997	-0.0188204	0.000499117	2	0.0208311										29472.3	2.95111e+06	1.49751e+06
MET-neg_Group_0091	HMDB0039489	1	488.132289742	487.125013742	6.22435616292	neg	134859-96-4	6''-O-Acetylglycitin	COC1=CC2=C(OC=C(C2=O)C2=CC=C(O)C=C2)C=C1O[C@@H]1O[C@H](COC(C)=O)[C@@H](O)[C@H](O)[C@H]1O	[(2R,3S,4S,5R,6S)-3,4,5-trihydroxy-6-{[3-(4-hydroxyphenyl)-6-methoxy-4-oxo-4H-chromen-7-yl]oxy}oxan-2-yl]methyl acetate	C24H24O11	COC1=CC2=C(OC=C(C2=O)C2=CC=C(O)C=C2)C=C1O[C@@H]1O[C@H](COC(C)=O)[C@@H](O)[C@H](O)[C@H]1O	InChI=1S/C24H24O11/c1-11(25)32-10-19-21(28)22(29)23(30)24(35-19)34-18-8-16-14(7-17(18)31-2)20(27)15(9-33-16)12-3-5-13(26)6-4-12/h3-9,19,21-24,26,28-30H,10H2,1-2H3/t19-,21-,22+,23-,24-/m1/s1	DUBPGEJGGVZKDD-PFKOEMKTSA-N	488.440800000	488.131861610	exogenous	4.28132307661E-4	0.877083307538	10228095	133348			Phenylpropanoids and polyketides	Isoflavonoids	Isoflavonoid O-glycosides	Isoflavonoid O-glycosides						-0.0155641	-0.0114521	0.00102658	2	0.0156212										5647.9	568666	417499
MET-neg_Group_0092	HMDB0033655	1	494.251061743	493.243785743	7.22845243064	neg	137088-15-4	7,11-Bisdeacetylvaltrate 7-(3-methylpentanoate) 11-(3-hydroxy-3-methylbutanoate)	CCC(C)CC(=O)OC1C=C2C(C(OC(=O)CC(C)C)OC=C2COC(=O)CC(C)(C)O)C11CO1	4-{[(3-hydroxy-3-methylbutanoyl)oxy]methyl}-1-[(3-methylbutanoyl)oxy]-6,7a-dihydro-1H-spiro[cyclopenta[c]pyran-7,2'-oxirane]-6-yl 3-methylpentanoate	C26H38O9	CCC(C)CC(=O)OC1C=C2C(C(OC(=O)CC(C)C)OC=C2COC(=O)CC(C)(C)O)C11CO1	InChI=1S/C26H38O9/c1-7-16(4)9-21(28)34-19-10-18-17(12-31-22(29)11-25(5,6)30)13-32-24(23(18)26(19)14-33-26)35-20(27)8-15(2)3/h10,13,15-16,19,23-24,30H,7-9,11-12,14H2,1-6H3	OOOMMEPVIHNIQK-UHFFFAOYSA-N	494.574500000	494.251582814	exogenous	-5.21071356332E-4	-1.05426340435	131751476				Lipids and lipid-like molecules	Prenol lipids	Monoterpenoids	Iridoids and derivatives						0.0147991	0.00813218	-0.0139181	11	0.234758										4076.61	411537	870734
MET-neg_Group_0094	HMDB0125894	1	500.172760765	499.165484765	1.42618681306	neg		3,4,5-trihydroxy-6-{4-[3-(5-hydroxy-2,2-dimethyl-2H-chromen-6-yl)propanoyl]phenoxy}oxane-2-carboxylic acid	CC1(C)OC2=C(C=C1)C(O)=C(CCC(=O)C1=CC=C(OC3OC(C(O)C(O)C3O)C(O)=O)C=C1)C=C2	3,4,5-trihydroxy-6-{4-[3-(5-hydroxy-2,2-dimethyl-2H-chromen-6-yl)propanoyl]phenoxy}oxane-2-carboxylic acid	C26H28O10	CC1(C)OC2=C(C=C1)C(O)=C(CCC(=O)C1=CC=C(OC3OC(C(O)C(O)C3O)C(O)=O)C=C1)C=C2	InChI=1S/C26H28O10/c1-26(2)12-11-16-18(36-26)10-6-14(19(16)28)5-9-17(27)13-3-7-15(8-4-13)34-25-22(31)20(29)21(30)23(35-25)24(32)33/h3-4,6-8,10-12,20-23,25,28-31H,5,9H2,1-2H3,(H,32,33)	ZUCVCBZNDMSSQV-UHFFFAOYSA-N	500.500000000	500.168247102	endogenous	0.00451366267572	9.02428873051	131832360				Phenylpropanoids and polyketides	Flavonoids	Flavonoid glycosides	Flavonoid O-glycosides						0.0132345	-0.015818	-0.00546837	4	0.0502084				SOM (1,2)	0.0238259	0.00358387				361872	3.61911e+07	1.00702e+07
MET-neg_Group_0097	HMDB0032761	1	514.194703171	513.187427171	4.69423397424	neg		Nb-trans-Feruloylserotonin glucoside	COC1=CC(\C=C\C(=O)NCCC2=CNC3=C2C=C(OC2OC(CO)C(O)C(O)C2O)C=C3)=CC=C1O	(2E)-3-(4-hydroxy-3-methoxyphenyl)-N-[2-(5-{[3,4,5-trihydroxy-6-(hydroxymethyl)oxan-2-yl]oxy}-1H-indol-3-yl)ethyl]prop-2-enamide	C26H30N2O9	COC1=CC(\C=C\C(=O)NCCC2=CNC3=C2C=C(OC2OC(CO)C(O)C(O)C2O)C=C3)=CC=C1O	InChI=1S/C26H30N2O9/c1-35-20-10-14(2-6-19(20)30)3-7-22(31)27-9-8-15-12-28-18-5-4-16(11-17(15)18)36-26-25(34)24(33)23(32)21(13-29)37-26/h2-7,10-12,21,23-26,28-30,32-34H,8-9,13H2,1H3,(H,27,31)/b7-3+	RZBNXMNICVMBNE-XVNBXDOJSA-N	514.524400000	514.195130568	exogenous	-4.27396827490E-4	-0.831195789419	131751297				Organic oxygen compounds	Organooxygen compounds	Carbohydrates and carbohydrate conjugates	Glycosyl compounds	Phenolic glycosides					-0.015181	-0.00705616	-0.000476087	2	0.0280185										3696.85	373561	261426
MET-neg_Group_0099	HMDB0133428	1	518.178377539	517.171101539	5.27248567333	neg		3,4,5-trihydroxy-6-({8-hydroxy-17-methoxy-10-oxo-2-oxatricyclo[13.2.2.1³,⁷]icosa-1(17),3,5,7(20),15,18-hexaen-4-yl}oxy)oxane-2-carboxylic acid	COC1=C2OC3=C(OC4OC(C(O)C(O)C4O)C(O)=O)C=CC(=C3)C(O)CC(=O)CCCCC(C=C2)=C1	3,4,5-trihydroxy-6-({8-hydroxy-17-methoxy-10-oxo-2-oxatricyclo[13.2.2.1^{3,7}]icosa-1(17),3,5,7(20),15,18-hexaen-4-yl}oxy)oxane-2-carboxylic acid	C26H30O11	COC1=C2OC3=C(OC4OC(C(O)C(O)C4O)C(O)=O)C=CC(=C3)C(O)CC(=O)CCCCC(C=C2)=C1	InChI=1S/C26H30O11/c1-34-19-10-13-4-2-3-5-15(27)12-16(28)14-7-9-18(20(11-14)35-17(19)8-6-13)36-26-23(31)21(29)22(30)24(37-26)25(32)33/h6-11,16,21-24,26,28-31H,2-5,12H2,1H3,(H,32,33)	VHRFVWDIQVVTGQ-UHFFFAOYSA-N	518.515000000	518.178811786	endogenous	-4.34246513692E-4	-0.838024449945	131837335				Lignans, neolignans and related compounds	Lignan glycosides		Lignan glycosides						-0.00104814	0.0266275	-0.0148779	13	0.0755745							SOM (1,2)	0.00596541	0.000254305	2246.02	228478	133991
MET-neg_Group_0100	HMDB0040636	1	520.193277400	519.186001400	5.17626119555	neg	107870-87-1	(7'S,8'S)-4,7'-Epoxy-3,8'-bilign-7-ene-3',5-dimethoxy-4',9,9'-triol 4'-glucoside	COC1=CC(\C=C/CO)=CC2=C1OC(C2CO)C1=CC=C(OC2OC(CO)C(O)C(O)C2O)C(OC)=C1	2-(hydroxymethyl)-6-{4-[3-(hydroxymethyl)-5-[(1Z)-3-hydroxyprop-1-en-1-yl]-7-methoxy-2,3-dihydro-1-benzofuran-2-yl]-2-methoxyphenoxy}oxane-3,4,5-triol	C26H32O11	COC1=CC(\C=C/CO)=CC2=C1OC(C2CO)C1=CC=C(OC2OC(CO)C(O)C(O)C2O)C(OC)=C1	InChI=1S/C26H32O11/c1-33-18-10-14(5-6-17(18)35-26-23(32)22(31)21(30)20(12-29)36-26)24-16(11-28)15-8-13(4-3-7-27)9-19(34-2)25(15)37-24/h3-6,8-10,16,20-24,26-32H,7,11-12H2,1-2H3/b4-3-	SPWHQAUMLDQOFU-ARJAWSKDSA-N	520.525700000	520.194461866	exogenous	-0.00118446605188	-2.27696782396	131752879				Phenylpropanoids and polyketides	2-arylbenzofuran flavonoids		2-arylbenzofuran flavonoids						-0.0213272	-0.00449706	-0.0107826	14	0.14433							SOM (1,1)	0.165971	6.67177e-05	3311.64	335040	194845
MET-neg_Group_0101	HMDB0030363	1	530.284836740	529.277560740	7.56085760438	neg	128530-02-9	Cavipetin A	C\C(CC\C=C(/C)CC\C=C(/C)COC(=O)C(\C)=C\C(O)=O)=C/CC\C(C)=C\COC(=O)C(\C)=C\C(O)=O	(2E)-4-{[(2E,6E,10E,14E)-16-{[(2E)-3-carboxy-2-methylprop-2-enoyl]oxy}-2,6,10,14-tetramethylhexadeca-2,6,10,14-tetraen-1-yl]oxy}-3-methyl-4-oxobut-2-enoic acid	C30H42O8	C\C(CC\C=C(/C)CC\C=C(/C)COC(=O)C(\C)=C\C(O)=O)=C/CC\C(C)=C\COC(=O)C(\C)=C\C(O)=O	InChI=1S/C30H42O8/c1-21(12-8-14-23(3)16-17-37-29(35)25(5)18-27(31)32)10-7-11-22(2)13-9-15-24(4)20-38-30(36)26(6)19-28(33)34/h11-12,15-16,18-19H,7-10,13-14,17,20H2,1-6H3,(H,31,32)(H,33,34)/b21-12+,22-11+,23-16+,24-15+,25-18+,26-19+	GUDPQPGYABLCEA-OWQAWYIFSA-N	530.649700000	530.287968320	exogenous	-0.00313158000927	-5.90543288992	14527061				Lipids and lipid-like molecules	Prenol lipids	Diterpenoids	Acyclic diterpenoids						-0.0107259	0.00279414	-0.00181419	15	0.228366							SOM (1,3)	0.0222841	0.000549783	14463.2	1.4502e+06	1.15212e+06
MET-neg_Group_0102	HMDB0040844	1	530.307610361	529.300334361	8.12795761117	neg	130466-30-7	(S)-Nerolidol 3-O-[a-L-rhamnopyranosyl-(1->2)-b-D-glucopyranoside]	CC1OC(OC2C(O)C(O)C(CO)OC2OC(C)(CC\C=C(/C)CCC=C(C)C)C=C)C(O)C(O)C1O	2-{[4,5-dihydroxy-6-(hydroxymethyl)-2-{[(6E)-3,7,11-trimethyldodeca-1,6,10-trien-3-yl]oxy}oxan-3-yl]oxy}-6-methyloxane-3,4,5-triol	C27H46O10	CC1OC(OC2C(O)C(O)C(CO)OC2OC(C)(CC\C=C(/C)CCC=C(C)C)C=C)C(O)C(O)C1O	InChI=1S/C27H46O10/c1-7-27(6,13-9-12-16(4)11-8-10-15(2)3)37-26-24(22(32)20(30)18(14-28)35-26)36-25-23(33)21(31)19(29)17(5)34-25/h7,10,12,17-26,28-33H,1,8-9,11,13-14H2,2-6H3/b16-12+	ATWXTQLIHDYQCP-FOWTUZBSSA-N	530.648100000	530.309097692	exogenous	-0.00148733133290	-2.80464985303	14060449				Lipids and lipid-like molecules	Fatty Acyls	Fatty acyl glycosides	Fatty acyl glycosides of mono- and disaccharides						0.0163413	-0.00260272	-0.0143867	4	0.0467009				SOM (1,2)	0.00180994	0.000101197				284255	28429362	8.1541e+06
MET-neg_Group_0104	HMDB0033281	1	536.189270348	535.181994348	4.72184153994	neg		8-Hydroxypinoresinol 8-glucoside	COC1=C(O)C=CC(=C1)C1OCC2(OC3OC(CO)C(O)C(O)C3O)C1COC2C1=CC(OC)=C(O)C=C1	2-{[1,4-bis(4-hydroxy-3-methoxyphenyl)-hexahydrofuro[3,4-c]furan-3a-yl]oxy}-6-(hydroxymethyl)oxane-3,4,5-triol	C26H32O12	COC1=C(O)C=CC(=C1)C1OCC2(OC3OC(CO)C(O)C(O)C3O)C1COC2C1=CC(OC)=C(O)C=C1	InChI=1S/C26H32O12/c1-33-17-7-12(3-5-15(17)28)23-14-10-35-24(13-4-6-16(29)18(8-13)34-2)26(14,11-36-23)38-25-22(32)21(31)20(30)19(9-27)37-25/h3-8,14,19-25,27-32H,9-11H2,1-2H3	DRAPQDCEBKBPQE-UHFFFAOYSA-N	536.525100000	536.189376488	exogenous	-1.06139503828E-4	-0.197951523284	13995448				Lignans, neolignans and related compounds	Lignan glycosides		Lignan glycosides						-0.016236	-0.0119658	0.00462214	2	0.0123218										1569.57	160833	184360
MET-neg_Group_0107	HMDB0038883	1	540.216112794	539.208836794	8.80687271829	neg	85562-86-3	Sambacin	[H][C@]1(C[C@H]2OC(=O)C3=COC(O[C@@H]4O[C@H](CO)[C@@H](O)[C@H](O)[C@H]4O)\C(=C\C)\C\3=C\C(=O)OC[C@@H]1[C@H]2C)[C@@H](C)CO	(1R,8E,14S,15S,17R)-8-ethylidene-15-[(2R)-1-hydroxypropan-2-yl]-17-methyl-7-{[(2S,3R,4S,5S,6R)-3,4,5-trihydroxy-6-(hydroxymethyl)oxan-2-yl]oxy}-2,6,12-trioxatricyclo[12.2.1.0⁴,⁹]heptadeca-4,9-diene-3,11-dione	C26H36O12	[H][C@]1(C[C@H]2OC(=O)C3=COC(O[C@@H]4O[C@H](CO)[C@@H](O)[C@H](O)[C@H]4O)\C(=C\C)\C\3=C\C(=O)OC[C@@H]1[C@H]2C)[C@@H](C)CO	InChI=1S/C26H36O12/c1-4-13-15-6-20(29)34-9-16-12(3)18(5-14(16)11(2)7-27)36-24(33)17(15)10-35-25(13)38-26-23(32)22(31)21(30)19(8-28)37-26/h4,6,10-12,14,16,18-19,21-23,25-28,30-32H,5,7-9H2,1-3H3/b13-4+,15-6-/t11-,12+,14-,16+,18+,19+,21+,22-,23+,25?,26-/m0/s1	SIVWXOPASOMQQC-PANBKRDHSA-N	540.556800000	540.220676616	exogenous	-0.00456382235870	-8.44807049460	131752485				Organic oxygen compounds	Organooxygen compounds	Carbohydrates and carbohydrate conjugates	Glycosyl compounds	O-glycosyl compounds																				124047
MET-neg_Group_0108	HMDB0038883	1	540.216868660	539.209592660	9.36112629691	neg	85562-86-3	Sambacin	[H][C@]1(C[C@H]2OC(=O)C3=COC(O[C@@H]4O[C@H](CO)[C@@H](O)[C@H](O)[C@H]4O)\C(=C\C)\C\3=C\C(=O)OC[C@@H]1[C@H]2C)[C@@H](C)CO	(1R,8E,14S,15S,17R)-8-ethylidene-15-[(2R)-1-hydroxypropan-2-yl]-17-methyl-7-{[(2S,3R,4S,5S,6R)-3,4,5-trihydroxy-6-(hydroxymethyl)oxan-2-yl]oxy}-2,6,12-trioxatricyclo[12.2.1.0⁴,⁹]heptadeca-4,9-diene-3,11-dione	C26H36O12	[H][C@]1(C[C@H]2OC(=O)C3=COC(O[C@@H]4O[C@H](CO)[C@@H](O)[C@H](O)[C@H]4O)\C(=C\C)\C\3=C\C(=O)OC[C@@H]1[C@H]2C)[C@@H](C)CO	InChI=1S/C26H36O12/c1-4-13-15-6-20(29)34-9-16-12(3)18(5-14(16)11(2)7-27)36-24(33)17(15)10-35-25(13)38-26-23(32)22(31)21(30)19(8-28)37-26/h4,6,10-12,14,16,18-19,21-23,25-28,30-32H,5,7-9H2,1-3H3/b13-4+,15-6-/t11-,12+,14-,16+,18+,19+,21+,22-,23+,25?,26-/m0/s1	SIVWXOPASOMQQC-PANBKRDHSA-N	540.556800000	540.220676616	exogenous	-0.00380795598733	-7.04888974479	131752485				Organic oxygen compounds	Organooxygen compounds	Carbohydrates and carbohydrate conjugates	Glycosyl compounds	O-glycosyl compounds
MET-neg_Group_0110	HMDB0030557	1	550.208899578	549.201623578	9.74208114768	neg	33464-71-0	Tracheloside	COC1=C(OC)C=C(CC2COC(=O)C2(O)CC2=CC(OC)=C(OC3OC(CO)C(O)C(O)C3O)C=C2)C=C1	4-[(3,4-dimethoxyphenyl)methyl]-3-hydroxy-3-[(3-methoxy-4-{[3,4,5-trihydroxy-6-(hydroxymethyl)oxan-2-yl]oxy}phenyl)methyl]oxolan-2-one	C27H34O12	COC1=C(OC)C=C(CC2COC(=O)C2(O)CC2=CC(OC)=C(OC3OC(CO)C(O)C(O)C3O)C=C2)C=C1	InChI=1S/C27H34O12/c1-34-17-6-4-14(9-19(17)35-2)8-16-13-37-26(32)27(16,33)11-15-5-7-18(20(10-15)36-3)38-25-24(31)23(30)22(29)21(12-28)39-25/h4-7,9-10,16,21-25,28-31,33H,8,11-13H2,1-3H3	LWYAMIUSVGPFKS-UHFFFAOYSA-N	550.551700000	550.205026552	exogenous	0.00387302624824	7.03924184875	53462879				Lignans, neolignans and related compounds	Lignan glycosides		Lignan glycosides						0.000862179	-0.0116601	0.0157855	12	0.338228										20756.5	2.07952e+06	1.49607e+06
MET-neg_Group_0114	HMDB0029260	1	564.149137908	563.141861908	4.82499716671	neg		Apigenin 6-C-glucoside 8-C-arabinoside	OC[C@@H]1OC([C@H](O)[C@H]1O)C1=C2OC(=CC(=O)C2=C(O)C(C2O[C@H](CO)[C@@H](O)[C@H](O)[C@H]2O)=C1O)C1=CC=C(O)C=C1	8-[(3R,4R,5S)-3,4-dihydroxy-5-(hydroxymethyl)oxolan-2-yl]-5,7-dihydroxy-2-(4-hydroxyphenyl)-6-[(3R,4R,5S,6R)-3,4,5-trihydroxy-6-(hydroxymethyl)oxan-2-yl]-4H-chromen-4-one	C26H28O14	OC[C@@H]1OC([C@H](O)[C@H]1O)C1=C2OC(=CC(=O)C2=C(O)C(C2O[C@H](CO)[C@@H](O)[C@H](O)[C@H]2O)=C1O)C1=CC=C(O)C=C1	InChI=1S/C26H28O14/c27-6-12-17(31)21(35)23(37)25(39-12)15-19(33)14-10(30)5-11(8-1-3-9(29)4-2-8)38-24(14)16(20(15)34)26-22(36)18(32)13(7-28)40-26/h1-5,12-13,17-18,21-23,25-29,31-37H,6-7H2/t12-,13+,17-,18+,21+,22-,23-,25?,26?/m1/s1	TUIJPUWSXVFWSH-FBMRRHFKSA-N	564.492100000	564.147905604	exogenous	0.00123230441852	2.18436407584	131750832				Phenylpropanoids and polyketides	Flavonoids	Flavonoid glycosides	Flavonoid C-glycosides	Flavonoid 8-C-glycosides					-0.0195919	-0.00815926	0.0122619	2	0.100298										3045.48	308424	172142
MET-neg_Group_0115	HMDB0035757	1	564.189214052	563.181938052	1.39210495358	neg	53823-09-9	Cascaroside C	CC1=CC2=C(C(O)=C1)C(=O)C1=C(C=CC=C1OC1OC(CO)C(O)C(O)C1O)C2C1OC(CO)C(O)C(O)C1O	1-hydroxy-3-methyl-10-[3,4,5-trihydroxy-6-(hydroxymethyl)oxan-2-yl]-8-{[3,4,5-trihydroxy-6-(hydroxymethyl)oxan-2-yl]oxy}-9,10-dihydroanthracen-9-one	C27H32O13	CC1=CC2=C(C(O)=C1)C(=O)C1=C(C=CC=C1OC1OC(CO)C(O)C(O)C1O)C2C1OC(CO)C(O)C(O)C1O	InChI=1S/C27H32O13/c1-9-5-11-16(26-24(36)22(34)19(31)14(7-28)38-26)10-3-2-4-13(18(10)21(33)17(11)12(30)6-9)39-27-25(37)23(35)20(32)15(8-29)40-27/h2-6,14-16,19-20,22-32,34-37H,7-8H2,1H3	GQPFUOPPYJYZHE-UHFFFAOYSA-N	564.535200000	564.184291110	exogenous	0.00492294200239	8.72576936284	75144746				Organic oxygen compounds	Organooxygen compounds	Carbohydrates and carbohydrate conjugates	Glycosyl compounds	Phenolic glycosides					0.0173386	-0.0141314	-0.00309207	4	0.0424527				SOM (1,2)	0.0535287	0.00484326				557636	55767496	1.6516e+07
MET-neg_Group_0118	HMDB0061695	1	572.294902256	571.287626256	7.55973669102	neg		1-Palmitoylglycerophosphoinositol	CCCCCCCCCCCCCCCC(=O)OC[C@@H](O)COP(O)(=O)O[C@H]1[C@H](O)[C@@H](O)[C@H](O)[C@@H](O)[C@H]1O	[(2R)-3-(hexadecanoyloxy)-2-hydroxypropoxy]({[(1S,2R,3R,4S,5S,6R)-2,3,4,5,6-pentahydroxycyclohexyl]oxy})phosphinic acid	C25H49O12P	CCCCCCCCCCCCCCCC(=O)OC[C@@H](O)COP(O)(=O)O[C@H]1[C@H](O)[C@@H](O)[C@H](O)[C@@H](O)[C@H]1O	InChI=1S/C25H49O12P/c1-2-3-4-5-6-7-8-9-10-11-12-13-14-15-19(27)35-16-18(26)17-36-38(33,34)37-25-23(31)21(29)20(28)22(30)24(25)32/h18,20-26,28-32H,2-17H2,1H3,(H,33,34)/t18-,20-,21-,22+,23-,24-,25-/m1/s1	UOXRPRZMAROFPH-OAOCPRPWSA-N	572.623100000	572.296163544	endogenous	-0.00126128752163	-2.20390700123		73218			Lipids and lipid-like molecules	Glycerophospholipids	Glycerophosphoinositols	Lysophosphatidylinositols	1-acyl-sn-glycerol-3-phosphoinositols					-0.00772834	-0.00369885	0.00954396	2	0.441158										1484.68	152344	1.12144e+06
MET-neg_Group_0120	HMDB0037438	1	578.162608920	577.155332920	4.28873863318	neg	482-38-2	Kaempferitrin	C[C@@H]1O[C@@H](OC2=CC(O)=C3C(=O)C(O[C@@H]4O[C@@H](C)[C@H](O)[C@@H](O)[C@H]4O)=C(OC3=C2)C2=CC=C(O)C=C2)[C@H](O)[C@H](O)[C@H]1O	5-hydroxy-2-(4-hydroxyphenyl)-3,7-bis({[(2S,3R,4R,5R,6S)-3,4,5-trihydroxy-6-methyloxan-2-yl]oxy})-4H-chromen-4-one	C27H30O14	C[C@@H]1O[C@@H](OC2=CC(O)=C3C(=O)C(O[C@@H]4O[C@@H](C)[C@H](O)[C@@H](O)[C@H]4O)=C(OC3=C2)C2=CC=C(O)C=C2)[C@H](O)[C@H](O)[C@H]1O	InChI=1S/C27H30O14/c1-9-17(30)20(33)22(35)26(37-9)39-13-7-14(29)16-15(8-13)40-24(11-3-5-12(28)6-4-11)25(19(16)32)41-27-23(36)21(34)18(31)10(2)38-27/h3-10,17-18,20-23,26-31,33-36H,1-2H3/t9-,10-,17-,18-,20+,21+,22+,23+,26-,27-/m0/s1	PUPKKEQDLNREIM-QNSQPKOQSA-N	578.523000000	578.163555646	exogenous	-9.46725687413E-4	-1.63747036308	5486199	68883	C16981		Phenylpropanoids and polyketides	Flavonoids	Flavonoid glycosides	Flavonoid O-glycosides	Flavonoid-7-O-glycosides																			7627.84	766660	210601
MET-neg_Group_0124	HMDB0014911	1	588.180026633	587.172750633	5.15740696119	neg	33419-42-0	Etoposide	[H][C@]12COC(=O)[C@]1([H])[C@H](C1=CC(OC)=C(O)C(OC)=C1)C1=CC3=C(OCO3)C=C1[C@H]2O[C@@H]1O[C@]2([H])CO[C@@H](C)O[C@@]2([H])[C@H](O)[C@H]1O	(10R,11R,15R,16S)-16-{[(2R,4aR,6R,7R,8R,8aS)-7,8-dihydroxy-2-methyl-hexahydro-2H-pyrano[3,2-d][1,3]dioxin-6-yl]oxy}-10-(4-hydroxy-3,5-dimethoxyphenyl)-4,6,13-trioxatetracyclo[7.7.0.0³,⁷.0¹¹,¹⁵]hexadeca-1,3(7),8-trien-12-one	C29H32O13	[H][C@]12COC(=O)[C@]1([H])[C@H](C1=CC(OC)=C(O)C(OC)=C1)C1=CC3=C(OCO3)C=C1[C@H]2O[C@@H]1O[C@]2([H])CO[C@@H](C)O[C@@]2([H])[C@H](O)[C@H]1O	InChI=1S/C29H32O13/c1-11-36-9-20-27(40-11)24(31)25(32)29(41-20)42-26-14-7-17-16(38-10-39-17)6-13(14)21(22-15(26)8-37-28(22)33)12-4-18(34-2)23(30)19(5-12)35-3/h4-7,11,15,20-22,24-27,29-32H,8-10H2,1-3H3/t11-,15+,20-,21-,22+,24-,25-,26-,27-,29+/m1/s1	VJJPUSNTGOMMGY-MRVIYFEKSA-N	588.556600000	588.184291110	drug	-0.00426447731888	-7.25024007497	36462	4911	C01576		Lignans, neolignans and related compounds	Lignan lactones	Podophyllotoxins	Podophyllotoxins						-0.0114017	0.0233934	-0.0153962	7	0.20398							SOM (1,2)	0.188805	0.0865996	778.877	81763.7	103675
MET-neg_Group_0130	HMDB0126696	1	612.166767384	611.159491384	1.44796305165	neg		3,4,5-trihydroxy-6-(3-{3,5,7-trihydroxy-6-[3,4,5-trihydroxy-6-(hydroxymethyl)oxan-2-yl]-3,4-dihydro-2H-1-benzopyran-2-yl}phenoxy)oxane-2-carboxylic acid	OCC1OC(C(O)C(O)C1O)C1=C(O)C2=C(OC(C(O)C2)C2=CC(OC3OC(C(O)C(O)C3O)C(O)=O)=CC=C2)C=C1O	3,4,5-trihydroxy-6-(3-{3,5,7-trihydroxy-6-[3,4,5-trihydroxy-6-(hydroxymethyl)oxan-2-yl]-3,4-dihydro-2H-1-benzopyran-2-yl}phenoxy)oxane-2-carboxylic acid	C27H32O16	OCC1OC(C(O)C(O)C1O)C1=C(O)C2=C(OC(C(O)C2)C2=CC(OC3OC(C(O)C(O)C3O)C(O)=O)=CC=C2)C=C1O	InChI=1S/C27H32O16/c28-7-14-17(32)18(33)20(35)24(42-14)15-11(29)6-13-10(16(15)31)5-12(30)23(41-13)8-2-1-3-9(4-8)40-27-22(37)19(34)21(36)25(43-27)26(38)39/h1-4,6,12,14,17-25,27-37H,5,7H2,(H,38,39)	HVFRXUTVQFRFIJ-UHFFFAOYSA-N	612.537000000	612.169034950	endogenous	-0.00226756586426	-3.70414989126	131833078				Phenylpropanoids and polyketides	Flavonoids	Flavonoid glycosides	Flavonoid O-glycosides	Flavonoid O-glucuronides					0.015473	-0.0135546	-0.00478734	4	0.029901				SOM (1,2)	0.0134895	0.000219226				434430	4.34469e+07	1.222e+07
MET-neg_Group_0133	HMDB0037129	1	638.439132915	637.431856915	10.4334962509	neg	97744-96-2	Sanchinoside B1	C\C(=C/CCC(C)(C)O)C1CCC2(C)C1C(O)CC1C3(C)CCC(O)C(C)(C)C3C(CC21C)OC1OC(CO)C(O)C(O)C1O	2-({5,16-dihydroxy-14-[(2E)-6-hydroxy-6-methylhept-2-en-2-yl]-2,6,6,10,11-pentamethyltetracyclo[8.7.0.0²,⁷.0¹¹,¹⁵]heptadecan-8-yl}oxy)-6-(hydroxymethyl)oxane-3,4,5-triol	C36H62O9	C\C(=C/CCC(C)(C)O)C1CCC2(C)C1C(O)CC1C3(C)CCC(O)C(C)(C)C3C(CC21C)OC1OC(CO)C(O)C(O)C1O	InChI=1S/C36H62O9/c1-19(10-9-13-32(2,3)43)20-11-15-35(7)26(20)21(38)16-24-34(6)14-12-25(39)33(4,5)30(34)22(17-36(24,35)8)44-31-29(42)28(41)27(40)23(18-37)45-31/h10,20-31,37-43H,9,11-18H2,1-8H3/b19-10+	SLPPUMWTJMNBCW-VXLYETTFSA-N	638.872100000	638.439383582	exogenous	-2.50667166597E-4	-0.392624849077	131752158				Lipids and lipid-like molecules	Prenol lipids	Triterpenoids	Triterpenoids						-0.0118435	-0.0104086	-0.00558092	10	0.0964748							SOM (1,3)	0.0391093	0.000499412		102343	152706
MET-neg_Group_0136	HMDB0056286	1	654.527150961	653.519874961	10.5291161879	neg		DG(18:2n6/0:0/20:4n6)	[H][C@@](O)(COC(=O)CCCCCCC\C=C/C\C=C/CCCCCC)COC(=O)CCC\C=C/C\C=C/C\C=C/C\C=C/CCCCC	(2R)-2-hydroxy-3-[(9Z,12Z)-nonadeca-9,12-dienoyloxy]propyl (5Z,8Z,11Z,14Z)-icosa-5,8,11,14-tetraenoate	C42H70O5	[H][C@@](O)(COC(=O)CCCCCCC\C=C/C\C=C/CCCCCC)COC(=O)CCC\C=C/C\C=C/C\C=C/C\C=C/CCCCC	InChI=1S/C42H70O5/c1-3-5-7-9-11-13-15-17-19-21-23-25-27-29-31-33-35-37-42(45)47-39-40(43)38-46-41(44)36-34-32-30-28-26-24-22-20-18-16-14-12-10-8-6-4-2/h11,13-14,16-17,19-20,22-23,25,29,31,40,43H,3-10,12,15,18,21,24,26-28,30,32-39H2,1-2H3/b13-11-,16-14-,19-17-,22-20-,25-23-,31-29-/t40-/m1/s1	YTHCXFYIDZFYFR-GWQKRSENSA-N	655.017000000	654.522325354	exogenous	0.00482560680757	7.37271536910	131801986				Lipids and lipid-like molecules	Fatty Acyls	Eicosanoids	Other hydroxyeicosapolyenoic acids																				2817.42	285618	442297
MET-neg_Group_0138	HMDB0039337	1	666.217767038	665.210491038	4.32588282200	neg	58528-03-3	Tetramethylquercetin 3-rutinoside	COC1=CC(OC)=C2C(=O)C(OC3OC(COC4OC(C)C(O)C(O)C4O)C(O)C(O)C3O)=C(OC2=C1)C1=CC(OC)=C(OC)C=C1	2-(3,4-dimethoxyphenyl)-5,7-dimethoxy-3-[(3,4,5-trihydroxy-6-{[(3,4,5-trihydroxy-6-methyloxan-2-yl)oxy]methyl}oxan-2-yl)oxy]-4H-chromen-4-one	C31H38O16	COC1=CC(OC)=C2C(=O)C(OC3OC(COC4OC(C)C(O)C(O)C4O)C(O)C(O)C3O)=C(OC2=C1)C1=CC(OC)=C(OC)C=C1	InChI=1S/C31H38O16/c1-12-21(32)24(35)26(37)30(44-12)43-11-19-22(33)25(36)27(38)31(46-19)47-29-23(34)20-17(42-5)9-14(39-2)10-18(20)45-28(29)13-6-7-15(40-3)16(8-13)41-4/h6-10,12,19,21-22,24-27,30-33,35-38H,11H2,1-5H3	MEJNXDYVXPUWEN-UHFFFAOYSA-N	666.623800000	666.215985168	exogenous	0.00178186956964	2.67461245196	74978435				Phenylpropanoids and polyketides	Flavonoids	Flavonoid glycosides	Flavonoid O-glycosides	Flavonoid-3-O-glycosides																				114672
MET-neg_Group_0142	HMDB0041435	1	684.231281222	683.224005222	1.30266065211	neg	169055-79-2	Citbismine C	COC1=CC2=C(C(O)=C1C1C(OC3=C1C1=C(C(O)=C3)C(=O)C3=C(N1C)C(OC)=C(O)C=C3)C(C)(C)O)C(=O)C1=C(N2C)C(OC)=C(OC)C=C1	2-[5,9-dihydroxy-2-(2-hydroxypropan-2-yl)-10-methoxy-11-methyl-6-oxo-1H,2H,6H,11H-furo[2,3-c]acridin-1-yl]-1-hydroxy-3,5,6-trimethoxy-10-methyl-9,10-dihydroacridin-9-one	C37H36N2O11	COC1=CC2=C(C(O)=C1C1C(OC3=C1C1=C(C(O)=C3)C(=O)C3=C(N1C)C(OC)=C(O)C=C3)C(C)(C)O)C(=O)C1=C(N2C)C(OC)=C(OC)C=C1	InChI=1S/C37H36N2O11/c1-37(2,45)36-27(25-22(50-36)14-19(41)24-30(25)39(4)28-15(32(24)43)9-11-18(40)34(28)48-7)26-21(47-6)13-17-23(33(26)44)31(42)16-10-12-20(46-5)35(49-8)29(16)38(17)3/h9-14,27,36,40-41,44-45H,1-8H3	BDURUBOYNAVRCF-UHFFFAOYSA-N	684.688500000	684.231910004	exogenous	-6.28782499916E-4	-0.918961087226	85149847				Organoheterocyclic compounds	Quinolines and derivatives	Benzoquinolines	Acridines	Acridones					-0.0128724	-0.0204675	9.06399e-05	2	0.0709761											110971
MET-neg_Group_0144	HMDB0115508	1	686.487500227	685.480224227	11.7974835158	neg		PA(15:0/20:2(11Z,14Z))	[H][C@@](COC(=O)CCCCCCCCCCCCCC)(COP(O)(O)=O)OC(=O)CCCCCCCCC\C=C/C\C=C/CCCCC	[(2R)-2-[(11Z,14Z)-icosa-11,14-dienoyloxy]-3-(pentadecanoyloxy)propoxy]phosphonic acid	C38H71O8P	[H][C@@](COC(=O)CCCCCCCCCCCCCC)(COP(O)(O)=O)OC(=O)CCCCCCCCC\C=C/C\C=C/CCCCC	InChI=1S/C38H71O8P/c1-3-5-7-9-11-13-15-17-18-19-20-21-23-25-27-29-31-33-38(40)46-36(35-45-47(41,42)43)34-44-37(39)32-30-28-26-24-22-16-14-12-10-8-6-4-2/h11,13,17-18,36H,3-10,12,14-16,19-35H2,1-2H3,(H2,41,42,43)/b13-11-,18-17-/t36-/m1/s1	XVQHUWDBHFCWBP-QYTRANCOSA-N	686.952000000	686.488656244	endogenous	-0.00115601695848	-1.68395638878	52928743				Lipids and lipid-like molecules	Glycerophospholipids	Glycerophosphates	Diacylglycerophosphates						-0.00340556	0.0111584	0.00480932	1	0.733968										3630.26	366902	828125
MET-neg_Group_0147	HMDB0000789	1	698.257034221	697.249758221	5.73140683728	neg	28100-78-9	Pentacarboxylporphyrin I	CC1=C(CCC(O)=O)/C2=C/C3=C(CCC(O)=O)C(CC(O)=O)=C(N3)\C=C3/N=C(/C=C4\N=C(\C=C\1/N\2)C(C)=C4CCC(O)=O)C(C)=C3CCC(O)=O	3-[10,15,20-tris(2-carboxyethyl)-19-(carboxymethyl)-5,9,14-trimethyl-21,22,23,24-tetraazapentacyclo[16.2.1.1³,⁶.1⁸,¹¹.1¹³,¹⁶]tetracosa-1(20),2,4,6,8(23),9,11,13(22),14,16,18-undecaen-4-yl]propanoic acid	C37H38N4O10	CC1=C(CCC(O)=O)/C2=C/C3=C(CCC(O)=O)C(CC(O)=O)=C(N3)\C=C3/N=C(/C=C4\N=C(\C=C\1/N\2)C(C)=C4CCC(O)=O)C(C)=C3CCC(O)=O	InChI=1S/C37H38N4O10/c1-17-20(4-8-33(42)43)28-14-27-19(3)22(6-10-35(46)47)30(40-27)16-32-24(12-37(50)51)23(7-11-36(48)49)31(41-32)15-29-21(5-9-34(44)45)18(2)26(39-29)13-25(17)38-28/h13-16,39,41H,4-12H2,1-3H3,(H,42,43)(H,44,45)(H,46,47)(H,48,49)(H,50,51)/b25-13-,26-13-,27-14-,28-14-,29-15-,30-16-,31-15-,32-16-	YDYIPLSPVWGSRD-TXUIXYGZSA-N	698.718400000	698.258793456	endogenous	-0.00175923518509	-2.51946012220				5755	Organoheterocyclic compounds	Tetrapyrroles and derivatives	Porphyrins	Porphyrins						-0.0201305	-0.00641926	-0.0124264	14	0.155776							SOM (1,1)	0.165209	5.78325e-05	1784.24	182300	169104
MET-neg_Group_0148	HMDB0015392	1	700.335489790	699.328213790	5.54488787758	neg	171228-49-2	Posaconazole	CC[C@@H]([C@H](C)O)N1N=CN(C1=O)C1=CC=C(C=C1)N1CCN(CC1)C1=CC=C(OCC2CO[C@](CN3C=NC=N3)(C2)C2=C(F)C=C(F)C=C2)C=C1	4-{4-[4-(4-{[(5R)-5-(2,4-difluorophenyl)-5-(1H-1,2,4-triazol-1-ylmethyl)oxolan-3-yl]methoxy}phenyl)piperazin-1-yl]phenyl}-1-[(2S,3S)-2-hydroxypentan-3-yl]-4,5-dihydro-1H-1,2,4-triazol-5-one	C37H42F2N8O4	CC[C@@H]([C@H](C)O)N1N=CN(C1=O)C1=CC=C(C=C1)N1CCN(CC1)C1=CC=C(OCC2CO[C@](CN3C=NC=N3)(C2)C2=C(F)C=C(F)C=C2)C=C1	InChI=1S/C37H42F2N8O4/c1-3-35(26(2)48)47-36(49)46(25-42-47)31-7-5-29(6-8-31)43-14-16-44(17-15-43)30-9-11-32(12-10-30)50-20-27-19-37(51-21-27,22-45-24-40-23-41-45)33-13-4-28(38)18-34(33)39/h4-13,18,23-27,35,48H,3,14-17,19-22H2,1-2H3/t26-,27?,35-,37-/m0/s1	RAGOYPUPXAKGKH-AGDNISCASA-N	700.777400000	700.329708282	drug	0.00578150835167	8.25540924976	147912				Organoheterocyclic compounds	Diazinanes	Piperazines	Phenylpiperazines						-0.00719314	-0.01541	0.00054705	2	0.0749052
MET-neg_Group_0149	HMDB0041433	1	702.264703743	701.257427743	7.93159375560	neg	175702-03-1	4,4''-bis(N-feruloyl)serotonin	COC1=C(O)C=CC(\C=C\C(=O)NCCC2=CNC3=C2C(=C(O)C=C3)C2=C(O)C=CC3=C2C(CCNC(=O)\C=C\C2=CC(OC)=C(O)C=C2)=CN3)=C1	(2E)-3-(4-hydroxy-3-methoxyphenyl)-N-{2-[5-hydroxy-4-(5-hydroxy-3-{2-[(2E)-3-(4-hydroxy-3-methoxyphenyl)prop-2-enamido]ethyl}-1H-indol-4-yl)-1H-indol-3-yl]ethyl}prop-2-enamide	C40H38N4O8	COC1=C(O)C=CC(\C=C\C(=O)NCCC2=CNC3=C2C(=C(O)C=C3)C2=C(O)C=CC3=C2C(CCNC(=O)\C=C\C2=CC(OC)=C(O)C=C2)=CN3)=C1	InChI=1S/C40H38N4O8/c1-51-33-19-23(3-9-29(33)45)5-13-35(49)41-17-15-25-21-43-27-7-11-31(47)39(37(25)27)40-32(48)12-8-28-38(40)26(22-44-28)16-18-42-36(50)14-6-24-4-10-30(46)34(20-24)52-2/h3-14,19-22,43-48H,15-18H2,1-2H3,(H,41,49)(H,42,50)/b13-5+,14-6+	URHRFQQPWDNDQE-ACFHMISVSA-N	702.751700000	702.268964212	exogenous	-0.00426046886071	-6.06671955883	10484893				Benzenoids	Phenols	Methoxyphenols	Methoxyphenols
MET-neg_Group_0153	HMDB0007788	1	712.501204711	711.493928711	11.1374236302	neg		DG(22:6(4Z,7Z,10Z,13Z,16Z,19Z)/22:6(4Z,7Z,10Z,13Z,16Z,19Z)/0:0)	[H][C@](CO)(COC(=O)CC\C=C/C\C=C/C\C=C/C\C=C/C\C=C/C\C=C/CC)OC(=O)CC\C=C/C\C=C/C\C=C/C\C=C/C\C=C/C\C=C/CC	(2S)-1-[(4Z,7Z,10Z,13Z,16Z,19Z)-docosa-4,7,10,13,16,19-hexaenoyloxy]-3-hydroxypropan-2-yl (4Z,7Z,10Z,13Z,16Z,19Z)-docosa-4,7,10,13,16,19-hexaenoate	C47H68O5	[H][C@](CO)(COC(=O)CC\C=C/C\C=C/C\C=C/C\C=C/C\C=C/C\C=C/CC)OC(=O)CC\C=C/C\C=C/C\C=C/C\C=C/C\C=C/C\C=C/CC	InChI=1S/C47H68O5/c1-3-5-7-9-11-13-15-17-19-21-23-25-27-29-31-33-35-37-39-41-46(49)51-44-45(43-48)52-47(50)42-40-38-36-34-32-30-28-26-24-22-20-18-16-14-12-10-8-6-4-2/h5-8,11-14,17-20,23-26,29-32,35-38,45,48H,3-4,9-10,15-16,21-22,27-28,33-34,39-44H2,1-2H3/b7-5-,8-6-,13-11-,14-12-,19-17-,20-18-,25-23-,26-24-,31-29-,32-30-,37-35-,38-36-/t45-/m0/s1	XIAZEYRSKHAPND-CYDJSWNTSA-N	713.039800000	712.506675286	exogenous	-0.00547057465349	-7.67792758050	9543971				Lipids and lipid-like molecules	Glycerolipids	Diradylglycerols	Diacylglycerols	1,2-diacylglycerols					0.0108068	0.00978593	-0.0195522	11	0.127364										12769.9	1.28086e+06	3.43811e+06
MET-neg_Group_0154	HMDB0007788	1	712.502566616	711.495290616	10.2441478098	neg		DG(22:6(4Z,7Z,10Z,13Z,16Z,19Z)/22:6(4Z,7Z,10Z,13Z,16Z,19Z)/0:0)	[H][C@](CO)(COC(=O)CC\C=C/C\C=C/C\C=C/C\C=C/C\C=C/C\C=C/CC)OC(=O)CC\C=C/C\C=C/C\C=C/C\C=C/C\C=C/C\C=C/CC	(2S)-1-[(4Z,7Z,10Z,13Z,16Z,19Z)-docosa-4,7,10,13,16,19-hexaenoyloxy]-3-hydroxypropan-2-yl (4Z,7Z,10Z,13Z,16Z,19Z)-docosa-4,7,10,13,16,19-hexaenoate	C47H68O5	[H][C@](CO)(COC(=O)CC\C=C/C\C=C/C\C=C/C\C=C/C\C=C/C\C=C/CC)OC(=O)CC\C=C/C\C=C/C\C=C/C\C=C/C\C=C/C\C=C/CC	InChI=1S/C47H68O5/c1-3-5-7-9-11-13-15-17-19-21-23-25-27-29-31-33-35-37-39-41-46(49)51-44-45(43-48)52-47(50)42-40-38-36-34-32-30-28-26-24-22-20-18-16-14-12-10-8-6-4-2/h5-8,11-14,17-20,23-26,29-32,35-38,45,48H,3-4,9-10,15-16,21-22,27-28,33-34,39-44H2,1-2H3/b7-5-,8-6-,13-11-,14-12-,19-17-,20-18-,25-23-,26-24-,31-29-,32-30-,37-35-,38-36-/t45-/m0/s1	XIAZEYRSKHAPND-CYDJSWNTSA-N	713.039800000	712.506675286	exogenous	-0.00410866987124	-5.76650017992	9543971				Lipids and lipid-like molecules	Glycerolipids	Diradylglycerols	Diacylglycerols	1,2-diacylglycerols					0.0136441	0.0129399	0.0018497	1	0.344877										28447	2848581	4.38972e+06
MET-neg_Group_0160	HMDB0038048	1	726.242565896	725.235289896	1.37757583113	neg		Naringin 6''-rhamnoside	CC1OC(OCC2OC(OC3=CC(O)=C4C(=O)CC(OC4=C3)C3=CC=C(O)C=C3)C(OC3OC(C)C(O)C(O)C3O)C(O)C2O)C(O)C(O)C1O	7-({4,5-dihydroxy-3-[(3,4,5-trihydroxy-6-methyloxan-2-yl)oxy]-6-{[(3,4,5-trihydroxy-6-methyloxan-2-yl)oxy]methyl}oxan-2-yl}oxy)-5-hydroxy-2-(4-hydroxyphenyl)-3,4-dihydro-2H-1-benzopyran-4-one	C33H42O18	CC1OC(OCC2OC(OC3=CC(O)=C4C(=O)CC(OC4=C3)C3=CC=C(O)C=C3)C(OC3OC(C)C(O)C(O)C3O)C(O)C2O)C(O)C(O)C1O	InChI=1S/C33H42O18/c1-11-22(37)25(40)28(43)31(46-11)45-10-20-24(39)27(42)30(51-32-29(44)26(41)23(38)12(2)47-32)33(50-20)48-15-7-16(35)21-17(36)9-18(49-19(21)8-15)13-3-5-14(34)6-4-13/h3-8,11-12,18,20,22-35,37-44H,9-10H2,1-2H3	BRDVWIOUHLWIGN-UHFFFAOYSA-N	726.675800000	726.237114540	exogenous	0.00545135627965	7.50630361690	74819376				Phenylpropanoids and polyketides	Flavonoids	Flavonoid glycosides	Flavonoid O-glycosides	Flavonoid-7-O-glycosides																			9847.85	988661	379576
MET-neg_Group_0162	HMDB0061044	1	736.302647226	735.295371226	11.0979695798	neg		Hydroxy Ritonavir	CC(C)[C@H](NC(=O)N(C)CC1=CSC(=N1)C(C)(C)O)C(=O)N[C@H](C[C@H](O)[C@H](CC1=CC=CC=C1)NC(=O)OCC1=CN=CS1)CC1=CC=CC=C1	1,3-thiazol-5-ylmethyl N-[(2S,3S,5S)-3-hydroxy-5-[(2S)-2-[({[2-(2-hydroxypropan-2-yl)-1,3-thiazol-4-yl]methyl}(methyl)carbamoyl)amino]-3-methylbutanamido]-1,6-diphenylhexan-2-yl]carbamate	C37H48N6O6S2	CC(C)[C@H](NC(=O)N(C)CC1=CSC(=N1)C(C)(C)O)C(=O)N[C@H](C[C@H](O)[C@H](CC1=CC=CC=C1)NC(=O)OCC1=CN=CS1)CC1=CC=CC=C1	InChI=1S/C37H48N6O6S2/c1-24(2)32(42-35(46)43(5)20-28-22-50-34(40-28)37(3,4)48)33(45)39-27(16-25-12-8-6-9-13-25)18-31(44)30(17-26-14-10-7-11-15-26)41-36(47)49-21-29-19-38-23-51-29/h6-15,19,22-24,27,30-32,44,48H,16-18,20-21H2,1-5H3,(H,39,45)(H,41,47)(H,42,46)/t27-,30-,31-,32-/m0/s1	CLEDZMPJHBBTNZ-QJANCWQKSA-N	736.944000000	736.307674678	drug_metabolite	-0.00502745189658	-6.82792271423	71749331				Organic acids and derivatives	Carboxylic acids and derivatives	Amino acids, peptides, and analogues	Amino acids and derivatives	Alpha amino acids and derivatives	N-carbamoyl-alpha amino acids and derivatives				0.016829	-0.00762993	-0.00749465	11	0.068918										147039	1.47077e+07	18948810
MET-neg_Group_0168	HMDB0035005	1	800.218626220	799.211350220	6.32826564083	neg		6'''-O-Sinapoylsaponarin	COC1=CC(\C=C\C(=O)OCC2OC(OC3=C(C4OC(CO)C(O)C(O)C4O)C(O)=C4C(=O)C=C(OC4=C3)C3=CC=C(O)C=C3)C(O)C(O)C2O)=CC(OC)=C1O	(3,4,5-trihydroxy-6-{[5-hydroxy-2-(4-hydroxyphenyl)-4-oxo-6-[3,4,5-trihydroxy-6-(hydroxymethyl)oxan-2-yl]-4H-chromen-7-yl]oxy}oxan-2-yl)methyl (2E)-3-(4-hydroxy-3,5-dimethoxyphenyl)prop-2-enoate	C38H40O19	COC1=CC(\C=C\C(=O)OCC2OC(OC3=C(C4OC(CO)C(O)C(O)C4O)C(O)=C4C(=O)C=C(OC4=C3)C3=CC=C(O)C=C3)C(O)C(O)C2O)=CC(OC)=C1O	InChI=1S/C38H40O19/c1-51-22-9-15(10-23(52-2)29(22)43)3-8-26(42)53-14-25-31(45)34(48)36(50)38(57-25)56-21-12-20-27(18(41)11-19(54-20)16-4-6-17(40)7-5-16)32(46)28(21)37-35(49)33(47)30(44)24(13-39)55-37/h3-12,24-25,30-31,33-40,43-50H,13-14H2,1-2H3/b8-3+	AGLOWEFNIHNCIZ-FPYGCLRLSA-N	800.712800000	800.216379098	exogenous	0.00224712200588	2.80814297815	131751647				Phenylpropanoids and polyketides	Flavonoids	Flavonoid glycosides	Flavonoid O-glycosides	Flavonoid-7-O-glycosides					0.00764666	-0.0065513	0.00664912	5	0.14983										16793.5	1.68323e+06	1.09863e+06
MET-neg_Group_0205	HMDB0034260	1	108.042495626	107.035219626	12.2406648602	neg	2614-76-8	2,2-Dihydroperoxypropane	CC(C)(OO)OO	propane-2,2-diperoxol	C3H8O4	CC(C)(OO)OO	InChI=1S/C3H8O4/c1-3(2,6-4)7-5/h4-5H,1-2H3	XJHMOGCOFPLTNG-UHFFFAOYSA-N	108.093200000	108.042258744	exogenous	2.36882262911E-4	2.19249639599	15908632				Organic oxygen compounds	Organic hydroperoxides		Organic hydroperoxides						-0.0157216	0.00656848	0.0112031	2	0.556699										11684.5	1172329	1.20192e+06
MET-neg_Group_0206	HMDB0034260	1	108.042623380	107.035347380	12.8503534525	neg	2614-76-8	2,2-Dihydroperoxypropane	CC(C)(OO)OO	propane-2,2-diperoxol	C3H8O4	CC(C)(OO)OO	InChI=1S/C3H8O4/c1-3(2,6-4)7-5/h4-5H,1-2H3	XJHMOGCOFPLTNG-UHFFFAOYSA-N	108.093200000	108.042258744	exogenous	3.64635805525E-4	3.37493689750	15908632				Organic oxygen compounds	Organic hydroperoxides		Organic hydroperoxides						-0.00205903	0.0100298	-0.0121213	7	0.434296							SOM (1,2)	0.212663	0.770708	11740.4	1.17791e+06	1.00315e+06
MET-neg_Group_0223	HMDB0062574	1	126.103101407	125.095825407	5.26990923339	neg		N(tele)-methylhistaminium	CN1C=NC(CC[NH3+])=C1	2-(1-methyl-1H-imidazol-4-yl)ethan-1-aminium	C6H12N3	CN1C=NC(CC[NH3+])=C1	InChI=1S/C6H11N3/c1-9-4-6(2-3-7)8-5-9/h4-5H,2-3,7H2,1H3/p+1	FHQDWPCFSJMNCT-UHFFFAOYSA-O	126.182000000	126.102573819	exogenous	5.27588436796E-4	4.18380387335	25245502	58600			Organic nitrogen compounds	Organonitrogen compounds	Amines	Primary amines	2-arylethylamines					0.0150496	-0.0197823	-0.00760442	3	0.0348336				SOM (1,1)	0.0172777	3.41799e-05				38905.4	3.89441e+06	5.69919e+06
MET-neg_Group_0224	HMDB0062585	1	129.041314119	128.034038119	1.43646731128	neg		(3R,5S)-1-pyrroline-3-hydroxy-5-carboxylic Acid	[H][C@@]1(O)C[C@]([H])(N=C1)C(O)=O	(2S,4R)-4-hydroxy-3,4-dihydro-2H-pyrrole-2-carboxylic acid	C5H7NO3	[H][C@@]1(O)C[C@]([H])(N=C1)C(O)=O	InChI=1S/C5H7NO3/c7-3-1-4(5(8)9)6-2-3/h2-4,7H,1H2,(H,8,9)/t3-,4+/m1/s1	WFOFKRKDDKGRIK-DMTCNVIQSA-N	129.115000000	129.042593089	exogenous	-0.00127897034915	-9.91122635197	11966267	6151	C04281		Organic acids and derivatives	Carboxylic acids and derivatives	Amino acids, peptides, and analogues	Amino acids and derivatives	Alpha amino acids and derivatives					0.0192976	0.00362324	-0.0217622	11	0.0476291										75969.9	7.60086e+06	13400180
MET-neg_Group_0225	HMDB0062585	1	129.041435380	128.034159380	1.85183657850	neg		(3R,5S)-1-pyrroline-3-hydroxy-5-carboxylic Acid	[H][C@@]1(O)C[C@]([H])(N=C1)C(O)=O	(2S,4R)-4-hydroxy-3,4-dihydro-2H-pyrrole-2-carboxylic acid	C5H7NO3	[H][C@@]1(O)C[C@]([H])(N=C1)C(O)=O	InChI=1S/C5H7NO3/c7-3-1-4(5(8)9)6-2-3/h2-4,7H,1H2,(H,8,9)/t3-,4+/m1/s1	WFOFKRKDDKGRIK-DMTCNVIQSA-N	129.115000000	129.042593089	exogenous	-0.00115770852724	-8.97152249912	11966267	6151	C04281		Organic acids and derivatives	Carboxylic acids and derivatives	Amino acids, peptides, and analogues	Amino acids and derivatives	Alpha amino acids and derivatives					0.0163872	-0.0112523	-0.0231111	3	0.108301				SOM (1,1)	0.804124	0.546576				7840.72	787948	842226
MET-neg_Group_0226	HMDB0000620	1	130.025428047	129.018152047	1.43221409454	neg	1724-02-3	Glutaconic acid	OC(=O)C\C=C\C(O)=O	(2E)-pent-2-enedioic acid	C5H6O4	OC(=O)C\C=C\C(O)=O	InChI=1S/C5H6O4/c6-4(7)2-1-3-5(8)9/h1-2H,3H2,(H,6,7)(H,8,9)/b2-1+	XVOUMQNXTGKGMA-OWOJBTEDSA-N	130.098700000	130.026608680	exogenous	-0.00118063271105	-9.07993158505	5280498	15670	C02214	5593	Organic acids and derivatives	Carboxylic acids and derivatives	Dicarboxylic acids and derivatives	Dicarboxylic acids and derivatives						0.00142333	-0.00441616	0.0169081	9	0.149616	1.99379e-06	2.73572	up-husks							18389.1	1.84279e+06	2.8039e+06
MET-neg_Group_0228	HMDB0000576	1	132.042296224	131.035020224	15.6713392341	neg	1071-46-1	Monoethyl malonic acid	CCOC(=O)CC(O)=O	3-ethoxy-3-oxopropanoic acid	C5H8O4	CCOC(=O)CC(O)=O	InChI=1S/C5H8O4/c1-2-9-5(8)3-4(6)7/h2-3H2,1H3,(H,6,7)	HGINADPHJQTSKN-UHFFFAOYSA-N	132.114600000	132.042258744	endogenous	3.74802097838E-5	0.283850110971	70615			5558	Organic acids and derivatives	Carboxylic acids and derivatives	Dicarboxylic acids and derivatives	Dicarboxylic acids and derivatives						-0.011508	-0.00502451	0.0167951	2	0.517833										8566.07	860483	1.01563e+06
MET-neg_Group_0229	HMDB0000026	1	132.052223973	131.044947973	1.20928895302	neg	462-88-4	Ureidopropionic acid	NC(=O)NCCC(O)=O	3-(carbamoylamino)propanoic acid	C4H8N2O3	NC(=O)NCCC(O)=O	InChI=1S/C4H8N2O3/c5-4(9)6-2-1-3(7)8/h1-2H2,(H,7,8)(H3,5,6,9)	JSJWCHRYRHKBBW-UHFFFAOYSA-N	132.117900000	132.053492132	endogenous	-0.00126815940385	-9.60337650580	111	18261	C02642	5097	Organic acids and derivatives	Organic carbonic acids and derivatives	Ureas	Ureas						0.000329496	-0.0213004	-0.000999242	5	0.318637										211392	2.11431e+07	8.78114e+06
MET-neg_Group_0231	HMDB0000156	1	134.020391682	133.013115682	1.41654959153	neg	97-67-6	L-Malic acid	O[C@@H](CC(O)=O)C(O)=O	(2S)-2-hydroxybutanedioic acid	C4H6O5	O[C@@H](CC(O)=O)C(O)=O	InChI=1S/C4H6O5/c5-2(4(8)9)1-3(6)7/h2,5H,1H2,(H,6,7)(H,8,9)/t2-/m0/s1	BJEPYKJPYRNKOW-REOHCLBHSA-N	134.087400000	134.021523302	endogenous	-0.00113162006897	-8.44356966767	222656	30797	C00149		Organic acids and derivatives	Hydroxy acids and derivatives	Beta hydroxy acids and derivatives	Beta hydroxy acids and derivatives						-0.0121544	-0.00500633	0.010785	2	0.361333										102601	1.0264e+07	1.16003e+07
MET-neg_Group_0232	HMDB0031825	1	136.035784458	135.028508458	1.27945559539	neg	1822-73-7	Phenyl vinyl sulfide	C=CSC1=CC=CC=C1	(ethenylsulfanyl)benzene	C8H8S	C=CSC1=CC=CC=C1	InChI=1S/C8H8S/c1-2-9-8-6-4-3-5-7-8/h2-7H,1H2	GMPDOIGGGXSAPL-UHFFFAOYSA-N	136.214000000	136.034670946	exogenous	0.00111351231169	8.18550376858	74572				Organosulfur compounds	Thioethers	Aryl thioethers	Aryl thioethers						0.0171161	-0.0180391	0.000935511	4	0.107029				SOM (1,2)	0.00867256	0.000875094				175452	17549081	8792073
MET-neg_Group_0234	HMDB0062810	1	136.051093321	135.043817321	4.00229231688	neg	99-04-7	M-toluic Acid	CC1=CC=CC(=C1)C(O)=O	3-methylbenzoic acid	C8H8O2	CC1=CC=CC(=C1)C(O)=O	InChI=1S/C8H8O2/c1-6-3-2-4-7(5-6)8(9)10/h2-5H,1H3,(H,9,10)	GPSDUZXPYCFOSQ-UHFFFAOYSA-N	136.150000000	136.052429498	exogenous	-0.00133617706220	-9.82104521863	7418	10589	C07211		Benzenoids	Benzene and substituted derivatives	Benzoic acids and derivatives	Benzoic acids						0.0128858	-0.0160385	-0.00121537	3	0.00290451				SOM (1,2)	0.430255	0.161309				10092.3	1.0131e+06	973086
MET-neg_Group_0236	HMDB0000500	1	138.030481047	137.023205047	3.72870323048	neg	99-96-7	4-Hydroxybenzoic acid	OC(=O)C1=CC=C(O)C=C1	4-hydroxybenzoic acid	C7H6O3	OC(=O)C1=CC=C(O)C=C1	InChI=1S/C7H6O3/c8-6-3-1-5(2-4-6)7(9)10/h1-4,8H,(H,9,10)	FJKROLUGYXJWQN-UHFFFAOYSA-N	138.122000000	138.031694053	cosmetic	-0.00121300551041	-8.78787671721	135	30763	C00156	5486	Benzenoids	Benzene and substituted derivatives	Benzoic acids and derivatives	Hydroxybenzoic acid derivatives						0.0160189	-0.0166634	-0.0054931	8	0.0554477				SOM (1,1)	0.010686	3.8606e-07				48930.2	4.8969e+06	1.774e+07
MET-neg_Group_0239	HMDB0032948	1	140.061388162	139.054112162	7.98670854900	neg	41268-41-1	5-Phenyl-1,3-pentadiyne	C#CC#CCC1=CC=CC=C1	penta-2,4-diyn-1-ylbenzene	C11H8	C#CC#CCC1=CC=CC=C1	InChI=1S/C11H8/c1-2-3-5-8-11-9-6-4-7-10-11/h1,4,6-7,9-10H,8H2	ZZGANZXITREHOP-UHFFFAOYSA-N	140.181200000	140.062600256	exogenous	-0.00121209428036	-8.65394672200	587245	81290	C17717		Benzenoids	Benzene and substituted derivatives		Benzene and substituted derivatives																				1119.36	115812	171143
MET-neg_Group_0240	HMDB0032948	1	140.061485519	139.054209519	8.25150249253	neg	41268-41-1	5-Phenyl-1,3-pentadiyne	C#CC#CCC1=CC=CC=C1	penta-2,4-diyn-1-ylbenzene	C11H8	C#CC#CCC1=CC=CC=C1	InChI=1S/C11H8/c1-2-3-5-8-11-9-6-4-7-10-11/h1,4,6-7,9-10H,8H2	ZZGANZXITREHOP-UHFFFAOYSA-N	140.181200000	140.062600256	exogenous	-0.00111473693966	-7.95884795524	587245	81290	C17717		Benzenoids	Benzene and substituted derivatives		Benzene and substituted derivatives						0.00257389	0.00914051	0.00536234	1	0.130147										6501.93	654068	1.77449e+06
MET-neg_Group_0241	HMDB0006215	1	144.056128417	143.048852417	7.53331126237	neg	17180-88-0	Naphthalene epoxide	O1C2C=CC3=CC=CC=C3C12	1aH,7bH-naphtho[1,2-b]oxirene	C10H8O	O1C2C=CC3=CC=CC=C3C12	InChI=1S/C10H8O/c1-2-4-8-7(3-1)5-6-9-10(8)11-9/h1-6,9-10H	XQIJIALOJPIKGX-UHFFFAOYSA-N	144.169900000	144.057514878	endogenous	-0.00138646118421	-9.62435861385	108063	52431	C14786		Benzenoids	Naphthalenes		Naphthalenes						0.00971546	-0.00934513	-0.00217941	8	0.0641158				SOM (1,1)	0.00729643	0.000111608				5629.29	566805	1.39398e+06
MET-neg_Group_0242	HMDB0006215	1	144.056167849	143.048891849	6.64558812062	neg	17180-88-0	Naphthalene epoxide	O1C2C=CC3=CC=CC=C3C12	1aH,7bH-naphtho[1,2-b]oxirene	C10H8O	O1C2C=CC3=CC=CC=C3C12	InChI=1S/C10H8O/c1-2-4-8-7(3-1)5-6-9-10(8)11-9/h1-6,9-10H	XQIJIALOJPIKGX-UHFFFAOYSA-N	144.169900000	144.057514878	endogenous	-0.00134702902736	-9.35063351948	108063	52431	C14786		Benzenoids	Naphthalenes		Naphthalenes						0.00259942	0.0155299	-0.0193085	13	0.192543							SOM (1,2)	0.000485848	0.414573	7523.19	756195	805336
MET-neg_Group_0243	HMDB0029737	1	145.051576368	144.044300368	5.31220016925	neg	487-89-8	1H-Indole-3-carboxaldehyde	O=CC1=CNC2=C1C=CC=C2	1H-indole-3-carbaldehyde	C9H7NO	O=CC1=CNC2=C1C=CC=C2	InChI=1S/C9H7NO/c11-6-7-5-10-9-4-2-1-3-8(7)9/h1-6,10H	OLNJUISKUQQNIM-UHFFFAOYSA-N	145.158000000	145.052763851	exogenous	-0.00118748311434	-8.18655972357	10256	28238	C08493		Organoheterocyclic compounds	Indoles and derivatives	Indoles	Indoles						0.00472539	0.000707888	-0.0118776	8	0.48038				SOM (1,1)	0.00748081	4.13086e-07				15272.8	1.53116e+06	4.70125e+06
MET-neg_Group_0245	HMDB0029602	1	146.071760677	145.064484677	6.44943483412	neg	13910-23-1	4-Phenyl-2-butenal	O=C\C=C\CC1=CC=CC=C1	(2E)-4-phenylbut-2-enal	C10H10O	O=C\C=C\CC1=CC=CC=C1	InChI=1S/C10H10O/c11-9-5-4-8-10-6-2-1-3-7-10/h1-7,9H,8H2/b5-4+	WLNLUFZWBZXINT-SNAWJCMRSA-N	146.185800000	146.073164942	exogenous	-0.00140426535233	-9.61343825812	11008054				Benzenoids	Benzene and substituted derivatives		Benzene and substituted derivatives																				38999.9	3.90387e+06	1.96179e+06
MET-neg_Group_0246	HMDB0002207	1	146.093091510	145.085815510	5.52428380285	neg	40309-49-7	3-Hydroxyisoheptanoic acid	CC(C)CC(O)CC(O)=O	3-hydroxy-5-methylhexanoic acid	C7H14O3	CC(C)CC(O)CC(O)=O	InChI=1S/C7H14O3/c1-5(2)3-6(8)4-7(9)10/h5-6,8H,3-4H2,1-2H3,(H,9,10)	SCAWECGFPWPHAR-UHFFFAOYSA-N	146.184300000	146.094294314	endogenous	-0.00120280412594	-8.23306708575	193804			6547	Organic acids and derivatives	Hydroxy acids and derivatives	Medium-chain hydroxy acids and derivatives	Medium-chain hydroxy acids and derivatives						0.00885394	-0.0159199	0.000339746	8	0.300415				SOM (1,1)	0.00805458	1.62018e-06				9606.59	964535	2.58471e+06
MET-neg_Group_0248	HMDB0000426	1	148.035936091	147.028660091	1.43836665660	neg	597-44-4	Citramalic acid	CC(O)(CC(O)=O)C(O)=O	2-hydroxy-2-methylbutanedioic acid	C5H8O5	CC(O)(CC(O)=O)C(O)=O	InChI=1S/C5H8O5/c1-5(10,4(8)9)2-3(6)7/h10H,2H2,1H3,(H,6,7)(H,8,9)	XFTRTWQBIOMVPK-UHFFFAOYSA-N	148.114000000	148.037173366	exogenous	-0.00123727456887	-8.35786404685	441696	15584	C00815	5415	Lipids and lipid-like molecules	Fatty Acyls	Fatty acids and conjugates	Hydroxy fatty acids						0.0205882	-0.0184795	-0.0083254	3	0.0226729				SOM (1,1)	0.0275276	0.00107795				232068	23210654	3.09126e+07
MET-neg_Group_0250	HMDB0002214	1	148.087455166	147.080179166	6.31007603602	neg	122-03-2	Cuminaldehyde	[H]C(=O)C1=CC=C(C=C1)C(C)C	4-(propan-2-yl)benzaldehyde	C10H12O	[H]C(=O)C1=CC=C(C=C1)C(C)C	InChI=1S/C10H12O/c1-8(2)10-5-3-9(7-11)4-6-10/h3-8H,1-2H3	WTWBUQJHJGUZCY-UHFFFAOYSA-N	148.205000000	148.088815006	cosmetic	-0.00135983960371	-9.18259494243	326	366706	C06577		Lipids and lipid-like molecules	Prenol lipids	Monoterpenoids	Aromatic monoterpenoids																				33171.6	3.32104e+06	2.53277e+06
MET-neg_Group_0251	HMDB0002214	1	148.087602183	147.080326183	6.65201426814	neg	122-03-2	Cuminaldehyde	[H]C(=O)C1=CC=C(C=C1)C(C)C	4-(propan-2-yl)benzaldehyde	C10H12O	[H]C(=O)C1=CC=C(C=C1)C(C)C	InChI=1S/C10H12O/c1-8(2)10-5-3-9(7-11)4-6-10/h3-8H,1-2H3	WTWBUQJHJGUZCY-UHFFFAOYSA-N	148.205000000	148.088815006	cosmetic	-0.00121282310724	-8.18983599260	326	366706	C06577		Lipids and lipid-like molecules	Prenol lipids	Monoterpenoids	Aromatic monoterpenoids																				19095.3	1.91341e+06	1.32217e+06
MET-neg_Group_0252	HMDB0127617	1	150.051407401	149.044131401	6.31163586034	neg		3-hydroxy-2,2-bis(hydroxymethyl)propanoic acid	OCC(CO)(CO)C(O)=O	3-hydroxy-2,2-bis(hydroxymethyl)propanoic acid	C5H10O5	OCC(CO)(CO)C(O)=O	InChI=1S/C5H10O5/c6-1-5(2-7,3-8)4(9)10/h6-8H,1-3H2,(H,9,10)	WACQLQIAUWURGA-UHFFFAOYSA-N	150.130000000	150.052823422	endogenous	-0.00141602079239	-9.43681538335	10313222				Organic acids and derivatives	Hydroxy acids and derivatives	Beta hydroxy acids and derivatives	Beta hydroxy acids and derivatives																				25002.3	2.5041e+06	1.88569e+06
MET-neg_Group_0254	HMDB0000152	1	154.025583844	153.018307844	4.27278816269	neg	490-79-9	Gentisic acid	OC(=O)C1=C(O)C=CC(O)=C1	2,5-dihydroxybenzoic acid	C7H6O4	OC(=O)C1=C(O)C=CC(O)=C1	InChI=1S/C7H6O4/c8-4-1-2-6(9)5(3-4)7(10)11/h1-3,8-9H,(H,10,11)	WXTMDXOMEHJXQO-UHFFFAOYSA-N	154.121000000	154.026608673	endogenous	-0.00102482853185	-6.65358109664	3469	17189	C00628	618	Benzenoids	Benzene and substituted derivatives	Benzoic acids and derivatives	Hydroxybenzoic acid derivatives						-0.0104333	-0.0123535	0.00593558	2	0.131678												180351
MET-neg_Group_0255	HMDB0060325	1	156.056483977	155.049207977	8.41385225681	neg		1-Naphthaldehyde	O=CC1=CC=CC2=CC=CC=C12	naphthalene-1-carbaldehyde	C11H8O	O=CC1=CC=CC2=CC=CC=C12	InChI=1S/C11H8O/c12-8-10-6-3-5-9-4-1-2-7-11(9)10/h1-8H	SQAINHDHICKHLX-UHFFFAOYSA-N	156.180600000	156.057514878	exogenous	-0.00103090098199	-6.60590412960	6195	52367	C14090		Benzenoids	Naphthalenes		Naphthalenes
MET-neg_Group_0257	HMDB0000635	1	158.058125882	157.050849882	15.6644239482	neg	51568-18-4	Succinylacetone	CC(=O)CC(=O)CCC(O)=O	4,6-dioxoheptanoic acid	C7H10O4	CC(=O)CC(=O)CCC(O)=O	InChI=1S/C7H10O4/c1-5(8)4-6(9)2-3-7(10)11/h2-4H2,1H3,(H,10,11)	WYEPBHZLDUPIOD-UHFFFAOYSA-N	158.151900000	158.057908808	endogenous	2.17073704874E-4	1.37338084838	5312	87897		5608	Organic acids and derivatives	Keto acids and derivatives	Medium-chain keto acids and derivatives	Medium-chain keto acids and derivatives						-0.011954	-0.000870825	0.0193227	9	0.529783	0.594492	0.585529								2765.17	280393	268549
MET-neg_Group_0258	HMDB0041616	1	158.093149093	157.085873093	5.26245071504	neg	645-67-0	Propyl levulinate	CCCOC(=O)CCC(C)=O	propyl 4-oxopentanoate	C8H14O3	CCCOC(=O)CCC(C)=O	InChI=1S/C8H14O3/c1-3-6-11-8(10)5-4-7(2)9/h3-6H2,1-2H3	QOSMNYMQXIVWKY-UHFFFAOYSA-N	158.197000000	158.094294311	exogenous	-0.00114521771926	-7.24389026341	221069				Organic acids and derivatives	Keto acids and derivatives	Gamma-keto acids and derivatives	Gamma-keto acids and derivatives																				10773.9	1.08126e+06	1.95489e+06
MET-neg_Group_0260	HMDB0032394	1	160.051204451	159.043928451	7.82401846305	neg	92-48-8	6-Methylcoumarin	CC1=CC2=C(OC(=O)C=C2)C=C1	6-methyl-2H-chromen-2-one	C10H8O2	CC1=CC2=C(OC(=O)C=C2)C=C1	InChI=1S/C10H8O2/c1-7-2-4-9-8(6-7)3-5-10(11)12-9/h2-6H,1H3	FXFYOPQLGGEACP-UHFFFAOYSA-N	160.169300000	160.052429500	exogenous	-0.00122504878465	-7.65404679248	7092	563586			Phenylpropanoids and polyketides	Coumarins and derivatives		Coumarins and derivatives						0.0018388	0.0184372	-0.0127629	1	0.0208775										2343.83	238259	756858
MET-neg_Group_0261	HMDB0041605	1	160.072271744	159.064995744	5.65981374055	neg	623-84-7	Propyleneglycol diacetate	CC(COC(C)=O)OC(C)=O	1-(acetyloxy)propan-2-yl acetate	C7H12O4	CC(COC(C)=O)OC(C)=O	InChI=1S/C7H12O4/c1-5(11-7(3)9)4-10-6(2)8/h5H,4H2,1-3H3	MLHOXUWWKVQEJB-UHFFFAOYSA-N	160.169000000	160.073558866	exogenous	-0.00128712201783	-8.04081590333	12198				Organic acids and derivatives	Carboxylic acids and derivatives	Dicarboxylic acids and derivatives	Dicarboxylic acids and derivatives						0.0105023	-0.0084684	-0.0135451	8	0.0411795				SOM (1,1)	0.00885796	1.60098e-09				5596.03	563479	3.37992e+06
MET-neg_Group_0262	HMDB0061914	1	160.108850256	159.101574256	5.88769835971	neg		8-Hydroxyoctanoate	OCCCCCCCC(O)=O	8-hydroxyoctanoic acid	C8H16O3	OCCCCCCCC(O)=O	InChI=1S/C8H16O3/c9-7-5-3-1-2-4-6-8(10)11/h9H,1-7H2,(H,10,11)	KDMSVYIHKLZKET-UHFFFAOYSA-N	160.213000000	160.109944375	exogenous	-0.00109411925934	-6.83354968112	69820	79162			Organic acids and derivatives	Hydroxy acids and derivatives	Medium-chain hydroxy acids and derivatives	Medium-chain hydroxy acids and derivatives						0.0208925	-0.0155951	-0.0101711	8	0.0421979				SOM (1,1)	0.00433027	2.39728e-05				16765.4	1.68041e+06	2.8974e+06
MET-neg_Group_0263	HMDB0029865	1	162.030561421	161.023285421	4.82034468831	neg	93-35-6	Umbelliferone	OC1=CC2=C(C=C1)C=CC(=O)O2	7-hydroxy-2H-chromen-2-one	C9H6O3	OC1=CC2=C(C=C1)C=CC(=O)O2	InChI=1S/C9H6O3/c10-7-3-1-6-2-4-9(11)12-8(6)5-7/h1-5,10H	ORHBXUUXSCNDEV-UHFFFAOYSA-N	162.144000000	162.031694053	exogenous	-0.00113263247943	-6.99019093797	5281426	27510	C09315		Phenylpropanoids and polyketides	Coumarins and derivatives	Hydroxycoumarins	7-hydroxycoumarins																						1.73107e+06
MET-neg_Group_0264	HMDB0000321	1	162.051536553	161.044260553	6.31030710019	neg	18294-85-4	2-Hydroxyadipic acid	OC(CCCC(O)=O)C(O)=O	2-hydroxyhexanedioic acid	C6H10O5	OC(CCCC(O)=O)C(O)=O	InChI=1S/C6H10O5/c7-4(6(10)11)2-1-3-5(8)9/h4,7H,1-3H2,(H,8,9)(H,10,11)	OTTXIFWBPRRYOG-UHFFFAOYSA-N	162.140600000	162.052823430	endogenous	-0.00128687654387	-7.94109301294	193530	17023	C02360	5310	Lipids and lipid-like molecules	Fatty Acyls	Fatty acids and conjugates	Medium-chain fatty acids																				48029.1	4.80679e+06	3.49643e+06
MET-neg_Group_0265	HMDB0133504	1	162.066867470	161.059591470	5.40906046684	neg		4-(3-hydroxyphenyl)but-3-en-2-one	CC(=O)C=CC1=CC(O)=CC=C1	4-(3-hydroxyphenyl)but-3-en-2-one	C10H10O2	CC(=O)C=CC1=CC(O)=CC=C1	InChI=1S/C10H10O2/c1-8(11)5-6-9-3-2-4-10(12)7-9/h2-7,12H,1H3	BQQMTVHCRIOEDO-UHFFFAOYSA-N	162.188000000	162.068079562	endogenous	-0.00121209206480	-7.47890681541	53426253				Phenylpropanoids and polyketides	Cinnamic acids and derivatives	Hydroxycinnamic acids and derivatives	Hydroxycinnamic acids and derivatives																				3561.11	359987	4338167
MET-neg_Group_0267	HMDB0062605	1	164.046119340	163.038843340	4.62260623998	neg	15206-55-0	Methyl Phenylglyoxalate	COC(=O)C(=O)C1=CC=CC=C1	methyl 2-oxo-2-phenylacetate	C9H8O3	COC(=O)C(=O)C1=CC=CC=C1	InChI=1S/C9H8O3/c1-12-9(11)8(10)7-5-3-2-4-6-7/h2-6H,1H3	YLHXLHGIAMFFBU-UHFFFAOYSA-N	164.160000000	164.047344118	exogenous	-0.00122477795585	-7.46600295443	84835	84256			Benzenoids	Benzene and substituted derivatives	Benzoyl derivatives	Benzoyl derivatives						0.0170832	-0.0136875	-0.0109569	8	0.0161592				SOM (1,1)	0.00798966	3.12252e-07				213141	21317992	1.17593e+08
MET-neg_Group_0268	HMDB0062605	1	164.046174731	163.038898731	7.48917011925	neg	15206-55-0	Methyl Phenylglyoxalate	COC(=O)C(=O)C1=CC=CC=C1	methyl 2-oxo-2-phenylacetate	C9H8O3	COC(=O)C(=O)C1=CC=CC=C1	InChI=1S/C9H8O3/c1-12-9(11)8(10)7-5-3-2-4-6-7/h2-6H,1H3	YLHXLHGIAMFFBU-UHFFFAOYSA-N	164.160000000	164.047344118	exogenous	-0.00116938695990	-7.12835045391	84835	84256			Benzenoids	Benzene and substituted derivatives	Benzoyl derivatives	Benzoyl derivatives						-0.00326525	-0.00449234	-0.00761499	15	0.0265656							SOM (1,1)	0.178972	0.424689
MET-neg_Group_0269	HMDB0062407	1	165.077925444	164.070649444	2.82926900426	neg	53798-73-5	5-(3-Pyridyl)-2-hydroxytetrahydrofuran	OC1CCC(O1)C1=CN=CC=C1	5-(pyridin-3-yl)oxolan-2-ol	C9H11NO2	OC1CCC(O1)C1=CN=CC=C1	InChI=1S/C9H11NO2/c11-9-4-3-8(12-9)7-2-1-5-10-6-7/h1-2,5-6,8-9,11H,3-4H2	LHGVLZHIYVKZBT-UHFFFAOYSA-N	165.192000000	165.078978598	exogenous	-0.00105315388714	-6.37969713702	179630	82572	C19578		Organoheterocyclic compounds	Pyridines and derivatives		Pyridines and derivatives						-0.0148428	-0.0146032	-0.00365233	2	0.029834										7856.47	789523	424711
MET-neg_Group_0270	HMDB0001943	1	165.114005640	164.106729640	6.86687545908	neg	90-82-4	Pseudoephedrine	CN[C@@H](C)[C@@H](O)C1=CC=CC=C1	(1S,2S)-2-(methylamino)-1-phenylpropan-1-ol	C10H15NO	CN[C@@H](C)[C@@H](O)C1=CC=CC=C1	InChI=1S/C10H15NO/c1-8(11-2)10(12)9-6-4-3-5-7-9/h3-8,10-12H,1-2H3/t8-,10+/m0/s1	KWGRBVOPPLSCSI-WCBMZHEXSA-N	165.232200000	165.115364107	drug	-0.00135846665964	-8.22737888129	7028	51209	C02765	2189	Benzenoids	Benzene and substituted derivatives	Phenylpropanes	Phenylpropanes						-0.00509647	0.013092	0.0145451	12	0.692908										1711.11	174987	160056
MET-neg_Group_0272	HMDB0000539	1	166.046440846	165.039164846	1.26043142664	neg	13752-83-5	Arabinonic acid	OC[C@@H](O)[C@@H](O)[C@H](O)C(O)=O	(2S,3R,4R)-2,3,4,5-tetrahydroxypentanoic acid	C5H10O6	OC[C@@H](O)[C@@H](O)[C@H](O)C(O)=O	InChI=1S/C5H10O6/c6-1-2(7)3(8)4(9)5(10)11/h2-4,6-9H,1H2,(H,10,11)/t2-,3-,4+/m1/s1	QXKAIJAYHKCRRA-JJYYJPOSSA-N	166.129300000	166.047738052	endogenous	-0.00129720576129	-7.81224590296	122045	20912	C00878	5524	Organic oxygen compounds	Organooxygen compounds	Carbohydrates and carbohydrate conjugates	Sugar acids and derivatives						0.0116156	-0.0168534	0.00703765	4	0.165376				SOM (1,2)	0.00693592	0.000818159				398828	3.98867e+07	1.03484e+07
MET-neg_Group_0273	HMDB0041611	1	166.061908679	165.054632679	4.77033886931	neg	53282-12-5	Ethyl 2-furanacrylate	[H]\C(=C(/[H])C1=CC=CO1)C(=O)OCC	ethyl (2Z)-3-(furan-2-yl)prop-2-enoate	C9H10O3	[H]\C(=C(/[H])C1=CC=CO1)C(=O)OCC	InChI=1S/C9H10O3/c1-2-11-9(10)6-5-8-4-3-7-12-8/h3-7H,2H2,1H3/b6-5-	MWZBTMXISMOMAE-WAYWQWQTSA-N	166.176000000	166.062994182	exogenous	-0.00108550302826	-6.53669430450	1550909				Lipids and lipid-like molecules	Fatty Acyls	Fatty acid esters	Fatty acid esters																				25444.5	2.54833e+06	3.72959e+06
MET-neg_Group_0274	HMDB0004586	1	166.098274117	165.090998117	7.05191549722	neg	7694-45-3	Perillic acid	CC(=C)C1CCC(=CC1)C(O)=O	4-(prop-1-en-2-yl)cyclohex-1-ene-1-carboxylic acid	C10H14O2	CC(=C)C1CCC(=CC1)C(O)=O	InChI=1S/C10H14O2/c1-7(2)8-3-5-9(6-4-8)10(11)12/h5,8H,1,3-4,6H2,2H3,(H,11,12)	CDSMSBUVCWHORP-UHFFFAOYSA-N	166.220000000	166.099379691	drug_metabolite	-0.00110557351340	-6.65609658179	1256	36999	C11924		Lipids and lipid-like molecules	Prenol lipids	Monoterpenoids	Menthane monoterpenoids						0.0148214	-0.0205951	0.00032667	3	0.0696464				SOM (1,2)	0.0944044	0.263342				31235.9	3.12746e+06	2.93217e+06
MET-neg_Group_0276	HMDB0032867	1	168.056285769	167.049009769	7.77268176486	neg	495-74-9	Capillin	CC#CC#CC(=O)C1=CC=CC=C1	1-phenylhexa-2,4-diyn-1-one	C12H8O	CC#CC#CC(=O)C1=CC=CC=C1	InChI=1S/C12H8O/c1-2-3-5-10-12(13)11-8-6-4-7-9-11/h4,6-9H,1H3	RAZOKRUZEQERLH-UHFFFAOYSA-N	168.191300000	168.057514878	exogenous	-0.00122910867313	-7.31361923345	10321	3369	C08398		Benzenoids	Benzene and substituted derivatives	Benzoyl derivatives	Benzoyl derivatives						0.00119733	0.00432255	-0.00922904	11	0.332603										31859.6	3.18984e+06	1.23527e+06
MET-neg_Group_0277	HMDB0125521	1	168.077504608	167.070228608	4.96340908408	neg		4-ethyl-6-methoxybenzene-1,3-diol	CCC1=CC(OC)=C(O)C=C1O	4-ethyl-6-methoxybenzene-1,3-diol	C9H12O3	CCC1=CC(OC)=C(O)C=C1O	InChI=1S/C9H12O3/c1-3-6-4-9(12-2)8(11)5-7(6)10/h4-5,10-11H,3H2,1-2H3	WTOALSNXZAGLOW-UHFFFAOYSA-N	168.192000000	168.078644246	endogenous	-0.00113963766134	-6.78038347135	131832018				Benzenoids	Phenols	Methoxyphenols	Methoxyphenols						0.0128074	-0.0147002	-0.000789562	12	0.0276373										113428	11346643	5.08053e+06
MET-neg_Group_0278	HMDB0013195	1	169.087953504	168.080677504	7.57933594483	neg	92-67-1	4-Aminobiphenyl	NC1=CC=C(C=C1)C1=CC=CC=C1	4-phenylaniline	C12H11N	NC1=CC=C(C=C1)C1=CC=CC=C1	InChI=1S/C12H11N/c13-12-8-6-11(7-9-12)10-4-2-1-3-5-10/h1-9H,13H2	DMVOXQPQNTYEKQ-UHFFFAOYSA-N	169.222400000	169.089149357	endogenous	-0.00119585332146	-7.07232442776	7102	1784	C10998		Benzenoids	Benzene and substituted derivatives	Biphenyls and derivatives	Biphenyls and derivatives						-0.00642465	0.0167209	0.00189165	1	0.0462622										6257.52	629628	92769.4
MET-neg_Group_0279	HMDB0032412	1	170.072173605	169.064897605	7.77419378554	neg	93-08-3	Methyl beta-naphthyl ketone	CC(=O)C1=CC2=CC=CC=C2C=C1	1-(naphthalen-2-yl)ethan-1-one	C12H10O	CC(=O)C1=CC2=CC=CC=C2C=C1	InChI=1S/C12H10O/c1-9(13)11-7-6-10-4-2-3-5-12(10)8-11/h2-8H,1H3	XSAYZAUNJMRRIR-UHFFFAOYSA-N	170.207200000	170.073164942	exogenous	-9.91336618114E-4	-5.82888322476	7122	52364			Benzenoids	Naphthalenes		Naphthalenes						0.00287113	-0.000289526	-0.0111193	4	0.218132				SOM (1,2)	0.0041391	2.1447e-05				18874.2	1.8913e+06	738057
MET-neg_Group_0280	HMDB0004980	1	170.129409855	169.122133855	5.67087936108	neg	57602-94-5	cis-4-Decenoic acid	CCCCC\C=C/CCC(O)=O	{[(2R,3R,4R,5R)-2-(6-amino-9H-purin-9-yl)-5-[({[({[(2S,3R,4S,5R)-3,4-dihydroxy-5-(hydroxymethyl)oxolan-2-yl]oxy}(hydroxy)phosphoryl)oxy](hydroxy)phosphoryl}oxy)methyl]-4-hydroxyoxolan-3-yl]oxy}phosphonic acid	C10H18O2	CCCCC\C=C/CCC(O)=O	InChI=1S/C10H18O2/c1-2-3-4-5-6-7-8-9-10(11)12/h6-7H,2-5,8-9H2,1H3,(H,11,12)/b7-6-	XKZKQTCECFWKBN-SREVYHEPSA-N	170.248700000	170.130679820	exogenous	-0.00126996478465	-7.46464297918	5312351	32380		7233	Lipids and lipid-like molecules	Fatty Acyls	Fatty acids and conjugates	Medium-chain fatty acids						0.00858005	-0.012161	-0.00733671	8	0.0181096				SOM (1,1)	0.00776878	1.32283e-07				10286.1	1.03248e+06	6.79424e+06
MET-neg_Group_0281	HMDB0001892	1	172.051307344	171.044031344	6.86042619188	neg	58-27-5	Menadione	CC1=CC(=O)C2=CC=CC=C2C1=O	2-methyl-1,4-dihydronaphthalene-1,4-dione	C11H8O2	CC1=CC(=O)C2=CC=CC=C2C1=O	InChI=1S/C11H8O2/c1-7-6-10(12)8-4-2-3-5-9(8)11(7)13/h2-6H,1H3	MJVAVZPDRWSRRC-UHFFFAOYSA-N	172.180000000	172.052429500	endogenous	-0.00112215617918	-6.52217572539	5280374	28869	C05377	3910	Benzenoids	Naphthalenes	Naphthoquinones	Naphthoquinones
MET-neg_Group_0282	HMDB0000341	1	172.072535189	171.065259189	4.89302877701	neg	5698-50-0	2-Octenedioic acid	OC(=O)CCCC\C=C\C(O)=O	(2E)-oct-2-enedioic acid	C8H12O4	OC(=O)CCCC\C=C\C(O)=O	InChI=1S/C8H12O4/c9-7(10)5-3-1-2-4-6-8(11)12/h3,5H,1-2,4,6H2,(H,9,10)(H,11,12)/b5-3+	BNTPVRGYUHJFHN-HWKANZROSA-N	172.178500000	172.073558872	exogenous	-0.00102368257228	-5.94909862384	6079438	89192		5330	Lipids and lipid-like molecules	Fatty Acyls	Fatty acids and conjugates	Medium-chain fatty acids						0.0226389	-0.00832369	-0.000652307	3	0.126764				SOM (1,2)	0.063403	0.00424843				23426.8	2.34655e+06	1.64316e+06
MET-neg_Group_0283	HMDB0094711	1	172.108713092	171.101437092	7.27911440696	neg		9-Oxo-nonanoic acid	OC(=O)CCCCCCCC=O	9-oxononanoic acid	C9H16O3	OC(=O)CCCCCCCC=O	InChI=1S/C9H16O3/c10-8-6-4-2-1-3-5-7-9(11)12/h8H,1-7H2,(H,11,12)	WLGDDELKYAWBBL-UHFFFAOYSA-N	172.224000000	172.109944375	exogenous	-0.00123128260532	-7.15404684948	75704	78700	C16322		Lipids and lipid-like molecules	Fatty Acyls	Fatty acids and conjugates	Medium-chain fatty acids						0.0147846	-0.0157907	-0.0059407	3	0.0104221				SOM (1,1)	0.0662164	0.014884				55538.8	5.55776e+06	6.61947e+06
MET-neg_Group_0284	HMDB0094711	1	172.108755969	171.101479969	6.14289153612	neg		9-Oxo-nonanoic acid	OC(=O)CCCCCCCC=O	9-oxononanoic acid	C9H16O3	OC(=O)CCCCCCCC=O	InChI=1S/C9H16O3/c10-8-6-4-2-1-3-5-7-9(11)12/h8H,1-7H2,(H,11,12)	WLGDDELKYAWBBL-UHFFFAOYSA-N	172.224000000	172.109944375	exogenous	-0.00118840639971	-6.90492582534	75704	78700	C16322		Lipids and lipid-like molecules	Fatty Acyls	Fatty acids and conjugates	Medium-chain fatty acids						0.0147728	-0.0158713	-0.00586903	3	0.00755426				SOM (1,1)	0.13864	0.0428335				30921.2	3.096e+06	3.51834e+06
MET-neg_Group_0285	HMDB0094711	1	172.108834043	171.101558043	5.76578340193	neg		9-Oxo-nonanoic acid	OC(=O)CCCCCCCC=O	9-oxononanoic acid	C9H16O3	OC(=O)CCCCCCCC=O	InChI=1S/C9H16O3/c10-8-6-4-2-1-3-5-7-9(11)12/h8H,1-7H2,(H,11,12)	WLGDDELKYAWBBL-UHFFFAOYSA-N	172.224000000	172.109944375	exogenous	-0.00111033201443	-6.45129494681	75704	78700	C16322		Lipids and lipid-like molecules	Fatty Acyls	Fatty acids and conjugates	Medium-chain fatty acids						0.0231568	-0.0135377	-0.00633535	3	0.0194297				SOM (1,1)	0.151439	0.0598214				28849.9	2.88887e+06	3.02778e+06
MET-neg_Group_0286	HMDB0062706	1	174.015292277	173.008016277	1.43137836655	neg		Dehydroascorbide(1-)	OCC(O)C1=C(O)C(=O)C(=O)O1	5-(1,2-dihydroxyethyl)-4-hydroxy-2,3-dihydrofuran-2,3-dione	C6H6O6	OCC(O)C1=C(O)C(=O)C(=O)O1	InChI=1S/C6H6O6/c7-1-2(8)5-3(9)4(10)6(11)12-5/h2,7-9H,1H2	JMMUPWYGEQCUML-UHFFFAOYSA-N	174.108000000	174.016437913	exogenous	-0.00114563611098	-6.58349363269	49791982				Organoheterocyclic compounds	Dihydrofurans	Furanones	Furanones						-0.00569368	0.00142102	0.0195291	9	0.0929073	2.40312e-07	2.67666	up-husks							23828.1	2.38669e+06	2.33254e+06
MET-neg_Group_0287	HMDB0041606	1	174.087828504	173.080552504	5.12301959081	neg	627-93-0	Dimethyl adipate	COC(=O)CCCCC(=O)OC	1,6-dimethyl hexanedioate	C8H14O4	COC(=O)CCCCC(=O)OC	InChI=1S/C8H14O4/c1-11-7(9)5-3-4-6-8(10)12-2/h3-6H2,1-2H3	UDSFAEKRVUSQDD-UHFFFAOYSA-N	174.196000000	174.089208931	exogenous	-0.00138042717424	-7.92942413097	12329		C14570		Lipids and lipid-like molecules	Fatty Acyls	Fatty acid esters	Fatty acid methyl esters						0.0144965	-0.0219727	0.00216777	3	0.19048				SOM (1,2)	0.00245061	0.000154784				62033.2	6.2072e+06	4.44716e+06
MET-neg_Group_0288	HMDB0000517	1	174.110524279	173.103248279	1.18083774846	neg	74-79-3	L-Arginine	N[C@@H](CCCNC(N)=N)C(O)=O	(2S)-2-amino-5-carbamimidamidopentanoic acid	C6H14N4O2	N[C@@H](CCCNC(N)=N)C(O)=O	InChI=1S/C6H14N4O2/c7-4(5(11)12)2-1-3-10-6(8)9/h4H,1-3,7H2,(H,11,12)(H4,8,9,10)/t4-/m0/s1	ODKSFYDXXFIFQN-BYPYZUCNSA-N	174.201000000	174.111675712	drug_metabolite	-0.00115143335137	-6.61318861395	6322	16467	C00062	5502	Organic acids and derivatives	Carboxylic acids and derivatives	Amino acids, peptides, and analogues	Amino acids and derivatives	Alpha amino acids and derivatives	Alpha amino acids	L-alpha-amino acids			-0.00893967	0.0218492	-0.0144601	13	0.188987							SOM (1,2)	0.129049	0.907521	3844.01	388277	150689
MET-neg_Group_0289	HMDB0031513	1	174.124665504	173.117389504	5.39822768618	neg	88930-09-0	(±)-3-Hydroxynonanoic acid	CCCCCCC(O)CC(O)=O	3-hydroxynonanoic acid	C9H18O3	CCCCCCC(O)CC(O)=O	InChI=1S/C9H18O3/c1-2-3-4-5-6-8(10)7-9(11)12/h8,10H,2-7H2,1H3,(H,11,12)	XBUXARJOYUQNTC-UHFFFAOYSA-N	174.237400000	174.125594442	exogenous	-9.28937583069E-4	-5.33487099386	36599				Organic acids and derivatives	Hydroxy acids and derivatives	Medium-chain hydroxy acids and derivatives	Medium-chain hydroxy acids and derivatives						0.020737	-0.0111911	-0.0104319	3	0.106844				SOM (1,1)	0.456177	0.35977				14382.3	1.44211e+06	1.47652e+06
MET-neg_Group_0290	HMDB0029758	1	176.046100824	175.038824824	6.26941060384	neg	531-59-9	Herniarin	COC1=CC2=C(C=CC(=O)O2)C=C1	7-methoxy-2H-chromen-2-one	C10H8O3	COC1=CC2=C(C=CC(=O)O2)C=C1	InChI=1S/C10H8O3/c1-12-8-4-2-7-3-5-10(11)13-9(7)6-8/h2-6H,1H3	LIIALPBMIOVAHH-UHFFFAOYSA-N	176.171000000	176.047344118	exogenous	-0.00124329429318	-7.06227236436	10748	5679	C09268		Phenylpropanoids and polyketides	Coumarins and derivatives		Coumarins and derivatives																				18203.5	1.82423e+06	652889
MET-neg_Group_0291	HMDB0000402	1	176.067534910	175.060258910	3.71015195731	neg	3237-44-3	2-Isopropylmalic acid	CC(C)[C@@](O)(CC(O)=O)C(O)=O	(2S)-2-hydroxy-2-(propan-2-yl)butanedioic acid	C7H12O5	CC(C)[C@@](O)(CC(O)=O)C(O)=O	InChI=1S/C7H12O5/c1-4(2)7(12,6(10)11)3-5(8)9/h4,12H,3H2,1-2H3,(H,8,9)(H,10,11)/t7-/m0/s1	BITYXLXUCSKTJS-ZETCQYMHSA-N	176.167200000	176.068473494	exogenous	-9.38584111964E-4	-5.33079030751	5280523	35128	C02504	339	Lipids and lipid-like molecules	Fatty Acyls	Fatty acids and conjugates	Hydroxy fatty acids						0.00974258	-0.0173594	-0.00801935	5	0.288758										70456.2	7.0495e+06	6703951
MET-neg_Group_0292	HMDB0030819	1	178.025680465	177.018404465	3.94110605342	neg	305-01-1	Aesculetin	OC1=C(O)C=C2C=CC(=O)OC2=C1	6,7-dihydroxy-2H-chromen-2-one	C9H6O4	OC1=C(O)C=C2C=CC(=O)OC2=C1	InChI=1S/C9H6O4/c10-6-3-5-1-2-9(12)13-8(5)4-7(6)11/h1-4,10-11H	ILEDWLMCKZNDJK-UHFFFAOYSA-N	178.143000000	178.026608673	exogenous	-9.28208149503E-4	-5.21387311947	5281416	490095	C09263		Phenylpropanoids and polyketides	Coumarins and derivatives	Hydroxycoumarins	6,7-dihydroxycoumarins																				8239.22	827798	2.36438e+06
MET-neg_Group_0293	HMDB0000078	1	178.040855614	177.033579614	9.68057734221	neg	19246-18-5	Cysteinylglycine	N[C@@H](CS)C(=O)NCC(O)=O	2-[(2R)-2-amino-3-sulfanylpropanamido]acetic acid	C5H10N2O3S	N[C@@H](CS)C(=O)NCC(O)=O	InChI=1S/C5H10N2O3S/c6-3(2-11)5(10)7-1-4(8)9/h3,11H,1-2,6H2,(H,7,10)(H,8,9)/t3-/m0/s1	ZUKPVRWZDMRIEO-VKHMYHEASA-N	178.210000000	178.041212886	endogenous	-3.57272341944E-4	-2.00668337491	439498	4047	C01419	5134	Organic acids and derivatives	Carboxylic acids and derivatives	Amino acids, peptides, and analogues	Peptides	Dipeptides
MET-neg_Group_0294	HMDB0062273	1	178.061901738	177.054625738	4.23781808926	neg	75947-54-5	1,2-Dihydroxy-3,4-epoxy-1,2,3,4-tetrahydronaphthalene	OC1C2OC2C2=CC=CC=C2C1O	1aH,6H,7H,7aH-naphtho[1,2-b]oxirene-6,7-diol	C10H10O3	OC1C2OC2C2=CC=CC=C2C1O	InChI=1S/C10H10O3/c11-7-5-3-1-2-4-6(5)9-10(13-9)8(7)12/h1-4,7-12H	XDSJRQRRQDAPNL-UHFFFAOYSA-N	178.187000000	178.062994182	exogenous	-0.00109244441575	-6.13515694692	186920	34048	C14784		Benzenoids	Tetralins		Tetralins																				1005.31	104407	1.36201e+06
MET-neg_Group_0295	HMDB0062273	1	178.061913748	177.054637748	6.28142378094	neg	75947-54-5	1,2-Dihydroxy-3,4-epoxy-1,2,3,4-tetrahydronaphthalene	OC1C2OC2C2=CC=CC=C2C1O	1aH,6H,7H,7aH-naphtho[1,2-b]oxirene-6,7-diol	C10H10O3	OC1C2OC2C2=CC=CC=C2C1O	InChI=1S/C10H10O3/c11-7-5-3-1-2-4-6(5)9-10(13-9)8(7)12/h1-4,7-12H	XDSJRQRRQDAPNL-UHFFFAOYSA-N	178.187000000	178.062994182	exogenous	-0.00108043353066	-6.06770393607	186920	34048	C14784		Benzenoids	Tetralins		Tetralins						0.00841656	-0.0171262	0.00901455	12	0.215815										15951.5	1.59903e+06	1.62622e+06
MET-neg_Group_0296	HMDB0062273	1	178.061929869	177.054653869	5.34505516329	neg	75947-54-5	1,2-Dihydroxy-3,4-epoxy-1,2,3,4-tetrahydronaphthalene	OC1C2OC2C2=CC=CC=C2C1O	1aH,6H,7H,7aH-naphtho[1,2-b]oxirene-6,7-diol	C10H10O3	OC1C2OC2C2=CC=CC=C2C1O	InChI=1S/C10H10O3/c11-7-5-3-1-2-4-6(5)9-10(13-9)8(7)12/h1-4,7-12H	XDSJRQRRQDAPNL-UHFFFAOYSA-N	178.187000000	178.062994182	exogenous	-0.00106431322547	-5.97717246276	186920	34048	C14784		Benzenoids	Tetralins		Tetralins						-0.00985961	0.00606551	-0.0136597	15	0.045844							SOM (1,1)	0.181709	0.315365	6103.31	614207	590957
MET-neg_Group_0298	HMDB0029430	1	180.056350883	179.049074883	9.38323491828	neg	1982-67-8	Methionine sulfoximine	CS(=N)(=O)CCC(N)C(O)=O	2-amino-4-[imino(methyl)oxo-λ⁶-sulfanyl]butanoic acid	C5H12N2O3S	CS(=N)(=O)CCC(N)C(O)=O	InChI=1S/C5H12N2O3S/c1-11(7,10)3-2-4(6)5(8)9/h4,7H,2-3,6H2,1H3,(H,8,9)	SXTAYKAGBXMACB-UHFFFAOYSA-N	180.225000000	180.056862950	exogenous	-5.12066879395E-4	-2.84391758809	16118	47833	C03510		Organic acids and derivatives	Carboxylic acids and derivatives	Amino acids, peptides, and analogues	Amino acids and derivatives	Alpha amino acids and derivatives	Alpha amino acids				0.00294108	-0.00152492	0.00437742	4	0.338866				SOM (1,2)	0.0029933	0.000332459				111549	1.11588e+07	2.80241e+06
MET-neg_Group_0299	HMDB0029430	1	180.056558726	179.049282726	10.8055518606	neg	1982-67-8	Methionine sulfoximine	CS(=N)(=O)CCC(N)C(O)=O	2-amino-4-[imino(methyl)oxo-λ⁶-sulfanyl]butanoic acid	C5H12N2O3S	CS(=N)(=O)CCC(N)C(O)=O	InChI=1S/C5H12N2O3S/c1-11(7,10)3-2-4(6)5(8)9/h4,7H,2-3,6H2,1H3,(H,8,9)	SXTAYKAGBXMACB-UHFFFAOYSA-N	180.225000000	180.056862950	exogenous	-3.04223665438E-4	-1.68959772184	16118	47833	C03510		Organic acids and derivatives	Carboxylic acids and derivatives	Amino acids, peptides, and analogues	Amino acids and derivatives	Alpha amino acids and derivatives	Alpha amino acids
MET-neg_Group_0300	HMDB0062138	1	180.062288951	179.055012951	1.24732071706	neg	488-55-1	muco-Inositol	O[C@H]1[C@H](O)[C@@H](O)[C@@H](O)[C@H](O)[C@H]1O	(1R,2S,3S,4R,5S,6r)-cyclohexane-1,2,3,4,5,6-hexol	C6H12O6	O[C@H]1[C@H](O)[C@@H](O)[C@@H](O)[C@H](O)[C@H]1O	InChI=1S/C6H12O6/c7-1-2(8)4(10)6(12)5(11)3(1)9/h1-12H/t1-,2-,3-,4+,5+,6+	CDAISMWEOUEBRE-GNIYUCBRSA-N	180.156000000	180.063388106	exogenous	-0.00109915469670	-6.10426532710		27987	C06152		Organic oxygen compounds	Organooxygen compounds	Alcohols and polyols	Secondary alcohols	Cyclohexanols					0.0177866	-0.0127563	0.00309654	4	0.171394				SOM (1,2)	0.00331495	4.73025e-05				207464	2.07503e+07	13314423
MET-neg_Group_0301	HMDB0062773	1	180.077493105	179.070217105	5.35945574076	neg		10-hydroxy-(2E,8E)-decadien-4-ynoic Acid	[H]\C(CO)=C(\[H])CCC#C\C([H])=C(/[H])C(O)=O	(2E,8E)-10-hydroxydeca-2,8-dien-4-ynoic acid	C10H12O3	[H]\C(CO)=C(\[H])CCC#C\C([H])=C(/[H])C(O)=O	InChI=1S/C10H12O3/c11-9-7-5-3-1-2-4-6-8-10(12)13/h5-8,11H,1,3,9H2,(H,12,13)/b7-5+,8-6+	YKLIFQPPZZVFPR-KQQUZDAGSA-N	180.203000000	180.078644246	exogenous	-0.00115114135497	-6.39243681444	9543616	72691			Lipids and lipid-like molecules	Fatty Acyls	Fatty acids and conjugates	Medium-chain fatty acids						0.0126095	-0.0128476	-0.00380276	8	0.0299692				SOM (1,1)	0.00766953	3.81254e-08				7040.01	707877	6.39808e+06
MET-neg_Group_0302	HMDB0062773	1	180.077636630	179.070360630	6.81774045175	neg		10-hydroxy-(2E,8E)-decadien-4-ynoic Acid	[H]\C(CO)=C(\[H])CCC#C\C([H])=C(/[H])C(O)=O	(2E,8E)-10-hydroxydeca-2,8-dien-4-ynoic acid	C10H12O3	[H]\C(CO)=C(\[H])CCC#C\C([H])=C(/[H])C(O)=O	InChI=1S/C10H12O3/c11-9-7-5-3-1-2-4-6-8-10(12)13/h5-8,11H,1,3,9H2,(H,12,13)/b7-5+,8-6+	YKLIFQPPZZVFPR-KQQUZDAGSA-N	180.203000000	180.078644246	exogenous	-0.00100761582880	-5.59542100631	9543616	72691			Lipids and lipid-like molecules	Fatty Acyls	Fatty acids and conjugates	Medium-chain fatty acids						-0.0159838	0.0093176	0.00661743	15	0.32522							SOM (1,1)	0.208363	0.315645	5616.45	565521	466811
MET-neg_Group_0303	HMDB0030007	1	180.114100372	179.106824372	5.91972251749	neg	15129-55-2	2,2,7,7-Tetramethyl-1,6-dioxaspiro[4.4]nona-3,8-diene	CC1(C)OC2(OC(C)(C)C=C2)C=C1	2,2,7,7-tetramethyl-1,6-dioxaspiro[4.4]nona-3,8-diene	C11H16O2	CC1(C)OC2(OC(C)(C)C=C2)C=C1	InChI=1S/C11H16O2/c1-9(2)5-7-11(12-9)8-6-10(3,4)13-11/h5-8H,1-4H3	XBYJEPZKXGPIKK-UHFFFAOYSA-N	180.243500000	180.115029756	exogenous	-9.29383776196E-4	-5.15994571615	11745236				Organic oxygen compounds	Organooxygen compounds	Ethers	Acetals	Ketals					0.00635064	0.016296	-0.0082309	15	0.296551							SOM (1,1)	0.72064	0.0167923
MET-neg_Group_0306	HMDB0062595	1	182.056945572	181.049669572	4.73771501263	neg		Meta-hydroxyphenylhydracrylic Acid	OCC(C(O)=O)C1=CC(O)=CC=C1	3-hydroxy-2-(3-hydroxyphenyl)propanoic acid	C9H10O4	OCC(C(O)=O)C1=CC(O)=CC=C1	InChI=1S/C9H10O4/c10-5-8(9(12)13)6-2-1-3-7(11)4-6/h1-4,8,10-11H,5H2,(H,12,13)	DGBMCKWHCNMPPE-UHFFFAOYSA-N	182.175000000	182.057908802	exogenous	-9.63229571425E-4	-5.29078674893	22600106	78336			Organic acids and derivatives	Hydroxy acids and derivatives	Beta hydroxy acids and derivatives	Beta hydroxy acids and derivatives						0.0100319	0.0104783	-0.0266687	11	0.0672335										17554.1	1.75929e+06	2.08158e+06
MET-neg_Group_0307	HMDB0013163	1	182.072196935	181.064920935	9.33424757524	neg	2443-58-5	2-Hydroxyfluorene	OC1=CC2=C(C=C1)C1=CC=CC=C1C2	9H-fluoren-2-ol	C13H10O	OC1=CC2=C(C=C1)C1=CC=CC=C1C2	InChI=1S/C13H10O/c14-11-5-6-13-10(8-11)7-9-3-1-2-4-12(9)13/h1-6,8,14H,7H2	ZDOIAPGLORMKTR-UHFFFAOYSA-N	182.217900000	182.073164942	endogenous	-9.68007097640E-4	-5.31658302283	75547		C14460		Benzenoids	Fluorenes		Fluorenes						-0.00115041	0.0132287	0.0210357	1	0.51138										27037	2.70757e+06	937212
MET-neg_Group_0308	HMDB0013163	1	182.072265812	181.064989812	8.01062115150	neg	2443-58-5	2-Hydroxyfluorene	OC1=CC2=C(C=C1)C1=CC=CC=C1C2	9H-fluoren-2-ol	C13H10O	OC1=CC2=C(C=C1)C1=CC=CC=C1C2	InChI=1S/C13H10O/c14-11-5-6-13-10(8-11)7-9-3-1-2-4-12(9)13/h1-6,8,14H,7H2	ZDOIAPGLORMKTR-UHFFFAOYSA-N	182.217900000	182.073164942	endogenous	-8.99130135736E-4	-4.93829025283	75547		C14460		Benzenoids	Fluorenes		Fluorenes																				7490.64	752940	1.38153e+06
MET-neg_Group_0313	HMDB0032708	1	186.067071088	185.059795088	6.64163152334	neg	86-87-3	1-Naphthaleneacetic acid	OC(=O)CC1=C2C=CC=CC2=CC=C1	2-(naphthalen-1-yl)acetic acid	C12H10O2	OC(=O)CC1=C2C=CC=CC2=CC=C1	InChI=1S/C12H10O2/c13-12(14)8-10-6-3-5-9-4-1-2-7-11(9)10/h1-7H,8H2,(H,13,14)	PRPINYUDVPFIRX-UHFFFAOYSA-N	186.206600000	186.068079564	exogenous	-0.00100847597116	-5.41993002523	6862	32918	C13014		Benzenoids	Naphthalenes		Naphthalenes																				1401.84	144060	513034
MET-neg_Group_0314	HMDB0000784	1	188.103948846	187.096672846	5.27086892136	neg	123-99-9	Azelaic acid	OC(=O)CCCCCCCC(O)=O	nonanedioic acid	C9H16O4	OC(=O)CCCCCCCC(O)=O	InChI=1S/C9H16O4/c10-8(11)6-4-2-1-3-5-7-9(12)13/h1-7H2,(H,10,11)(H,12,13)	BDJRBEYXGGNYIS-UHFFFAOYSA-N	188.220900000	188.104859000	endogenous	-9.10154305899E-4	-4.83854755662	2266	48131	C08261	5750	Lipids and lipid-like molecules	Fatty Acyls	Fatty acids and conjugates	Medium-chain fatty acids						0.021462	-0.016613	-0.00732326	3	0.0321669				SOM (1,1)	0.0107428	7.07937e-08				617451	6.1749e+07	90126320
MET-neg_Group_0315	HMDB0000715	1	189.041530277	188.034254277	4.92191999760	neg	492-27-3	Kynurenic acid	OC(=O)C1=CC(=O)C2=CC=CC=C2N1	4-oxo-1,4-dihydroquinoline-2-carboxylic acid	C10H7NO3	OC(=O)C1=CC(=O)C2=CC=CC=C2N1	InChI=1S/C10H7NO3/c12-9-5-8(10(13)14)11-7-4-2-1-3-6(7)9/h1-5H,(H,11,12)(H,13,14)	HCZHHEIFKROPDY-UHFFFAOYSA-N	189.167500000	189.042593095	endogenous	-0.00106281773867	-5.62210727895	3845	18344	C01717	5683	Organoheterocyclic compounds	Quinolines and derivatives	Quinoline carboxylic acids	Quinoline carboxylic acids																				1893.09	193185	1.20859e+06
MET-neg_Group_0316	HMDB0000325	1	190.083119535	189.075843535	4.55238314962	neg	73141-47-6	3-Hydroxysuberic acid	OC(CCCCC(O)=O)CC(O)=O	3-hydroxyoctanedioic acid	C8H14O5	OC(CCCCC(O)=O)CC(O)=O	InChI=1S/C8H14O5/c9-6(5-8(12)13)3-1-2-4-7(10)11/h6,9H,1-5H2,(H,10,11)(H,12,13)	ARJZZFJXSNJKGR-UHFFFAOYSA-N	190.193800000	190.084123558	endogenous	-0.00100402262677	-5.28199098371	22328017	70766		5314	Organic acids and derivatives	Hydroxy acids and derivatives	Medium-chain hydroxy acids and derivatives	Medium-chain hydroxy acids and derivatives																				9829.88	986864	2.35678e+06
MET-neg_Group_0318	HMDB0062803	1	192.026054300	191.018778300	1.43180870891	neg		2,3-diketogulonate	OCC(O)C(O)C(=O)C(=O)C(O)=O	4,5,6-trihydroxy-2,3-dioxohexanoic acid	C6H8O7	OCC(O)C(O)C(=O)C(=O)C(O)=O	InChI=1S/C6H8O7/c7-1-2(8)3(9)4(10)5(11)6(12)13/h2-3,7-9H,1H2,(H,12,13)	GJQWCDSAOUMKSE-UHFFFAOYSA-N	192.123000000	192.027002598	exogenous	-9.48297557869E-4	-4.93835525750	18	57441			Organic oxygen compounds	Organooxygen compounds	Carbohydrates and carbohydrate conjugates	Sugar acids and derivatives						-0.00549023	0.003403	0.0194689	9	0.0492728	8.90861e-09	2.68216	up-husks							598281	59831932	5.05728e+07
MET-neg_Group_0319	HMDB0003072	1	192.062238969	191.054962969	4.12785884663	neg	77-95-2	Quinic acid	OC1C[C@@](O)(C[C@@H](O)[C@H]1O)C(O)=O	(1R,3R,4S)-1,3,4,5-tetrahydroxycyclohexane-1-carboxylic acid	C7H12O6	OC1C[C@@](O)(C[C@@H](O)[C@H]1O)C(O)=O	InChI=1S/C7H12O6/c8-3-1-7(13,6(11)12)2-4(9)5(3)10/h3-5,8-10,13H,1-2H2,(H,11,12)/t3-,4?,5-,7+/m1/s1	AAWZDTNXLSGCEK-RKGSPJAZSA-N	192.166600000	192.063388116	exogenous	-0.00114914676462	-5.98316407874	6508	17521	C00296	3329	Organic oxygen compounds	Organooxygen compounds	Alcohols and polyols	Cyclic alcohols and derivatives	Cyclitols and derivatives	Quinic acids and derivatives				-0.014634	-0.00745431	-0.00138689	2	0.00953757										2952.61	299137	287360
MET-neg_Group_0320	HMDB0126380	1	192.077686867	191.070410867	6.95454631766	neg		2,2-dimethyl-2H-chromene-5,7-diol	CC1(C)OC2=CC(O)=CC(O)=C2C=C1	2,2-dimethyl-2H-chromene-5,7-diol	C11H12O3	CC1(C)OC2=CC(O)=CC(O)=C2C=C1	InChI=1S/C11H12O3/c1-11(2)4-3-8-9(13)5-7(12)6-10(8)14-11/h3-6,12-13H,1-2H3	YYXCJULMDCUPPI-UHFFFAOYSA-N	192.214000000	192.078644246	endogenous	-9.57378875682E-4	-4.98430671170	22087354				Organoheterocyclic compounds	Benzopyrans	1-benzopyrans	2,2-dimethyl-1-benzopyrans						-0.0115204	0.00566985	-0.0171283	15	0.0533965							SOM (1,1)	0	2.17878e-07	6027.78	606654	198570
MET-neg_Group_0321	HMDB0132942	1	192.114159669	191.106883669	7.33496826470	neg		1-(4-hydroxyphenyl)-4-methylpentan-3-one	CC(C)C(=O)CCC1=CC=C(O)C=C1	1-(4-hydroxyphenyl)-4-methylpentan-3-one	C12H16O2	CC(C)C(=O)CCC1=CC=C(O)C=C1	InChI=1S/C12H16O2/c1-9(2)12(14)8-5-10-3-6-11(13)7-4-10/h3-4,6-7,9,13H,5,8H2,1-2H3	FQBGIKOCCJTAQL-UHFFFAOYSA-N	192.258000000	192.115029755	endogenous	-8.70085765911E-4	-4.52898332326	20687756				Benzenoids	Phenols	1-hydroxy-2-unsubstituted benzenoids	1-hydroxy-2-unsubstituted benzenoids																				6789.27	682803	8.4768e+06
MET-neg_Group_0323	HMDB0125096	1	194.056748183	193.049472183	5.52601519415	neg		3-(4-hydroxy-3-methoxyphenyl)prop-2-enoic acid	COC1=C(O)C=CC(C=CC(O)=O)=C1	3-(4-hydroxy-3-methoxyphenyl)prop-2-enoic acid	C10H10O4	COC1=C(O)C=CC(C=CC(O)=O)=C1	InChI=1S/C10H10O4/c1-14-9-6-7(2-4-8(9)11)3-5-10(12)13/h2-6,11H,1H3,(H,12,13)	KSEBMYQBYZTDHS-UHFFFAOYSA-N	194.186000000	194.057908802	endogenous	-0.00116061890301	-5.98078640635	709				Phenylpropanoids and polyketides	Cinnamic acids and derivatives	Hydroxycinnamic acids and derivatives	Hydroxycinnamic acids																				6633.85	667261	1.23166e+06
MET-neg_Group_0324	HMDB0125096	1	194.056822993	193.049546993	7.59275619947	neg		3-(4-hydroxy-3-methoxyphenyl)prop-2-enoic acid	COC1=C(O)C=CC(C=CC(O)=O)=C1	3-(4-hydroxy-3-methoxyphenyl)prop-2-enoic acid	C10H10O4	COC1=C(O)C=CC(C=CC(O)=O)=C1	InChI=1S/C10H10O4/c1-14-9-6-7(2-4-8(9)11)3-5-10(12)13/h2-6,11H,1H3,(H,12,13)	KSEBMYQBYZTDHS-UHFFFAOYSA-N	194.186000000	194.057908802	endogenous	-0.00108580873049	-5.59528203303	709				Phenylpropanoids and polyketides	Cinnamic acids and derivatives	Hydroxycinnamic acids and derivatives	Hydroxycinnamic acids						-3.06963e-05	0.00511528	0.000519665	1	0.287901										66111.2	6.61499e+06	467531
MET-neg_Group_0325	HMDB0125096	1	194.056833560	193.049557560	4.82378737087	neg		3-(4-hydroxy-3-methoxyphenyl)prop-2-enoic acid	COC1=C(O)C=CC(C=CC(O)=O)=C1	3-(4-hydroxy-3-methoxyphenyl)prop-2-enoic acid	C10H10O4	COC1=C(O)C=CC(C=CC(O)=O)=C1	InChI=1S/C10H10O4/c1-14-9-6-7(2-4-8(9)11)3-5-10(12)13/h2-6,11H,1H3,(H,12,13)	KSEBMYQBYZTDHS-UHFFFAOYSA-N	194.186000000	194.057908802	endogenous	-0.00107524160308	-5.54082855841	709				Phenylpropanoids and polyketides	Cinnamic acids and derivatives	Hydroxycinnamic acids and derivatives	Hydroxycinnamic acids						0.0227229	-0.0127332	-0.00603343	3	0.0361789				SOM (1,2)	0.0177846	0.0215472				54696.9	5.47356e+06	4.86341e+06
MET-neg_Group_0327	HMDB0014903	1	195.088823183	194.081547183	8.55342048737	neg	672-87-7	Metyrosine	C[C@](N)(CC1=CC=C(O)C=C1)C(O)=O	(2S)-2-amino-3-(4-hydroxyphenyl)-2-methylpropanoic acid	C10H13NO3	C[C@](N)(CC1=CC=C(O)C=C1)C(O)=O	InChI=1S/C10H13NO3/c1-10(11,9(13)14)6-7-2-4-8(12)5-3-7/h2-5,12H,6,11H2,1H3,(H,13,14)/t10-/m0/s1	NHTGHBARYWONDQ-JTQLQIEISA-N	195.215100000	195.089543287	drug	-7.20103745380E-4	-3.69114475973	441350	6912	C07921		Phenylpropanoids and polyketides	Phenylpropanoic acids		Phenylpropanoic acids						-0.0206796	-0.0021137	0.0221031	6	0.407842							SOM (1,3)	0.0331141	0.531617	34699.5	3.47382e+06	3.14382e+06
MET-neg_Group_0328	HMDB0240291	1	195.109766066	194.102490066	1.24043182280	neg		Meglumine	CNC[C@H](O)[C@@H](O)[C@H](O)[C@H](O)CO	(2R,3R,4R,5S)-6-(methylamino)hexane-1,2,3,4,5-pentol	C7H17NO5	CNC[C@H](O)[C@@H](O)[C@H](O)[C@H](O)CO	InChI=1S/C7H17NO5/c1-8-2-4(10)6(12)7(13)5(11)3-9/h4-13H,2-3H2,1H3/t4-,5+,6+,7+/m0/s1	MBBZMMPHUWSWHV-BDVNFPICSA-N	195.215000000	195.110672651	exogenous	-9.06585249027E-4	-4.64651798238	8567	59732			Organic oxygen compounds	Organooxygen compounds	Carbohydrates and carbohydrate conjugates	Monosaccharides	Hexoses					-0.0173937	-0.00955132	-0.0173916	6	0.167148							SOM (1,1)	0.0645029	0.00112336	1920.29	195905	387621
MET-neg_Group_0332	HMDB0000565	1	196.057110897	195.049834897	1.24600688477	neg	13382-27-9	Galactonic acid	OC[C@@H](O)[C@H](O)[C@H](O)[C@@H](O)C(O)=O	(2R,3S,4S,5R)-2,3,4,5,6-pentahydroxyhexanoic acid	C6H12O7	OC[C@@H](O)[C@H](O)[C@H](O)[C@@H](O)C(O)=O	InChI=1S/C6H12O7/c7-1-2(8)3(9)4(10)5(11)6(12)13/h2-5,7-11H,1H2,(H,12,13)/t2-,3+,4+,5-/m1/s1	RGHNJXZEOKUKBD-MGCNEYSASA-N	196.155300000	196.058302738	endogenous	-0.00119184054398	-6.07901082150	128869	16534	C00880	3336	Organic acids and derivatives	Hydroxy acids and derivatives	Medium-chain hydroxy acids and derivatives	Medium-chain hydroxy acids and derivatives						-0.00332427	-0.012456	0.0193732	9	0.266878	3.29954e-05	1.69884								335577	33561594	7726826
MET-neg_Group_0333	HMDB0125530	1	196.072300173	195.065024173	4.64622754005	neg		3-(3-hydroxy-5-methoxyphenyl)propanoic acid	COC1=CC(CCC(O)=O)=CC(O)=C1	3-(3-hydroxy-5-methoxyphenyl)propanoic acid	C10H12O4	COC1=CC(CCC(O)=O)=CC(O)=C1	InChI=1S/C10H12O4/c1-14-9-5-7(2-3-10(12)13)4-8(11)6-9/h4-6,11H,2-3H2,1H3,(H,12,13)	SFIFXVLZVMNCHU-UHFFFAOYSA-N	196.202000000	196.073558866	endogenous	-0.00125869320993	-6.41949489377	54302647				Phenylpropanoids and polyketides	Phenylpropanoic acids		Phenylpropanoic acids						0.0200389	-0.0175707	-0.01239	3	0.0338145				SOM (1,1)	0.0126157	9.5893e-05				50718.8	5.07575e+06	7.34261e+06
MET-neg_Group_0334	HMDB0125530	1	196.072524410	195.065248410	3.96162511051	neg		3-(3-hydroxy-5-methoxyphenyl)propanoic acid	COC1=CC(CCC(O)=O)=CC(O)=C1	3-(3-hydroxy-5-methoxyphenyl)propanoic acid	C10H12O4	COC1=CC(CCC(O)=O)=CC(O)=C1	InChI=1S/C10H12O4/c1-14-9-5-7(2-3-10(12)13)4-8(11)6-9/h4-6,11H,2-3H2,1H3,(H,12,13)	SFIFXVLZVMNCHU-UHFFFAOYSA-N	196.202000000	196.073558866	endogenous	-0.00103445602613	-5.27585683718	54302647				Phenylpropanoids and polyketides	Phenylpropanoic acids		Phenylpropanoic acids						-0.00931362	0.000688297	0.0216874	9	0.106764	1.54328e-07	2.5463	up-husks							3465.29	350405	421645
MET-neg_Group_0335	HMDB0061008	1	196.075838449	195.068562449	5.65663511888	neg		m-chlorophenylpiperazine (m-CPP)	ClC1=CC(=CC=C1)N1CCNCC1	1-(3-chlorophenyl)piperazine	C10H13ClN2	ClC1=CC(=CC=C1)N1CCNCC1	InChI=1S/C10H13ClN2/c11-9-2-1-3-10(8-9)13-6-4-12-5-7-13/h1-3,8,12H,4-7H2	VHFVKMTVMIZMIK-UHFFFAOYSA-N	196.677000000	196.076726133	drug_metabolite	-8.87683614110E-4	-4.52722580402	1355	10588	C11738		Organoheterocyclic compounds	Diazinanes	Piperazines	Phenylpiperazines						-0.000774806	-0.00749612	-0.0146034	15	0.0695416									5.4484e-07	5659.31	569807	1.08254e+06
MET-neg_Group_0336	HMDB0030867	1	196.145414834	195.138138834	7.08725773660	neg	15456-69-6	Dihydro-5-(2-octenyl)-2(3H)-furanone	CCCCC\C=C\CC1CCC(=O)O1	5-[(2E)-oct-2-en-1-yl]oxolan-2-one	C12H20O2	CCCCC\C=C\CC1CCC(=O)O1	InChI=1S/C12H20O2/c1-2-3-4-5-6-7-8-11-9-10-12(13)14-11/h6-7,11H,2-5,8-10H2,1H3/b7-6+	QFXOXDSHNXAFEY-VOTSOKGWSA-N	196.286000000	196.146329884	exogenous	-9.15050072734E-4	-4.66513991504	5853952				Organoheterocyclic compounds	Lactones	Gamma butyrolactones	Gamma butyrolactones						0.019409	-0.0135332	-0.0123398	8	0.00923418				SOM (1,1)	0.00284057	3.46209e-05				7240.65	727941	1.87409e+06
MET-neg_Group_0337	HMDB0030867	1	196.145524605	195.138248605	8.29866023673	neg	15456-69-6	Dihydro-5-(2-octenyl)-2(3H)-furanone	CCCCC\C=C\CC1CCC(=O)O1	5-[(2E)-oct-2-en-1-yl]oxolan-2-one	C12H20O2	CCCCC\C=C\CC1CCC(=O)O1	InChI=1S/C12H20O2/c1-2-3-4-5-6-7-8-11-9-10-12(13)14-11/h6-7,11H,2-5,8-10H2,1H3/b7-6+	QFXOXDSHNXAFEY-VOTSOKGWSA-N	196.286000000	196.146329884	exogenous	-8.05279115184E-4	-4.10550182439	5853952				Organoheterocyclic compounds	Lactones	Gamma butyrolactones	Gamma butyrolactones						-0.0164616	-0.0130135	-0.00667491	10	0.157157							SOM (1,3)	0.0624695	0.00257157	19845.4	1.98842e+06	1.91275e+06
MET-neg_Group_0338	HMDB0013858	1	198.030575880	197.023299880	7.15332931179	neg	36761-83-8	3-Dechloroethylifosfamide	ClCCNP1(=O)NCCCO1	2-[(2-chloroethyl)amino]-1,3,2λ⁵-oxazaphosphinan-2-one	C5H12ClN2O2P	ClCCNP1(=O)NCCCO1	InChI=1S/C5H12ClN2O2P/c6-2-4-8-11(9)7-3-1-5-10-11/h1-5H2,(H2,7,8,9)	DZKGMGPLDJOVCX-UHFFFAOYSA-N	198.588000000	198.032491857	drug_metabolite	-0.00191597723457	-9.67506501892	114861	238115	C16550		Organic acids and derivatives	Organic phosphoric acids and derivatives	Organic phosphoramides	Organic phosphoric acid diamides	Phosphoric monoester diamides					0.00658637	-0.00983895	-0.00351336	4	0.029349				SOM (1,2)	0.00236503	0.000182336				19099.6	1.91384e+06	604086
MET-neg_Group_0339	HMDB0002085	1	198.051867162	197.044591162	4.08709165665	neg	530-57-4	Syringic acid	COC1=CC(=CC(OC)=C1O)C(O)=O	4-hydroxy-3,5-dimethoxybenzoic acid	C9H10O5	COC1=CC(=CC(OC)=C1O)C(O)=O	InChI=1S/C9H10O5/c1-13-6-3-5(9(11)12)4-7(14-2)8(6)10/h3-4,10H,1-2H3,(H,11,12)	JMSVCTWVEWCHDZ-UHFFFAOYSA-N	198.174000000	198.052823422	exogenous	-9.56260198990E-4	-4.82830884441	10742	68329	C10833	2256	Benzenoids	Benzene and substituted derivatives	Benzoic acids and derivatives	Hydroxybenzoic acid derivatives	Gallic acid and derivatives																			14240.1	1.42788e+06	2.04544e+06
MET-neg_Group_0340	HMDB0130034	1	198.067119035	197.059843035	10.7344401077	neg		3-[(1E)-buta-1,3-dien-1-yl]-1H-isochromen-1-one	[H]\C(C=C)=C(\[H])C1=CC2=CC=CC=C2C(=O)O1	3-[(1E)-buta-1,3-dien-1-yl]-1H-isochromen-1-one	C13H10O2	[H]\C(C=C)=C(\[H])C1=CC2=CC=CC=C2C(=O)O1	InChI=1S/C13H10O2/c1-2-3-7-11-9-10-6-4-5-8-12(10)13(14)15-11/h2-9H,1H2/b7-3+	NCJLODXKOVAPFB-XVNBXDOJSA-N	198.221000000	198.068079562	endogenous	-9.60527468919E-4	-4.84948140578	11275633				Phenylpropanoids and polyketides	Isocoumarins and derivatives		Isocoumarins and derivatives
MET-neg_Group_0341	HMDB0130034	1	198.067157892	197.059881892	7.33397403994	neg		3-[(1E)-buta-1,3-dien-1-yl]-1H-isochromen-1-one	[H]\C(C=C)=C(\[H])C1=CC2=CC=CC=C2C(=O)O1	3-[(1E)-buta-1,3-dien-1-yl]-1H-isochromen-1-one	C13H10O2	[H]\C(C=C)=C(\[H])C1=CC2=CC=CC=C2C(=O)O1	InChI=1S/C13H10O2/c1-2-3-7-11-9-10-6-4-5-8-12(10)13(14)15-11/h2-9H,1H2/b7-3+	NCJLODXKOVAPFB-XVNBXDOJSA-N	198.221000000	198.068079562	endogenous	-9.21670099586E-4	-4.65329952015	11275633				Phenylpropanoids and polyketides	Isocoumarins and derivatives		Isocoumarins and derivatives						-0.00399006	0.0138	-0.00302183	1	0.0196647										42145.2	4.2184e+06	983650
MET-neg_Group_0342	HMDB0130034	1	198.067159027	197.059883027	8.62720452439	neg		3-[(1E)-buta-1,3-dien-1-yl]-1H-isochromen-1-one	[H]\C(C=C)=C(\[H])C1=CC2=CC=CC=C2C(=O)O1	3-[(1E)-buta-1,3-dien-1-yl]-1H-isochromen-1-one	C13H10O2	[H]\C(C=C)=C(\[H])C1=CC2=CC=CC=C2C(=O)O1	InChI=1S/C13H10O2/c1-2-3-7-11-9-10-6-4-5-8-12(10)13(14)15-11/h2-9H,1H2/b7-3+	NCJLODXKOVAPFB-XVNBXDOJSA-N	198.221000000	198.068079562	endogenous	-9.20534850536E-4	-4.64756790985	11275633				Phenylpropanoids and polyketides	Isocoumarins and derivatives		Isocoumarins and derivatives
MET-neg_Group_0343	HMDB0131265	1	198.088145865	197.080869865	5.52146446257	neg		2,3,5-trimethoxy-6-methylphenol	COC1=CC(OC)=C(OC)C(O)=C1C	2,3,5-trimethoxy-6-methylphenol	C10H14O4	COC1=CC(OC)=C(OC)C(O)=C1C	InChI=1S/C10H14O4/c1-6-7(12-2)5-8(13-3)10(14-4)9(6)11/h5,11H,1-4H3	HYBSYXVZJJMWPF-UHFFFAOYSA-N	198.218000000	198.089208931	endogenous	-0.00106306591942	-5.36660187178	131836624				Benzenoids	Phenols	Methoxyphenols	Methoxyphenols																				9748.4	978716	1.43319e+06
MET-neg_Group_0346	HMDB0014738	1	200.082838255	199.075562255	7.53983685810	neg	103-16-2	Monobenzone	OC1=CC=C(OCC2=CC=CC=C2)C=C1	4-(benzyloxy)phenol	C13H12O2	OC1=CC=C(OCC2=CC=CC=C2)C=C1	InChI=1S/C13H12O2/c14-12-6-8-13(9-7-12)15-10-11-4-2-1-3-5-11/h1-9,14H,10H2	VYQNWZOUAUKGHI-UHFFFAOYSA-N	200.233200000	200.083729628	drug	-8.91373104537E-4	-4.45500044499	7638	34380	C14244		Benzenoids	Phenols	4-alkoxyphenols	4-alkoxyphenols						-0.00460011	0.0131465	0.00490454	1	0.0585952										5700.98	573974	1.23653e+06
MET-neg_Group_0347	HMDB0014738	1	200.083189969	199.075913969	7.81314167316	neg	103-16-2	Monobenzone	OC1=CC=C(OCC2=CC=CC=C2)C=C1	4-(benzyloxy)phenol	C13H12O2	OC1=CC=C(OCC2=CC=CC=C2)C=C1	InChI=1S/C13H12O2/c14-12-6-8-13(9-7-12)15-10-11-4-2-1-3-5-11/h1-9,14H,10H2	VYQNWZOUAUKGHI-UHFFFAOYSA-N	200.233200000	200.083729628	drug	-5.39658689121E-4	-2.69716428281	7638	34380	C14244		Benzenoids	Phenols	4-alkoxyphenols	4-alkoxyphenols						-0.00657303	0.0152309	0.00912619	1	0.14131										3257.5	329626	157393
MET-neg_Group_0348	HMDB0000603	1	200.104036336	199.096760336	4.27010735190	neg	72879-22-2	cis-4-Decenedioic acid	OC(=O)CCCC\C=C/CCC(O)=O	(4Z)-dec-4-enedioic acid	C10H16O4	OC(=O)CCCC\C=C/CCC(O)=O	InChI=1S/C10H16O4/c11-9(12)7-5-3-1-2-4-6-8-10(13)14/h1,3H,2,4-8H2,(H,11,12)(H,13,14)/b3-1-	CXGDCGIPEJKSCK-IWQZZHSRSA-N	200.231600000	200.104859000	exogenous	-8.22664480324E-4	-4.11116693733	9543671			5578	Lipids and lipid-like molecules	Fatty Acyls	Fatty acids and conjugates	Medium-chain fatty acids																				9528.85	956761	1.37675e+06
MET-neg_Group_0349	HMDB0000603	1	200.104115825	199.096839825	5.62101486606	neg	72879-22-2	cis-4-Decenedioic acid	OC(=O)CCCC\C=C/CCC(O)=O	(4Z)-dec-4-enedioic acid	C10H16O4	OC(=O)CCCC\C=C/CCC(O)=O	InChI=1S/C10H16O4/c11-9(12)7-5-3-1-2-4-6-8-10(13)14/h1,3H,2,4-8H2,(H,11,12)(H,13,14)/b3-1-	CXGDCGIPEJKSCK-IWQZZHSRSA-N	200.231600000	200.104859000	exogenous	-7.43174792149E-4	-3.71392676746	9543671			5578	Lipids and lipid-like molecules	Fatty Acyls	Fatty acids and conjugates	Medium-chain fatty acids																				14723.5	1.47622e+06	2.9921e+06
MET-neg_Group_0350	HMDB0000832	1	201.135605866	200.128329866	5.31550460902	neg	14246-53-8	Capryloylglycine	CCCCCCCC(=O)NCC(O)=O	2-octanamidoacetic acid	C10H19NO3	CCCCCCCC(=O)NCC(O)=O	InChI=1S/C10H19NO3/c1-2-3-4-5-6-7-9(12)11-8-10(13)14/h2-8H2,1H3,(H,11,12)(H,13,14)	SAVLIIGUQOSOEP-UHFFFAOYSA-N	201.262800000	201.136493479	endogenous	-8.87612756969E-4	-4.41298712939	84290	74099		5795	Organic acids and derivatives	Carboxylic acids and derivatives	Amino acids, peptides, and analogues	Amino acids and derivatives	Alpha amino acids and derivatives	N-acyl-alpha amino acids and derivatives	N-acyl-alpha amino acids																	3553.75	359251	1.18088e+06
MET-neg_Group_0351	HMDB0032706	1	202.062358457	201.055082457	7.43534597704	neg	120-23-0	(2-Naphthalenyloxy)acetic acid	OC(=O)COC1=CC2=CC=CC=C2C=C1	2-(naphthalen-2-yloxy)acetic acid	C12H10O3	OC(=O)COC1=CC2=CC=CC=C2C=C1	InChI=1S/C12H10O3/c13-12(14)8-15-11-6-5-9-3-1-2-4-10(9)7-11/h1-7H,8H2,(H,13,14)	RZCJYMOBWVJQGV-UHFFFAOYSA-N	202.206000000	202.062994186	exogenous	-6.35729086014E-4	-3.14619254538	8422	50397	C18750		Benzenoids	Benzene and substituted derivatives	Phenoxyacetic acid derivatives	Phenoxyacetic acid derivatives						-0.00272657	0.0073575	0.0113551	1	0.419895										124941	1.2498e+07	6.1873e+06
MET-neg_Group_0352	HMDB0032306	1	202.082845564	201.075569564	5.88890025543	neg	759-65-9	Diethyl oxalpropionate	CCOC(=O)C(C)C(=O)C(=O)OCC	1,4-diethyl 2-methyl-3-oxobutanedioate	C9H14O5	CCOC(=O)C(C)C(=O)C(=O)OCC	InChI=1S/C9H14O5/c1-4-13-8(11)6(3)7(10)9(12)14-5-2/h6H,4-5H2,1-3H3	OQOCQBJWOCRPQY-UHFFFAOYSA-N	202.204500000	202.084123558	exogenous	-0.00127799445153	-6.32407152534	97750	16879	C04067		Organic acids and derivatives	Keto acids and derivatives	Beta-keto acids and derivatives	Beta-keto acids and derivatives						0.00655628	-0.0127059	-0.00599077	8	0.0340545				SOM (1,1)	0.00812329	2.00758e-08				1297.62	133638	1.65867e+06
MET-neg_Group_0353	HMDB0062180	1	202.119498075	201.112222075	5.89077574251	neg		N-lactoyl-Isoeucine	CC[C@@H](C)[C@H](CC(=O)[C@H](C)O)C(O)=O	(2S,5S)-2-[(2R)-butan-2-yl]-5-hydroxy-4-oxohexanoic acid	C10H18O4	CC[C@@H](C)[C@H](CC(=O)[C@H](C)O)C(O)=O	InChI=1S/C10H18O4/c1-4-6(2)8(10(13)14)5-9(12)7(3)11/h6-8,11H,4-5H2,1-3H3,(H,13,14)/t6-,7+,8+/m1/s1	DYYQDDUCQLULFE-CSMHCCOUSA-N	202.250000000	202.120509060	endogenous	-0.00101098530143	-5.00189370256	131770416				Organic acids and derivatives	Keto acids and derivatives	Medium-chain keto acids and derivatives	Medium-chain keto acids and derivatives						0.019053	-0.0174588	-0.00640344	8	0.0419534				SOM (1,1)	0.00608874	4.63613e-06				36753.6	3.67924e+06	7.03669e+06
MET-neg_Group_0354	HMDB0062180	1	202.119814467	201.112538467	4.29480950745	neg		N-lactoyl-Isoeucine	CC[C@@H](C)[C@H](CC(=O)[C@H](C)O)C(O)=O	(2S,5S)-2-[(2R)-butan-2-yl]-5-hydroxy-4-oxohexanoic acid	C10H18O4	CC[C@@H](C)[C@H](CC(=O)[C@H](C)O)C(O)=O	InChI=1S/C10H18O4/c1-4-6(2)8(10(13)14)5-9(12)7(3)11/h6-8,11H,4-5H2,1-3H3,(H,13,14)/t6-,7+,8+/m1/s1	DYYQDDUCQLULFE-CSMHCCOUSA-N	202.250000000	202.120509060	endogenous	-6.94592649353E-4	-3.43652731027	131770416				Organic acids and derivatives	Keto acids and derivatives	Medium-chain keto acids and derivatives	Medium-chain keto acids and derivatives						0.0128556	-0.0119249	-0.00691408	3	0.0490536				SOM (1,1)	0.122418	0.00727883				9266.95	930571	1.31799e+06
MET-neg_Group_0355	HMDB0059736	1	202.155899943	201.148623943	6.62257264621	neg		2-Hydroxyundecanoate	CCCCCCCCCC(O)C(O)=O	2-hydroxyundecanoic acid	C11H22O3	CCCCCCCCCC(O)C(O)=O	InChI=1S/C11H22O3/c1-2-3-4-5-6-7-8-9-10(12)11(13)14/h10,12H,2-9H2,1H3,(H,13,14)	MNRBGFKCVTVNBA-UHFFFAOYSA-N	202.294000000	202.156894568	exogenous	-9.94625376137E-4	-4.92006655650	5282899				Lipids and lipid-like molecules	Fatty Acyls	Fatty acids and conjugates	Medium-chain fatty acids						-0.00560851	-0.0137352	-0.00255177	2	0.366993										8350.19	838895	639782
MET-neg_Group_0356	HMDB0031665	1	204.025929704	203.018653704	1.42963094078	neg	34098-52-7	Daucic acid	OC1C=C(OC(C1O)C(O)=O)C(O)=O	3,4-dihydroxy-3,4-dihydro-2H-pyran-2,6-dicarboxylic acid	C7H8O7	OC1C=C(OC(C1O)C(O)=O)C(O)=O	InChI=1S/C7H8O7/c8-2-1-3(6(10)11)14-5(4(2)9)7(12)13/h1-2,4-5,8-9H,(H,10,11)(H,12,13)	KUKCUROTFRBUNU-UHFFFAOYSA-N	204.134200000	204.027002610	exogenous	-0.00107290584455	-5.25864631062	5316316				Organic acids and derivatives	Hydroxy acids and derivatives	Beta hydroxy acids and derivatives	Beta hydroxy acids and derivatives						0.00200643	-0.0262406	0.00411952	5	0.335672										44750.5	4.47893e+06	2.07968e+06
MET-neg_Group_0357	HMDB0000929	1	204.088913968	203.081637968	3.44301059096	neg	73-22-3	L-Tryptophan	N[C@@H](CC1=CNC2=C1C=CC=C2)C(O)=O	(2S)-2-amino-3-(1H-indol-3-yl)propanoic acid	C11H12N2O2	N[C@@H](CC1=CNC2=C1C=CC=C2)C(O)=O	InChI=1S/C11H12N2O2/c12-9(11(14)15)5-7-6-13-10-4-2-1-3-8(7)10/h1-4,6,9,13H,5,12H2,(H,14,15)/t9-/m0/s1	QIVBCDIJIAJPQS-VIFPVBQESA-N	204.225200000	204.089877638	drug	-9.63670069723E-4	-4.72179257915	6305	16828	C00078	5879	Organoheterocyclic compounds	Indoles and derivatives	Indolyl carboxylic acids and derivatives	Indolyl carboxylic acids and derivatives						-0.0161068	-0.0177497	0.00443518	2	0.0138324										12285.5	1.23242e+06	537476
MET-neg_Group_0359	HMDB0033584	1	206.078816009	205.071540009	1.43867467073	neg	87-91-2	Diethyl tartrate	CCOC(=O)C(O)C(O)C(=O)OCC	1,4-diethyl 2,3-dihydroxybutanedioate	C8H14O6	CCOC(=O)C(O)C(O)C(=O)OCC	InChI=1S/C8H14O6/c1-3-13-7(11)5(9)6(10)8(12)14-4-2/h5-6,9-10H,3-4H2,1-2H3	YSAVZVORKRDODB-UHFFFAOYSA-N	206.193200000	206.079038180	exogenous	-2.22171051774E-4	-1.07808661054	62333				Organic acids and derivatives	Hydroxy acids and derivatives	Beta hydroxy acids and derivatives	Beta hydroxy acids and derivatives						-0.0118132	-0.0152473	-0.00556829	2	0.1435										3725.78	376454	394009
MET-neg_Group_0360	HMDB0000512	1	207.088645675	206.081369675	4.78465380814	neg	2018-61-3	N-Acetyl-L-phenylalanine	CC(=O)N[C@@H](CC1=CC=CC=C1)C(O)=O	(2S)-2-acetamido-3-phenylpropanoic acid	C11H13NO3	CC(=O)N[C@@H](CC1=CC=CC=C1)C(O)=O	InChI=1S/C11H13NO3/c1-8(13)12-10(11(14)15)7-9-5-3-2-4-6-9/h2-6,10H,7H2,1H3,(H,12,13)(H,14,15)/t10-/m0/s1	CBQJSKKFNMDLON-JTQLQIEISA-N	207.225800000	207.089543287	endogenous	-8.97612461245E-4	-4.33441711734	74839	16259	C03519	5498	Organic acids and derivatives	Carboxylic acids and derivatives	Amino acids, peptides, and analogues	Amino acids and derivatives	Alpha amino acids and derivatives	Phenylalanine and derivatives				0.0139293	-0.00460475	-0.0128627	8	0.00821846				SOM (1,1)	0.00985984	3.4325e-07				12655.8	1.26946e+06	2.74546e+06
MET-neg_Group_0361	HMDB0127491	1	208.072642002	207.065366002	6.22648899981	neg		3-(3,5-dimethoxyphenyl)prop-2-enoic acid	COC1=CC(C=CC(O)=O)=CC(OC)=C1	3-(3,5-dimethoxyphenyl)prop-2-enoic acid	C11H12O4	COC1=CC(C=CC(O)=O)=CC(OC)=C1	InChI=1S/C11H12O4/c1-14-9-5-8(3-4-11(12)13)6-10(7-9)15-2/h3-7H,1-2H3,(H,12,13)	VLSRUFWCGBMYDJ-UHFFFAOYSA-N	208.213000000	208.073558866	endogenous	-9.16864280754E-4	-4.40644301825	86092				Phenylpropanoids and polyketides	Cinnamic acids and derivatives	Hydroxycinnamic acids and derivatives	Coumaric acids and derivatives						-0.00577404	0.0040039	-0.0111062	15	0.0597914							SOM (1,1)	0.232733	0.696038	55410.8	5.54495e+06	646868
MET-neg_Group_0362	HMDB0127491	1	208.072652299	207.065376299	5.30211165697	neg		3-(3,5-dimethoxyphenyl)prop-2-enoic acid	COC1=CC(C=CC(O)=O)=CC(OC)=C1	3-(3,5-dimethoxyphenyl)prop-2-enoic acid	C11H12O4	COC1=CC(C=CC(O)=O)=CC(OC)=C1	InChI=1S/C11H12O4/c1-14-9-5-8(3-4-11(12)13)6-10(7-9)15-2/h3-7H,1-2H3,(H,12,13)	VLSRUFWCGBMYDJ-UHFFFAOYSA-N	208.213000000	208.073558866	endogenous	-9.06566691413E-4	-4.35695287937	86092				Phenylpropanoids and polyketides	Cinnamic acids and derivatives	Hydroxycinnamic acids and derivatives	Coumaric acids and derivatives						0.00571055	0.0212262	-0.00229685	1	0.158767										17007.7	1.70465e+06	1.56794e+06
MET-neg_Group_0363	HMDB0124910	1	208.109118370	207.101842370	5.68897394999	neg		5-methoxy-2-(3-methylbut-2-en-1-yl)benzene-1,3-diol	COC1=CC(O)=C(CC=C(C)C)C(O)=C1	5-methoxy-2-(3-methylbut-2-en-1-yl)benzene-1,3-diol	C12H16O3	COC1=CC(O)=C(CC=C(C)C)C(O)=C1	InChI=1S/C12H16O3/c1-8(2)4-5-10-11(13)6-9(15-3)7-12(10)14/h4,6-7,13-14H,5H2,1-3H3	LYCHSCWUCOARAB-UHFFFAOYSA-N	208.257000000	208.109944375	endogenous	-8.26005126584E-4	-3.96908052169	91064206				Benzenoids	Phenols	Methoxyphenols	Methoxyphenols
MET-neg_Group_0364	HMDB0032757	1	209.083223334	208.075947334	7.52261297795	neg		3-Methyl-9H-carbazole-9-carboxaldehyde	CC1=CC2=C(C=C1)N(C=O)C1=CC=CC=C21	3-methyl-9H-carbazole-9-carbaldehyde	C14H11NO	CC1=CC2=C(C=C1)N(C=O)C1=CC=CC=C21	InChI=1S/C14H11NO/c1-10-6-7-14-12(8-10)11-4-2-3-5-13(11)15(14)9-16/h2-9H,1H3	ODQBPNZNDIOBFN-UHFFFAOYSA-N	209.243200000	209.084063979	exogenous	-8.40645322484E-4	-4.02060925397	10058925				Organoheterocyclic compounds	Indoles and derivatives	Carbazoles	N-acylcarbazoles						0.0011453	0.00226303	-0.00772913	4	0.262246				SOM (1,2)	0.00079136	6.24713e-06				18859.8	1.88986e+06	216248
MET-neg_Group_0365	HMDB0003219	1	210.073095561	209.065819561	1.35820993402	neg	3019-74-7	Sedoheptulose	OCC(O)C(O)C(O)C(O)C(=O)CO	1,3,4,5,6,7-hexahydroxyheptan-2-one	C7H14O7	OCC(O)C(O)C(O)C(O)C(=O)CO	InChI=1S/C7H14O7/c8-1-3(10)5(12)7(14)6(13)4(11)2-9/h3,5-10,12-14H,1-2H2	HSNZZMHEPUFJNZ-UHFFFAOYSA-N	210.181900000	210.073952802	exogenous	-8.57240750264E-4	-4.08066178048	441483	27520	C08355	3344	Organic oxygen compounds	Organooxygen compounds	Carbohydrates and carbohydrate conjugates	Monosaccharides	Heptoses					-0.0042844	-0.00464459	0.023576	9	0.102487	3.88081e-07	2.55566	up-husks							73999.7	7.40384e+06	1.09302e+06
MET-neg_Group_0367	HMDB0032797	1	210.124672119	209.117396119	7.21781026571	neg	59366-47-1	Jasmonic acid	CC\C=C/C[C@@H]1[C@@H](CC(O)=O)CCC1=O	2-[(1R,2R)-3-oxo-2-[(2Z)-pent-2-en-1-yl]cyclopentyl]acetic acid	C12H18O3	CC\C=C/C[C@@H]1[C@@H](CC(O)=O)CCC1=O	InChI=1S/C12H18O3/c1-2-3-4-5-10-9(8-12(14)15)6-7-11(10)13/h3-4,9-10H,2,5-8H2,1H3,(H,14,15)/b4-3-/t9-,10-/m1/s1	ZNJFBWYDHIGLCU-HWKXXFMVSA-N	210.269500000	210.125594442	exogenous	-9.22322677269E-4	-4.38938759328	5281166	18292	C08491		Lipids and lipid-like molecules	Fatty Acyls	Lineolic acids and derivatives	Jasmonic acids						0.0149337	-0.018035	-0.0126538	3	0.0424984				SOM (1,1)	0.00495677	0.000292884				13570.1	1.36089e+06	2.14537e+06
MET-neg_Group_0368	HMDB0032797	1	210.124763687	209.117487687	8.92343688803	neg	59366-47-1	Jasmonic acid	CC\C=C/C[C@@H]1[C@@H](CC(O)=O)CCC1=O	2-[(1R,2R)-3-oxo-2-[(2Z)-pent-2-en-1-yl]cyclopentyl]acetic acid	C12H18O3	CC\C=C/C[C@@H]1[C@@H](CC(O)=O)CCC1=O	InChI=1S/C12H18O3/c1-2-3-4-5-10-9(8-12(14)15)6-7-11(10)13/h3-4,9-10H,2,5-8H2,1H3,(H,14,15)/b4-3-/t9-,10-/m1/s1	ZNJFBWYDHIGLCU-HWKXXFMVSA-N	210.269500000	210.125594442	exogenous	-8.30755393736E-4	-3.95361353267	5281166	18292	C08491		Lipids and lipid-like molecules	Fatty Acyls	Lineolic acids and derivatives	Jasmonic acids						0.0173427	-0.00565841	-0.0194192	11	0.0999084										10432.4	1.04712e+06	1.87966e+06
MET-neg_Group_0369	HMDB0032797	1	210.124811961	209.117535961	8.09755430247	neg	59366-47-1	Jasmonic acid	CC\C=C/C[C@@H]1[C@@H](CC(O)=O)CCC1=O	2-[(1R,2R)-3-oxo-2-[(2Z)-pent-2-en-1-yl]cyclopentyl]acetic acid	C12H18O3	CC\C=C/C[C@@H]1[C@@H](CC(O)=O)CCC1=O	InChI=1S/C12H18O3/c1-2-3-4-5-10-9(8-12(14)15)6-7-11(10)13/h3-4,9-10H,2,5-8H2,1H3,(H,14,15)/b4-3-/t9-,10-/m1/s1	ZNJFBWYDHIGLCU-HWKXXFMVSA-N	210.269500000	210.125594442	exogenous	-7.82481106341E-4	-3.72387337400	5281166	18292	C08491		Lipids and lipid-like molecules	Fatty Acyls	Lineolic acids and derivatives	Jasmonic acids																				4996.68	503544	366361
MET-neg_Group_0370	HMDB0032797	1	210.124842621	209.117566621	6.57120212525	neg	59366-47-1	Jasmonic acid	CC\C=C/C[C@@H]1[C@@H](CC(O)=O)CCC1=O	2-[(1R,2R)-3-oxo-2-[(2Z)-pent-2-en-1-yl]cyclopentyl]acetic acid	C12H18O3	CC\C=C/C[C@@H]1[C@@H](CC(O)=O)CCC1=O	InChI=1S/C12H18O3/c1-2-3-4-5-10-9(8-12(14)15)6-7-11(10)13/h3-4,9-10H,2,5-8H2,1H3,(H,14,15)/b4-3-/t9-,10-/m1/s1	ZNJFBWYDHIGLCU-HWKXXFMVSA-N	210.269500000	210.125594442	exogenous	-7.51820831027E-4	-3.57795932959	5281166	18292	C08491		Lipids and lipid-like molecules	Fatty Acyls	Lineolic acids and derivatives	Jasmonic acids						0.000688894	0.0250181	-0.021924	13	0.111879							SOM (1,2)	0.0016237	0.247151	5318.47	535723	853002
MET-neg_Group_0371	HMDB0032797	1	210.124971501	209.117695501	9.16741539768	neg	59366-47-1	Jasmonic acid	CC\C=C/C[C@@H]1[C@@H](CC(O)=O)CCC1=O	2-[(1R,2R)-3-oxo-2-[(2Z)-pent-2-en-1-yl]cyclopentyl]acetic acid	C12H18O3	CC\C=C/C[C@@H]1[C@@H](CC(O)=O)CCC1=O	InChI=1S/C12H18O3/c1-2-3-4-5-10-9(8-12(14)15)6-7-11(10)13/h3-4,9-10H,2,5-8H2,1H3,(H,14,15)/b4-3-/t9-,10-/m1/s1	ZNJFBWYDHIGLCU-HWKXXFMVSA-N	210.269500000	210.125594442	exogenous	-6.22941398120E-4	-2.96461456673	5281166	18292	C08491		Lipids and lipid-like molecules	Fatty Acyls	Lineolic acids and derivatives	Jasmonic acids						0.0161835	-0.00302378	-0.0267069	11	0.0823293										7916.33	795509	1.16354e+06
MET-neg_Group_0372	HMDB0030425	1	210.161062499	209.153786499	7.56126564210	neg	144-39-8	Linalyl propionate	CCC(=O)OC(C)(CCC=C(C)C)C=C	3,7-dimethylocta-1,6-dien-3-yl propanoate	C13H22O2	CCC(=O)OC(C)(CCC=C(C)C)C=C	InChI=1S/C13H22O2/c1-6-12(14)15-13(5,7-2)10-8-9-11(3)4/h7,9H,2,6,8,10H2,1,3-5H3	WAQIIHCCEMGYKP-UHFFFAOYSA-N	210.312600000	210.161979948	exogenous	-9.17449153746E-4	-4.36543828708	61098				Lipids and lipid-like molecules	Prenol lipids	Monoterpenoids	Acyclic monoterpenoids						0.00139553	0.0170291	-0.0107406	1	0.333509										279366	2.79405e+07	2.89121e+07
MET-neg_Group_0374	HMDB0033456	1	211.098761020	210.091485020	7.57927906474	neg	24224-28-0	2-Methoxy-3-methyl-9H-carbazole	COC1=C(C)C=C2C(NC3=CC=CC=C23)=C1	2-methoxy-3-methyl-9H-carbazole	C14H13NO	COC1=C(C)C=C2C(NC3=CC=CC=C23)=C1	InChI=1S/C14H13NO/c1-9-7-11-10-5-3-4-6-12(10)15-13(11)8-14(9)16-2/h3-8,15H,1-2H3	XYYYPIAQQFQTAN-UHFFFAOYSA-N	211.259100000	211.099714043	exogenous	-9.53023453690E-4	-4.51456534656	11052947	125206			Organoheterocyclic compounds	Indoles and derivatives	Carbazoles	Carbazoles						-0.00631762	0.0166511	0.0014483	1	0.040225										7437.05	747581	119688
MET-neg_Group_0375	HMDB0013696	1	212.046553163	211.039277163	7.78383746545	neg	1139-83-9	Urolithin B	OC1=CC2=C(C=C1)C1=C(C=CC=C1)C(=O)O2	3-hydroxy-6H-benzo[c]chromen-6-one	C13H8O3	OC1=CC2=C(C=C1)C1=C(C=CC=C1)C(=O)O2	InChI=1S/C13H8O3/c14-8-5-6-10-9-3-1-2-4-11(9)13(15)16-12(10)7-8/h1-7,14H	WXUQMTRHPNOXBV-UHFFFAOYSA-N	212.200800000	212.047344122	endogenous	-7.90959455884E-4	-3.73010781696	5380406	1050862			Phenylpropanoids and polyketides	Coumarins and derivatives		Coumarins and derivatives																				1995.63	203439	200539
MET-neg_Group_0376	HMDB0013696	1	212.046647416	211.039371416	6.92568236263	neg	1139-83-9	Urolithin B	OC1=CC2=C(C=C1)C1=C(C=CC=C1)C(=O)O2	3-hydroxy-6H-benzo[c]chromen-6-one	C13H8O3	OC1=CC2=C(C=C1)C1=C(C=CC=C1)C(=O)O2	InChI=1S/C13H8O3/c14-8-5-6-10-9-3-1-2-4-11(9)13(15)16-12(10)7-8/h1-7,14H	WXUQMTRHPNOXBV-UHFFFAOYSA-N	212.200800000	212.047344122	endogenous	-6.96706217354E-4	-3.28561633367	5380406	1050862			Phenylpropanoids and polyketides	Coumarins and derivatives		Coumarins and derivatives						0.005992	-0.00858884	-0.00246388	4	0.045345				SOM (1,2)	0.00224669	0.00054966				56124	5616277	1.69179e+06
MET-neg_Group_0377	HMDB0013696	1	212.046716346	211.039440346	6.41891898597	neg	1139-83-9	Urolithin B	OC1=CC2=C(C=C1)C1=C(C=CC=C1)C(=O)O2	3-hydroxy-6H-benzo[c]chromen-6-one	C13H8O3	OC1=CC2=C(C=C1)C1=C(C=CC=C1)C(=O)O2	InChI=1S/C13H8O3/c14-8-5-6-10-9-3-1-2-4-11(9)13(15)16-12(10)7-8/h1-7,14H	WXUQMTRHPNOXBV-UHFFFAOYSA-N	212.200800000	212.047344122	endogenous	-6.27776361995E-4	-2.96054810112	5380406	1050862			Phenylpropanoids and polyketides	Coumarins and derivatives		Coumarins and derivatives						-0.00657634	0.0180837	-0.00923625	13	0.0808234							SOM (1,2)	0.369177	0.0794889	2526.49	256525	149930
MET-neg_Group_0378	HMDB0125013	1	212.067485139	211.060209139	5.41333590604	neg		2-(2,5-dihydroxy-4-methoxyphenyl)propanoic acid	COC1=C(O)C=C(C(C)C(O)=O)C(O)=C1	2-(2,5-dihydroxy-4-methoxyphenyl)propanoic acid	C10H12O5	COC1=C(O)C=C(C(C)C(O)=O)C(O)=C1	InChI=1S/C10H12O5/c1-5(10(13)14)6-3-8(12)9(15-2)4-7(6)11/h3-5,11-12H,1-2H3,(H,13,14)	IQVXINORJLDSRL-UHFFFAOYSA-N	212.201000000	212.068473486	endogenous	-9.88346717833E-4	-4.66050753134	131831562				Phenylpropanoids and polyketides	Phenylpropanoic acids		Phenylpropanoic acids																				14566.9	1.46057e+06	2.22983e+06
MET-neg_Group_0379	HMDB0125013	1	212.067808099	211.060532099	3.26661520188	neg		2-(2,5-dihydroxy-4-methoxyphenyl)propanoic acid	COC1=C(O)C=C(C(C)C(O)=O)C(O)=C1	2-(2,5-dihydroxy-4-methoxyphenyl)propanoic acid	C10H12O5	COC1=C(O)C=C(C(C)C(O)=O)C(O)=C1	InChI=1S/C10H12O5/c1-5(10(13)14)6-3-8(12)9(15-2)4-7(6)11/h3-5,11-12H,1-2H3,(H,13,14)	IQVXINORJLDSRL-UHFFFAOYSA-N	212.201000000	212.068473486	endogenous	-6.65387150093E-4	-3.13760522319	131831562				Phenylpropanoids and polyketides	Phenylpropanoic acids		Phenylpropanoic acids						-0.00643219	-0.000370979	0.0263201	9	0.0359265										3935.98	397474	663844
MET-neg_Group_0380	HMDB0059744	1	212.104072761	211.096796761	6.93405205292	neg		3,4-Methyleneazelaic acid	OC(=O)CCCCC(=C)C(=C)CC(O)=O	3,4-dimethylidenenonanedioic acid	C11H16O4	OC(=O)CCCCC(=C)C(=C)CC(O)=O	InChI=1S/C11H16O4/c1-8(9(2)7-11(14)15)5-3-4-6-10(12)13/h1-7H2,(H,12,13)(H,14,15)	DHNSTMIMQCKEPC-UHFFFAOYSA-N	212.242300000	212.104859000	exogenous	-7.86238643059E-4	-3.70683937545	122517586	89902			Lipids and lipid-like molecules	Fatty Acyls	Fatty acids and conjugates	Medium-chain fatty acids																				3881.84	392060	4.83385e+06
MET-neg_Group_0381	HMDB0029388	1	212.140310781	211.133034781	7.41434503692	neg	58240-50-9	Cucurbic acid	CC\C=C\CC1C(O)CCC1CC(O)=O	2-{3-hydroxy-2-[(2E)-pent-2-en-1-yl]cyclopentyl}acetic acid	C12H20O3	CC\C=C\CC1C(O)CCC1CC(O)=O	InChI=1S/C12H20O3/c1-2-3-4-5-10-9(8-12(14)15)6-7-11(10)13/h3-4,9-11,13H,2,5-8H2,1H3,(H,14,15)/b4-3+	LYSGIJUGUGJIPS-ONEGZZNKSA-N	212.285400000	212.141244506	exogenous	-9.33724671000E-4	-4.40142921365	6123064				Lipids and lipid-like molecules	Fatty Acyls	Lineolic acids and derivatives	Jasmonic acids						0.0185054	-0.012113	-0.00561007	4	0.0173202				SOM (1,2)	0.00204439	0.000252304				32787.1	3.28258e+06	1.12283e+06
MET-neg_Group_0382	HMDB0130049	1	214.062080405	213.054804405	6.61803603862	neg		3-[(1E)-buta-1,3-dien-1-yl]-5-hydroxy-1H-isochromen-1-one	[H]\C(C=C)=C(\[H])C1=CC2=C(C=CC=C2O)C(=O)O1	3-[(1E)-buta-1,3-dien-1-yl]-5-hydroxy-1H-isochromen-1-one	C13H10O3	[H]\C(C=C)=C(\[H])C1=CC2=C(C=CC=C2O)C(=O)O1	InChI=1S/C13H10O3/c1-2-3-5-9-8-11-10(13(15)16-9)6-4-7-12(11)14/h2-8,14H,1H2/b5-3+	IXAIVQBSDACJDQ-HWKANZROSA-N	214.220000000	214.062994182	endogenous	-9.13776589471E-4	-4.26872749759	131836254				Phenylpropanoids and polyketides	Isocoumarins and derivatives		Isocoumarins and derivatives						-0.00361667	0.0128331	-0.00109223	1	0.00953825										2096.93	213569	334137
MET-neg_Group_0383	HMDB0130049	1	214.062221872	213.054945872	7.61912287141	neg		3-[(1E)-buta-1,3-dien-1-yl]-5-hydroxy-1H-isochromen-1-one	[H]\C(C=C)=C(\[H])C1=CC2=C(C=CC=C2O)C(=O)O1	3-[(1E)-buta-1,3-dien-1-yl]-5-hydroxy-1H-isochromen-1-one	C13H10O3	[H]\C(C=C)=C(\[H])C1=CC2=C(C=CC=C2O)C(=O)O1	InChI=1S/C13H10O3/c1-2-3-5-9-8-11-10(13(15)16-9)6-4-7-12(11)14/h2-8,14H,1H2/b5-3+	IXAIVQBSDACJDQ-HWKANZROSA-N	214.220000000	214.062994182	endogenous	-7.72310422292E-4	-3.60786517650	131836254				Phenylpropanoids and polyketides	Isocoumarins and derivatives		Isocoumarins and derivatives						0.00627259	-0.0106056	-0.00642158	8	0.0578378				SOM (1,1)	0.00790254	3.06044e-08				2381.42	242018	3.91842e+06
MET-neg_Group_0384	HMDB0030984	1	214.119782295	213.112506295	6.41125905701	neg		5-Hexyltetrahydro-2-oxo-3-furancarboxylic acid	CCCCCCC1CC(C(O)=O)C(=O)O1	5-hexyl-2-oxooxolane-3-carboxylic acid	C11H18O4	CCCCCCC1CC(C(O)=O)C(=O)O1	InChI=1S/C11H18O4/c1-2-3-4-5-6-8-7-9(10(12)13)11(14)15-8/h8-9H,2-7H2,1H3,(H,12,13)	ZHNHBUOFMLNZNN-UHFFFAOYSA-N	214.258200000	214.120509064	exogenous	-7.26768764906E-4	-3.39420435758	10375946				Organoheterocyclic compounds	Lactones	Gamma butyrolactones	Gamma butyrolactones						0.00912558	-0.0183024	0.00333192	8	0.147162				SOM (1,1)	0.00702473	1.49623e-06				11433.2	1.1472e+06	3.87896e+06
MET-neg_Group_0385	HMDB0030984	1	214.119991179	213.112715179	5.67452123868	neg		5-Hexyltetrahydro-2-oxo-3-furancarboxylic acid	CCCCCCC1CC(C(O)=O)C(=O)O1	5-hexyl-2-oxooxolane-3-carboxylic acid	C11H18O4	CCCCCCC1CC(C(O)=O)C(=O)O1	InChI=1S/C11H18O4/c1-2-3-4-5-6-8-7-9(10(12)13)11(14)15-8/h8-9H,2-7H2,1H3,(H,12,13)	ZHNHBUOFMLNZNN-UHFFFAOYSA-N	214.258200000	214.120509064	exogenous	-5.17885327810E-4	-2.41866288320	10375946				Organoheterocyclic compounds	Lactones	Gamma butyrolactones	Gamma butyrolactones						0.0142204	-0.0126601	-0.00952153	8	0.0292493				SOM (1,1)	0.00847516	1.08752e-06				3499.64	353840	2.11218e+06
MET-neg_Group_0386	HMDB0000114	1	215.055371834	214.048095834	1.22386680286	neg	1190-00-7	Glycerylphosphorylethanolamine	OCCN(CC(O)CO)P(O)(O)=O	[(2,3-dihydroxypropyl)(2-hydroxyethyl)amino]phosphonic acid	C5H14NO6P	OCCN(CC(O)CO)P(O)(O)=O	InChI=1S/C5H14NO6P/c7-2-1-6(13(10,11)12)3-5(9)4-8/h5,7-9H,1-4H2,(H2,10,11,12)	FRMZOWIQVCBEAC-UHFFFAOYSA-N	215.141500000	215.055873697	endogenous	-5.01863231676E-4	-2.33364112801	123874	52330	C01233	5151	Organic acids and derivatives	Organic phosphoric acids and derivatives	Organic phosphoramides	Organic phosphoramides																					200865
MET-neg_Group_0387	HMDB0013279	1	215.151343779	214.144067779	6.02519729864	neg		N-Nonanoylglycine	CCCCCCCCC(=O)NCC(O)=O	2-nonanamidoacetic acid	C11H21NO3	CCCCCCCCC(=O)NCC(O)=O	InChI=1S/C11H21NO3/c1-2-3-4-5-6-7-8-10(13)12-9-11(14)15/h2-9H2,1H3,(H,12,13)(H,14,15)	JXDFEUKNHBHUCP-UHFFFAOYSA-N	215.289300000	215.152143543	endogenous	-7.99763757527E-4	-3.71720097392	10176752	74439			Organic acids and derivatives	Carboxylic acids and derivatives	Amino acids, peptides, and analogues	Amino acids and derivatives	Alpha amino acids and derivatives	N-acyl-alpha amino acids and derivatives	N-acyl-alpha amino acids																	5867.77	590653	1596673
MET-neg_Group_0388	HMDB0013279	1	215.151404102	214.144128102	5.61418884074	neg		N-Nonanoylglycine	CCCCCCCCC(=O)NCC(O)=O	2-nonanamidoacetic acid	C11H21NO3	CCCCCCCCC(=O)NCC(O)=O	InChI=1S/C11H21NO3/c1-2-3-4-5-6-7-8-10(13)12-9-11(14)15/h2-9H2,1H3,(H,12,13)(H,14,15)	JXDFEUKNHBHUCP-UHFFFAOYSA-N	215.289300000	215.152143543	endogenous	-7.39441300482E-4	-3.43682980941	10176752	74439			Organic acids and derivatives	Carboxylic acids and derivatives	Amino acids, peptides, and analogues	Amino acids and derivatives	Alpha amino acids and derivatives	N-acyl-alpha amino acids and derivatives	N-acyl-alpha amino acids			-0.000234717	0.000970608	0.0361222	9	0.46462	0.00147359	0.989805								11921.2	1.19599e+06	968210
MET-neg_Group_0389	HMDB0035190	1	216.033458913	215.026182913	9.32251520785	neg	71866-99-4	Chlorohydrin	CC#CC#CC#CC#C\C=C\C(Cl)CO	(3E)-2-chlorotridec-3-en-5,7,9,11-tetrayn-1-ol	C13H9ClO	CC#CC#CC#CC#C\C=C\C(Cl)CO	InChI=1S/C13H9ClO/c1-2-3-4-5-6-7-8-9-10-11-13(14)12-15/h10-11,13,15H,12H2,1H3/b11-10+	XENVCRGQTABGKY-ZHACJKMWSA-N	216.663000000	216.034192617	exogenous	-7.33704348590E-4	-3.39624176948	101416667				Organohalogen compounds	Halohydrins	Chlorohydrins	Chlorohydrins																				40937.5	4.09762e+06	3.33322e+06
MET-neg_Group_0391	HMDB0130028	1	216.078139369	215.070863369	5.92833662380	neg		3-[(1E)-3-hydroxybut-1-en-1-yl]-1H-isochromen-1-one	[H]\C(C(C)O)=C(\[H])C1=CC2=CC=CC=C2C(=O)O1	3-[(1E)-3-hydroxybut-1-en-1-yl]-1H-isochromen-1-one	C13H12O3	[H]\C(C(C)O)=C(\[H])C1=CC2=CC=CC=C2C(=O)O1	InChI=1S/C13H12O3/c1-9(14)6-7-11-8-10-4-2-3-5-12(10)13(15)16-11/h2-9,14H,1H3/b7-6+	DTXUIAMWHHGGPB-VOTSOKGWSA-N	216.236000000	216.078644246	endogenous	-5.04876877557E-4	-2.33654223125	21580109				Phenylpropanoids and polyketides	Isocoumarins and derivatives		Isocoumarins and derivatives						-0.000119941	0.00753004	-0.00856834	1	0.114336										7205.5	724426	1.02346e+06
MET-neg_Group_0392	HMDB0000888	1	216.135471220	215.128195220	5.41087839317	neg	1852-04-6	Undecanedioic acid	OC(=O)CCCCCCCCCC(O)=O	undecanedioic acid	C11H20O4	OC(=O)CCCCCCCCCC(O)=O	InChI=1S/C11H20O4/c12-10(13)8-6-4-2-1-3-5-7-9-11(14)15/h1-9H2,(H,12,13)(H,14,15)	LWBHHRRTOZQPDM-UHFFFAOYSA-N	216.274100000	216.136159128	endogenous	-6.87907893507E-4	-3.18275246625	15816	73713		5846	Lipids and lipid-like molecules	Fatty Acyls	Fatty acids and conjugates	Medium-chain fatty acids						0.0151253	-0.0119618	-0.00996666	3	0.0585451				SOM (1,1)	0.00164358	5.91343e-05				7771.42	781018	1.06065e+06
MET-neg_Group_0393	HMDB0000888	1	216.135651458	215.128375458	6.46720934025	neg	1852-04-6	Undecanedioic acid	OC(=O)CCCCCCCCCC(O)=O	undecanedioic acid	C11H20O4	OC(=O)CCCCCCCCCC(O)=O	InChI=1S/C11H20O4/c12-10(13)8-6-4-2-1-3-5-7-9-11(14)15/h1-9H2,(H,12,13)(H,14,15)	LWBHHRRTOZQPDM-UHFFFAOYSA-N	216.274100000	216.136159128	endogenous	-5.07669751329E-4	-2.34884229167	15816	73713		5846	Lipids and lipid-like molecules	Fatty Acyls	Fatty acids and conjugates	Medium-chain fatty acids						0.00368995	-0.0202449	-0.00494849	8	0.350706				SOM (1,1)	0.00447827	4.03494e-05				23171.1	2.32099e+06	5.51744e+06
MET-neg_Group_0394	HMDB0000387	1	216.171746610	215.164470610	8.93976776566	neg	1883-13-2	3-Hydroxydodecanoic acid	CCCCCCCCCC(O)CC(O)=O	3-hydroxydodecanoic acid	C12H24O3	CCCCCCCCCC(O)CC(O)=O	InChI=1S/C12H24O3/c1-2-3-4-5-6-7-8-9-11(13)10-12(14)15/h11,13H,2-10H2,1H3,(H,14,15)	MUCMKTPAZLSKTL-UHFFFAOYSA-N	216.317200000	216.172544634	exogenous	-7.98024092120E-4	-3.69160706082	94216	36206		5376	Organic acids and derivatives	Hydroxy acids and derivatives	Medium-chain hydroxy acids and derivatives	Medium-chain hydroxy acids and derivatives						0.0189569	-0.0157773	-0.01029	8	0.0176462				SOM (1,1)	0.00307897	5.48364e-05				8566.92	860568	2.20275e+06
MET-neg_Group_0395	HMDB0038447	1	217.094140781	216.086864781	3.58132567413	neg	4430-41-5	1-Isothiocyanato-8-(methylthio)octane	CSCCCCCCCCN=C=S	1-isothiocyanato-8-(methylsulfanyl)octane	C10H19NS2	CSCCCCCCCCN=C=S	InChI=1S/C10H19NS2/c1-13-9-7-5-3-2-4-6-8-11-10-12/h2-9H2,1H3	BFBMDZOSZQDEKW-UHFFFAOYSA-N	217.395000000	217.095890993	exogenous	-0.00175021165052	-8.06192895919	10171359	136947			Organosulfur compounds	Isothiocyanates		Isothiocyanates																				14313.8	1.43526e+06	2.20206e+06
MET-neg_Group_0398	HMDB0029189	1	218.114631663	217.107355663	4.79143822678	neg		5-Hydroxysebacate	OC(CCCCC(O)=O)CCCC(O)=O	5-hydroxydecanedioic acid	C10H18O5	OC(CCCCC(O)=O)CCCC(O)=O	InChI=1S/C10H18O5/c11-8(5-3-7-10(14)15)4-1-2-6-9(12)13/h8,11H,1-7H2,(H,12,13)(H,14,15)	QDRVFLVAMSWLBA-UHFFFAOYSA-N	218.249000000	218.115423680	exogenous	-7.92017055744E-4	-3.63118317070	131750807				Organic acids and derivatives	Hydroxy acids and derivatives	Medium-chain hydroxy acids and derivatives	Medium-chain hydroxy acids and derivatives																				5286.83	532559	1.08871e+06
MET-neg_Group_0399	HMDB0000210	1	219.109927254	218.102651254	1.44123701322	neg	79-83-4	Pantothenic acid	CC(C)(CO)[C@@H](O)C(=O)NCCC(O)=O	3-[(2R)-2,4-dihydroxy-3,3-dimethylbutanamido]propanoic acid	C9H17NO5	CC(C)(CO)[C@@H](O)C(=O)NCCC(O)=O	InChI=1S/C9H17NO5/c1-9(2,5-11)7(14)8(15)10-4-3-6(12)13/h7,11,14H,3-5H2,1-2H3,(H,10,15)(H,12,13)/t7-/m0/s1	GHOKWGTUZJEAQD-ZETCQYMHSA-N	219.235000000	219.110672659	drug	-7.45405177639E-4	-3.40195741533	6613	46905	C00864		Organic oxygen compounds	Organooxygen compounds	Alcohols and polyols	Secondary alcohols						-0.00944728	-0.0245125	-0.000522181	2	0.142636										18799.7	1.88385e+06	4.27215e+06
MET-neg_Group_0400	HMDB0000210	1	219.109974562	218.102698562	2.92104762428	neg	79-83-4	Pantothenic acid	CC(C)(CO)[C@@H](O)C(=O)NCCC(O)=O	3-[(2R)-2,4-dihydroxy-3,3-dimethylbutanamido]propanoic acid	C9H17NO5	CC(C)(CO)[C@@H](O)C(=O)NCCC(O)=O	InChI=1S/C9H17NO5/c1-9(2,5-11)7(14)8(15)10-4-3-6(12)13/h7,11,14H,3-5H2,1-2H3,(H,10,15)(H,12,13)/t7-/m0/s1	GHOKWGTUZJEAQD-ZETCQYMHSA-N	219.235000000	219.110672659	drug	-6.98097055903E-4	-3.18604770566	6613	46905	C00864		Organic oxygen compounds	Organooxygen compounds	Alcohols and polyols	Secondary alcohols						-0.0136199	-0.00781738	-0.00111814	2	0.00835759										7634.41	767317	899309
MET-neg_Group_0401	HMDB0029467	1	220.072856236	219.065580236	6.73831301631	neg	480-12-6	Eugenitin	COC1=CC2=C(C(=O)C=C(C)O2)C(O)=C1C	5-hydroxy-7-methoxy-2,6-dimethyl-4H-chromen-4-one	C12H12O4	COC1=CC2=C(C(=O)C=C(C)O2)C(O)=C1C	InChI=1S/C12H12O4/c1-6-4-8(13)11-10(16-6)5-9(15-3)7(2)12(11)14/h4-5,14H,1-3H3	RGTSAUBIQAKKLC-UHFFFAOYSA-N	220.221300000	220.073558872	exogenous	-7.02635868294E-4	-3.19273188432	3083581				Organoheterocyclic compounds	Benzopyrans	1-benzopyrans	Chromones																						123041
MET-neg_Group_0403	HMDB0128662	1	222.052486228	221.045210228	4.92996861025	neg		3-(6-hydroxy-7-methoxy-2H-1,3-benzodioxol-5-yl)prop-2-enal	COC1=C(O)C(C=CC=O)=CC2=C1OCO2	3-(6-hydroxy-7-methoxy-2H-1,3-benzodioxol-5-yl)prop-2-enal	C11H10O5	COC1=C(O)C(C=CC=O)=CC2=C1OCO2	InChI=1S/C11H10O5/c1-14-11-9(13)7(3-2-4-12)5-8-10(11)16-6-15-8/h2-5,13H,6H2,1H3	DFUCXRQKTNETOJ-UHFFFAOYSA-N	222.196000000	222.052823422	endogenous	-3.37194295298E-4	-1.51853189756					Organoheterocyclic compounds	Benzodioxoles		Benzodioxoles
MET-neg_Group_0404	HMDB0128662	1	222.052557299	221.045281299	4.26952049886	neg		3-(6-hydroxy-7-methoxy-2H-1,3-benzodioxol-5-yl)prop-2-enal	COC1=C(O)C(C=CC=O)=CC2=C1OCO2	3-(6-hydroxy-7-methoxy-2H-1,3-benzodioxol-5-yl)prop-2-enal	C11H10O5	COC1=C(O)C(C=CC=O)=CC2=C1OCO2	InChI=1S/C11H10O5/c1-14-11-9(13)7(3-2-4-12)5-8-10(11)16-6-15-8/h2-5,13H,6H2,1H3	DFUCXRQKTNETOJ-UHFFFAOYSA-N	222.196000000	222.052823422	endogenous	-2.66122661628E-4	-1.19846556113					Organoheterocyclic compounds	Benzodioxoles		Benzodioxoles																				1822.35	186111	462289
MET-neg_Group_0405	HMDB0035593	1	222.161342357	221.154066357	9.67058215351	neg	18178-54-6	Rishitin	CC1C(O)C(O)CC2=C1CC(CC2)C(C)=C	1-methyl-7-(prop-1-en-2-yl)-1,2,3,4,5,6,7,8-octahydronaphthalene-2,3-diol	C14H22O2	CC1C(O)C(O)CC2=C1CC(CC2)C(C)=C	InChI=1S/C14H22O2/c1-8(2)10-4-5-11-7-13(15)14(16)9(3)12(11)6-10/h9-10,13-16H,1,4-7H2,2-3H3	XSCYYIVXGBKTOC-UHFFFAOYSA-N	222.323300000	222.161979948	exogenous	-6.37590841706E-4	-2.86993679954	534260		C09715		Organic oxygen compounds	Organooxygen compounds	Alcohols and polyols	Polyols	1,2-diols					0.0188283	-0.012336	0.0224847	12	0.214084										169605	1.69644e+07	1.52895e+07
MET-neg_Group_0407	HMDB0127488	1	224.067709656	223.060433656	4.78593060798	neg		3-(4-hydroxy-3,5-dimethoxyphenyl)prop-2-enoic acid	COC1=CC(C=CC(O)=O)=CC(OC)=C1O	3-(4-hydroxy-3,5-dimethoxyphenyl)prop-2-enoic acid	C11H12O5	COC1=CC(C=CC(O)=O)=CC(OC)=C1O	InChI=1S/C11H12O5/c1-15-8-5-7(3-4-10(12)13)6-9(16-2)11(8)14/h3-6,14H,1-2H3,(H,12,13)	PCMORTLOPMLEFB-UHFFFAOYSA-N	224.212000000	224.068473486	endogenous	-7.63830407806E-4	-3.40891512274	10743	77131			Phenylpropanoids and polyketides	Cinnamic acids and derivatives	Hydroxycinnamic acids and derivatives	Hydroxycinnamic acids																				22235.8	2.22746e+06	1.40752e+06
MET-neg_Group_0408	HMDB0112084	1	224.140621006	223.133345006	7.61173024368	neg	69662-69-7	3-Methyl-5-pentyl-2-furanpropanoic acid	CCCCCC1=CC(C)=C(CCC(O)=O)O1	3-(3-methyl-5-pentylfuran-2-yl)propanoic acid	C13H20O3	CCCCCC1=CC(C)=C(CCC(O)=O)O1	InChI=1S/C13H20O3/c1-3-4-5-6-11-9-10(2)12(16-11)7-8-13(14)15/h9H,3-8H2,1-2H3,(H,14,15)	QZGKHISFVLMXCZ-UHFFFAOYSA-N	224.300000000	224.141244504	exogenous	-6.23498117704E-4	-2.78171971024	85564647				Lipids and lipid-like molecules	Fatty Acyls	Fatty acids and conjugates	Heterocyclic fatty acids	Furanoid fatty acids					0.0182937	0.00888465	-0.0129176	11	0.13413										53612.8	5365158	2.37835e+06
MET-neg_Group_0409	HMDB0000560	1	224.176847562	223.169571562	8.73906815406	neg	39039-37-7	Goshuyic acid	CCCCC\C=C/C\C=C/CCCC(O)=O	(5Z,8Z)-tetradeca-5,8-dienoic acid	C14H24O2	CCCCC\C=C/C\C=C/CCCC(O)=O	InChI=1S/C14H24O2/c1-2-3-4-5-6-7-8-9-10-11-12-13-14(15)16/h6-7,9-10H,2-5,8,11-13H2,1H3,(H,15,16)/b7-6-,10-9-	HXHZGHRLVRFQDR-HZJYTTRNSA-N	224.339200000	224.177630012	exogenous	-7.82449970046E-4	-3.49031243663	5312409	70719		5544	Lipids and lipid-like molecules	Fatty Acyls	Fatty acids and conjugates	Long-chain fatty acids																						1.13521e+06
MET-neg_Group_0410	HMDB0142154	1	225.099833589	224.092557589	8.50698660949	neg		(2S)-2-amino-3-(4-hydroxy-3-methoxyphenyl)-2-methylpropanoic acid	COC1=C(O)C=CC(C[C@](C)(N)C(O)=O)=C1	(2S)-2-amino-3-(4-hydroxy-3-methoxyphenyl)-2-methylpropanoic acid	C11H15NO4	COC1=C(O)C=CC(C[C@](C)(N)C(O)=O)=C1	InChI=1S/C11H15NO4/c1-11(12,10(14)15)6-7-3-4-8(13)9(5-7)16-2/h3-5,13H,6,12H2,1-2H3,(H,14,15)/t11-/m0/s1	BQHWFYPBSKGBMV-NSHDSACASA-N	225.244000000	225.100107967	endogenous	-2.74378282086E-4	-1.21891670579	94331	141143			Phenylpropanoids and polyketides	Phenylpropanoic acids		Phenylpropanoic acids						-0.00304888	0.0181406	-0.0182259	7	0.126111							SOM (1,2)	0.028981	0.434104	1827.89	186665	174960
MET-neg_Group_0411	HMDB0240292	1	226.068389411	225.061113411	1.21080880203	neg		2,3,4,5,6,7-Hexahydroxyheptanoic acid	OC[C@@H](O)[C@@H](O)[C@H](O)[C@@H](O)C(O)C(O)=O	(3R,4S,5R,6R)-2,3,4,5,6,7-hexahydroxyheptanoic acid	C7H14O8	OC[C@@H](O)[C@@H](O)[C@H](O)[C@@H](O)C(O)C(O)=O	InChI=1S/C7H14O8/c8-1-2(9)3(10)4(11)5(12)6(13)7(14)15/h2-6,8-13H,1H2,(H,14,15)/t2-,3-,4+,5-,6?/m1/s1	KWMLJOLKUYYJFJ-GASJEMHNSA-N	226.181000000	226.068867411	exogenous	-4.77999596797E-4	-2.11439815778	61888	59201			Organic oxygen compounds	Organooxygen compounds	Carbohydrates and carbohydrate conjugates	Sugar acids and derivatives						0.0145301	-0.0213743	0.00606259	4	0.192831				SOM (1,2)	0.00492017	0.000429355				320683	32072196	1.88531e+07
MET-neg_Group_0412	HMDB0040705	1	226.119655301	225.112379301	4.68314132605	neg	125263-70-9	Allixin	CCCCCC1=C(O)C(=O)C(OC)=C(C)O1	3-hydroxy-5-methoxy-6-methyl-2-pentyl-4H-pyran-4-one	C12H18O4	CCCCCC1=C(O)C(=O)C(OC)=C(C)O1	InChI=1S/C12H18O4/c1-4-5-6-7-9-10(13)11(14)12(15-3)8(2)16-9/h13H,4-7H2,1-3H3	OHRPDNHRQKOLGN-UHFFFAOYSA-N	226.268900000	226.120509064	exogenous	-8.53763053300E-4	-3.77569932442	86374				Organoheterocyclic compounds	Pyrans	Pyranones and derivatives	Pyranones and derivatives						0.000237542	0.0253887	-0.0174131	13	0.0708185							SOM (1,2)	0.00240873	0.00531576	1392.41	143117	117353
MET-neg_Group_0413	HMDB0040705	1	226.119938828	225.112662828	6.21148610876	neg	125263-70-9	Allixin	CCCCCC1=C(O)C(=O)C(OC)=C(C)O1	3-hydroxy-5-methoxy-6-methyl-2-pentyl-4H-pyran-4-one	C12H18O4	CCCCCC1=C(O)C(=O)C(OC)=C(C)O1	InChI=1S/C12H18O4/c1-4-5-6-7-9-10(13)11(14)12(15-3)8(2)16-9/h13H,4-7H2,1-3H3	OHRPDNHRQKOLGN-UHFFFAOYSA-N	226.268900000	226.120509064	exogenous	-5.70235531882E-4	-2.52182136973	86374				Organoheterocyclic compounds	Pyrans	Pyranones and derivatives	Pyranones and derivatives						0.0138918	-0.0166304	-0.0105708	8	0.0405939				SOM (1,1)	0.00541139	8.42444e-06				30953.9	3.09926e+06	8.15e+06
MET-neg_Group_0414	HMDB0040705	1	226.120063333	225.112787333	4.33960522034	neg	125263-70-9	Allixin	CCCCCC1=C(O)C(=O)C(OC)=C(C)O1	3-hydroxy-5-methoxy-6-methyl-2-pentyl-4H-pyran-4-one	C12H18O4	CCCCCC1=C(O)C(=O)C(OC)=C(C)O1	InChI=1S/C12H18O4/c1-4-5-6-7-9-10(13)11(14)12(15-3)8(2)16-9/h13H,4-7H2,1-3H3	OHRPDNHRQKOLGN-UHFFFAOYSA-N	226.268900000	226.120509064	exogenous	-4.45731292189E-4	-1.97121125378	86374				Organoheterocyclic compounds	Pyrans	Pyranones and derivatives	Pyranones and derivatives						-0.00951753	0.00134365	-0.0135811	15	0.0304445							SOM (1,1)	0.112392	0.123684	7482.92	752168	1.21343e+06
MET-neg_Group_0415	HMDB0031740	1	226.155960263	225.148684263	7.84126618769	neg	24851-98-7	Methyl dihydrojasmonate	CCCCC[C@@H]1[C@@H](CC(=O)OC)CCC1=O	methyl 2-[(1R,2R)-3-oxo-2-pentylcyclopentyl]acetate	C13H22O3	CCCCC[C@@H]1[C@@H](CC(=O)OC)CCC1=O	InChI=1S/C13H22O3/c1-3-4-5-6-11-10(7-8-12(11)14)9-13(15)16-2/h10-11H,3-9H2,1-2H3/t10-,11-/m1/s1	KVWWIYGFBYDJQC-GHMZBOCLSA-N	226.312000000	226.156894570	exogenous	-9.34307323803E-4	-4.13123520104	102861	89741			Lipids and lipid-like molecules	Fatty Acyls	Lineolic acids and derivatives	Jasmonic acids						0.00474207	0.0273652	-0.00902676	1	0.0873701										11104.1	1.11428e+06	965145
MET-neg_Group_0416	HMDB0031740	1	226.156384748	225.149108748	8.65906440096	neg	24851-98-7	Methyl dihydrojasmonate	CCCCC[C@@H]1[C@@H](CC(=O)OC)CCC1=O	methyl 2-[(1R,2R)-3-oxo-2-pentylcyclopentyl]acetate	C13H22O3	CCCCC[C@@H]1[C@@H](CC(=O)OC)CCC1=O	InChI=1S/C13H22O3/c1-3-4-5-6-11-10(7-8-12(11)14)9-13(15)16-2/h10-11H,3-9H2,1-2H3/t10-,11-/m1/s1	KVWWIYGFBYDJQC-GHMZBOCLSA-N	226.312000000	226.156894570	exogenous	-5.09821519387E-4	-2.25428245448	102861	89741			Lipids and lipid-like molecules	Fatty Acyls	Lineolic acids and derivatives	Jasmonic acids						-0.00100199	0.0307158	-0.0153732	13	0.0398271							SOM (1,2)	0.00841837	0.217007	4336.95	437571	417873
MET-neg_Group_0417	HMDB0031740	1	226.156593745	225.149317745	7.22789226907	neg	24851-98-7	Methyl dihydrojasmonate	CCCCC[C@@H]1[C@@H](CC(=O)OC)CCC1=O	methyl 2-[(1R,2R)-3-oxo-2-pentylcyclopentyl]acetate	C13H22O3	CCCCC[C@@H]1[C@@H](CC(=O)OC)CCC1=O	InChI=1S/C13H22O3/c1-3-4-5-6-11-10(7-8-12(11)14)9-13(15)16-2/h10-11H,3-9H2,1-2H3/t10-,11-/m1/s1	KVWWIYGFBYDJQC-GHMZBOCLSA-N	226.312000000	226.156894570	exogenous	-3.00824733955E-4	-1.33015946535	102861	89741			Lipids and lipid-like molecules	Fatty Acyls	Lineolic acids and derivatives	Jasmonic acids						0.00280869	0.0103665	-0.0153818	11	0.0212734
MET-neg_Group_0419	HMDB0142418	1	228.041440131	227.034164131	6.46819985426	neg		3,9-dihydroxy-6H-benzo[c]chromen-6-one	OC1=CC2=C(C=C1)C1=C(C=CC(O)=C1)C(=O)O2	3,9-dihydroxy-6H-benzo[c]chromen-6-one	C13H8O4	OC1=CC2=C(C=C1)C1=C(C=CC(O)=C1)C(=O)O2	InChI=1S/C13H8O4/c14-7-2-4-10-11(5-7)9-3-1-8(15)6-12(9)17-13(10)16/h1-6,14-15H	WDGSXHQNUPZEHA-UHFFFAOYSA-N	228.203000000	228.042258738	endogenous	-8.18607020818E-4	-3.58971633307	10376459				Phenylpropanoids and polyketides	Coumarins and derivatives		Coumarins and derivatives																					164753
MET-neg_Group_0420	HMDB0142418	1	228.041962042	227.034686042	7.38197170055	neg		3,9-dihydroxy-6H-benzo[c]chromen-6-one	OC1=CC2=C(C=C1)C1=C(C=CC(O)=C1)C(=O)O2	3,9-dihydroxy-6H-benzo[c]chromen-6-one	C13H8O4	OC1=CC2=C(C=C1)C1=C(C=CC(O)=C1)C(=O)O2	InChI=1S/C13H8O4/c14-7-2-4-10-11(5-7)9-3-1-8(15)6-12(9)17-13(10)16/h1-6,14-15H	WDGSXHQNUPZEHA-UHFFFAOYSA-N	228.203000000	228.042258738	endogenous	-2.96696122376E-4	-1.30105763740	10376459				Phenylpropanoids and polyketides	Coumarins and derivatives		Coumarins and derivatives																					93801.1
MET-neg_Group_0421	HMDB0032496	1	228.098982571	227.091706571	4.44209677991	neg	1113-13-9	Propyl propane thiosulfonate	COC(=O)C(C1CCCC(=O)C1)C(=O)OC	1,3-dimethyl 2-(3-oxocyclohexyl)propanedioate	C11H16O5	COC(=O)C(C1CCCC(=O)C1)C(=O)OC	InChI=1S/C11H16O5/c1-15-10(13)9(11(14)16-2)7-4-3-5-8(12)6-7/h7,9H,3-6H2,1-2H3	XRRVFMYYAGGSJO-UHFFFAOYSA-N	228.241700000	228.099773622	exogenous	-7.91051315758E-4	-3.46800570294	358296				Organic acids and derivatives	Carboxylic acids and derivatives	Dicarboxylic acids and derivatives	Dicarboxylic acids and derivatives																				6190.88	622964	905038
MET-neg_Group_0422	HMDB0000933	1	228.135687819	227.128411819	6.80567508071	neg	6402-36-4	Traumatic acid	OC(=O)CCCCCCCC\C=C\C(O)=O	(2E)-dodec-2-enedioic acid	C12H20O4	OC(=O)CCCCCCCC\C=C\C(O)=O	InChI=1S/C12H20O4/c13-11(14)9-7-5-3-1-2-4-6-8-10-12(15)16/h7,9H,1-6,8,10H2,(H,13,14)(H,15,16)/b9-7+	MAZWDMBCPDUFDJ-VQHVLOKHSA-N	228.284800000	228.136159128	exogenous	-4.71308694102E-4	-2.06590965635	5283028	545687	C16308	5882	Lipids and lipid-like molecules	Fatty Acyls	Fatty acids and conjugates	Medium-chain fatty acids						0.0183439	-0.0156969	-0.0117632	3	0.0538884				SOM (1,1)	0.00189049	0.00042659				41397.1	4143590	6.5457e+06
MET-neg_Group_0423	HMDB0000933	1	228.135781144	227.128505144	5.62396784858	neg	6402-36-4	Traumatic acid	OC(=O)CCCCCCCC\C=C\C(O)=O	(2E)-dodec-2-enedioic acid	C12H20O4	OC(=O)CCCCCCCC\C=C\C(O)=O	InChI=1S/C12H20O4/c13-11(14)9-7-5-3-1-2-4-6-8-10-12(15)16/h7,9H,1-6,8,10H2,(H,13,14)(H,15,16)/b9-7+	MAZWDMBCPDUFDJ-VQHVLOKHSA-N	228.284800000	228.136159128	exogenous	-3.77983896243E-4	-1.65683466258	5283028	545687	C16308	5882	Lipids and lipid-like molecules	Fatty Acyls	Fatty acids and conjugates	Medium-chain fatty acids						0.0181416	-0.0147779	-0.010135	3	0.0489571				SOM (1,2)	0.00324609	7.2663e-05				29522.5	2.95613e+06	1.99127e+06
MET-neg_Group_0424	HMDB0000933	1	228.135792915	227.128516915	7.22325332030	neg	6402-36-4	Traumatic acid	OC(=O)CCCCCCCC\C=C\C(O)=O	(2E)-dodec-2-enedioic acid	C12H20O4	OC(=O)CCCCCCCC\C=C\C(O)=O	InChI=1S/C12H20O4/c13-11(14)9-7-5-3-1-2-4-6-8-10-12(15)16/h7,9H,1-6,8,10H2,(H,13,14)(H,15,16)/b9-7+	MAZWDMBCPDUFDJ-VQHVLOKHSA-N	228.284800000	228.136159128	exogenous	-3.66212601477E-4	-1.60523699044	5283028	545687	C16308	5882	Lipids and lipid-like molecules	Fatty Acyls	Fatty acids and conjugates	Medium-chain fatty acids						0.0216639	-0.0115596	-0.0127577	8	0.0472317				SOM (1,1)	0.00407321	0.000174243				15266.4	1.53052e+06	2.47973e+06
MET-neg_Group_0425	HMDB0013267	1	229.167045871	228.159769871	6.18376601993	neg		N-Decanoylglycine	CCCCCCCCCC(=O)NCC(O)=O	2-decanamidoacetic acid	C12H23NO3	CCCCCCCCCC(=O)NCC(O)=O	InChI=1S/C12H23NO3/c1-2-3-4-5-6-7-8-9-11(14)13-10-12(15)16/h2-10H2,1H3,(H,13,14)(H,15,16)	WRRYZYASRAUROW-UHFFFAOYSA-N	229.315900000	229.167793607	endogenous	-7.47735617523E-4	-3.26283028584	1712391	74430			Organic acids and derivatives	Carboxylic acids and derivatives	Amino acids, peptides, and analogues	Amino acids and derivatives	Alpha amino acids and derivatives	N-acyl-alpha amino acids and derivatives	N-acyl-alpha amino acids			-0.00866814	0.000706518	0.0219433	16	0.396326	0.917	0.0178643								18302.2	1.8341e+06	1.99798e+06
MET-neg_Group_0426	HMDB0128952	1	230.056836967	229.049560967	6.74443436287	neg		7-hydroxy-6-(3-oxobut-1-en-1-yl)-2H-chromen-2-one	CC(=O)C=CC1=CC2=C(OC(=O)C=C2)C=C1O	7-hydroxy-6-(3-oxobut-1-en-1-yl)-2H-chromen-2-one	C13H10O4	CC(=O)C=CC1=CC2=C(OC(=O)C=C2)C=C1O	InChI=1S/C13H10O4/c1-8(14)2-3-9-6-10-4-5-13(16)17-12(10)7-11(9)15/h2-7,15H,1H3	CYZCZHQTXQKGIS-UHFFFAOYSA-N	230.219000000	230.057908802	endogenous	-0.00107183537892	-4.65898079538					Phenylpropanoids and polyketides	Coumarins and derivatives	Hydroxycoumarins	7-hydroxycoumarins
MET-neg_Group_0428	HMDB0129921	1	230.093177448	229.085901448	6.59273548796	neg		5-[2-(3-hydroxyphenyl)ethyl]benzene-1,3-diol	OC1=CC=CC(CCC2=CC(O)=CC(O)=C2)=C1	5-[2-(3-hydroxyphenyl)ethyl]benzene-1,3-diol	C14H14O3	OC1=CC=CC(CCC2=CC(O)=CC(O)=C2)=C1	InChI=1S/C14H14O3/c15-12-3-1-2-10(6-12)4-5-11-7-13(16)9-14(17)8-11/h1-3,6-9,15-17H,4-5H2	UMZJVKFVOMTAFO-UHFFFAOYSA-N	230.263000000	230.094294311	endogenous	-0.00111686339955	-4.85393782967	21574990	87804			Phenylpropanoids and polyketides	Stilbenes		Stilbenes																						116854
MET-neg_Group_0429	HMDB0041448	1	230.114244826	229.106968826	5.63456039473	neg	2550-40-5	Dicyclohexyl disulfide	C1CCC(CC1)SSC1CCCCC1	(cyclohexyldisulfanyl)cyclohexane	C12H22S2	C1CCC(CC1)SSC1CCCCC1	InChI=1S/C12H22S2/c1-3-7-11(8-4-1)13-14-12-9-5-2-6-10-12/h11-12H,1-10H2	ODHAQPXNQDBHSH-UHFFFAOYSA-N	230.433000000	230.116292084	exogenous	-0.00204725779406	-8.89662255343	17356				Organosulfur compounds	Organic disulfides	Dialkyldisulfides	Dialkyldisulfides						0.0156741	-0.0173283	-0.005646	8	0.0839285				SOM (1,1)	0.00330464	0.000147807				11935.1	1.19739e+06	1.98848e+06
MET-neg_Group_0430	HMDB0041613	1	230.151394236	229.144118236	7.02300959373	neg	6938-94-9	Bis(1-methylethyl) hexanedioate	CC(C)OC(=O)CCCCC(=O)OC(C)C	1,6-bis(propan-2-yl) hexanedioate	C12H22O4	CC(C)OC(=O)CCCCC(=O)OC(C)C	InChI=1S/C12H22O4/c1-9(2)15-11(13)7-5-6-8-12(14)16-10(3)4/h9-10H,5-8H2,1-4H3	ZDQWESQEGGJUCH-UHFFFAOYSA-N	230.304000000	230.151809188	exogenous	-4.14951841179E-4	-1.80294842189	23368		C14523		Lipids and lipid-like molecules	Fatty Acyls	Fatty acid esters	Fatty acid esters						0.0160019	-0.0122436	-0.00243298	8	0.193658				SOM (1,1)	0.00327751	0.00038041				15600.5	1.56393e+06	2.24595e+06
MET-neg_Group_0431	HMDB0041613	1	230.151626169	229.144350169	5.45522585058	neg	6938-94-9	Bis(1-methylethyl) hexanedioate	CC(C)OC(=O)CCCCC(=O)OC(C)C	1,6-bis(propan-2-yl) hexanedioate	C12H22O4	CC(C)OC(=O)CCCCC(=O)OC(C)C	InChI=1S/C12H22O4/c1-9(2)15-11(13)7-5-6-8-12(14)16-10(3)4/h9-10H,5-8H2,1-4H3	ZDQWESQEGGJUCH-UHFFFAOYSA-N	230.304000000	230.151809188	exogenous	-1.83018844069E-4	-0.795209234794	23368		C14523		Lipids and lipid-like molecules	Fatty Acyls	Fatty acid esters	Fatty acid esters						0.0170834	-0.00265841	-0.0162275	11	0.0873143										16174.8	1.62135e+06	1.40148e+06
MET-neg_Group_0432	HMDB0036133	1	230.187543250	229.180267250	9.56397211692	neg	87061-04-9	3-[[5-Methyl-2-(1-methylethyl)cyclohexyl]oxy]-1,2-propanediol	CC(C)C1CCC(C)CC1OCC(O)CO	3-{[5-methyl-2-(propan-2-yl)cyclohexyl]oxy}propane-1,2-diol	C13H26O3	CC(C)C1CCC(C)CC1OCC(O)CO	InChI=1S/C13H26O3/c1-9(2)12-5-4-10(3)6-13(12)16-8-11(15)7-14/h9-15H,4-8H2,1-3H3	MDVYIGJINBYKOM-UHFFFAOYSA-N	230.343700000	230.188194698	exogenous	-6.51448398571E-4	-2.83006867241	5362595				Lipids and lipid-like molecules	Prenol lipids	Monoterpenoids	Menthane monoterpenoids						0.0182089	-0.0172735	-0.0105163	3	0.0394744				SOM (1,1)	0.00588504	0.00108565				141538	1.41577e+07	2.24015e+07
MET-neg_Group_0433	HMDB0128959	1	232.072923320	231.065647320	5.27044397419	neg		7-hydroxy-6-(3-oxobutyl)-2H-chromen-2-one	CC(=O)CCC1=CC2=C(OC(=O)C=C2)C=C1O	7-hydroxy-6-(3-oxobutyl)-2H-chromen-2-one	C13H12O4	CC(=O)CCC1=CC2=C(OC(=O)C=C2)C=C1O	InChI=1S/C13H12O4/c1-8(14)2-3-9-6-10-4-5-13(16)17-12(10)7-11(9)15/h4-7,15H,2-3H2,1H3	CTKANKFBINKGJX-UHFFFAOYSA-N	232.235000000	232.073558866	endogenous	-6.35545556520E-4	-2.73855220567	131835248				Phenylpropanoids and polyketides	Coumarins and derivatives	Hydroxycoumarins	7-hydroxycoumarins						0.000118087	0.00597088	8.33946e-05	1	0.156095										6098.71	613747	375466
MET-neg_Group_0434	HMDB0128959	1	232.073249218	231.065973218	4.51112092255	neg		7-hydroxy-6-(3-oxobutyl)-2H-chromen-2-one	CC(=O)CCC1=CC2=C(OC(=O)C=C2)C=C1O	7-hydroxy-6-(3-oxobutyl)-2H-chromen-2-one	C13H12O4	CC(=O)CCC1=CC2=C(OC(=O)C=C2)C=C1O	InChI=1S/C13H12O4/c1-8(14)2-3-9-6-10-4-5-13(16)17-12(10)7-11(9)15/h4-7,15H,2-3H2,1H3	CTKANKFBINKGJX-UHFFFAOYSA-N	232.235000000	232.073558866	endogenous	-3.09648405903E-4	-1.33426835613	131835248				Phenylpropanoids and polyketides	Coumarins and derivatives	Hydroxycoumarins	7-hydroxycoumarins
MET-neg_Group_0438	HMDB0133171	1	234.125183621	233.117907621	5.03349667385	neg		(2Z)-3-hydroxy-2-(phenylmethylidene)heptanoic acid	[H]\C(=C(/C(O)CCCC)C(O)=O)C1=CC=CC=C1	(2Z)-3-hydroxy-2-(phenylmethylidene)heptanoic acid	C14H18O3	[H]\C(=C(/C(O)CCCC)C(O)=O)C1=CC=CC=C1	InChI=1S/C14H18O3/c1-2-3-9-13(15)12(14(16)17)10-11-7-5-4-6-8-11/h4-8,10,13,15H,2-3,9H2,1H3,(H,16,17)/b12-10-	NYJYROHAQPOKEB-BENRWUELSA-N	234.295000000	234.125594440	endogenous	-4.10819059340E-4	-1.75469521102	131837124				Phenylpropanoids and polyketides	Cinnamic acids and derivatives	Cinnamic acids	Cinnamic acids						-0.00516355	0.0031365	0.0285086	9	0.0410296										2317.12	235588	206968
MET-neg_Group_0439	HMDB0030016	1	234.161304812	233.154028812	9.57470210277	neg	3569-10-6	Valerenic acid	CC1CCC(\C=C(/C)C(O)=O)C2=C(C)CCC12	(2E)-3-(3,7-dimethyl-2,4,5,6,7,7a-hexahydro-1H-inden-4-yl)-2-methylprop-2-enoic acid	C15H22O2	CC1CCC(\C=C(/C)C(O)=O)C2=C(C)CCC12	InChI=1S/C15H22O2/c1-9-4-6-12(8-11(3)15(16)17)14-10(2)5-7-13(9)14/h8-9,12-13H,4-7H2,1-3H3,(H,16,17)/b11-8+	FEBNTWHYQKGEIQ-DHZHZOJOSA-N	234.334000000	234.161979948	exogenous	-6.75136376174E-4	-2.88320237263	6042891		C09743		Lipids and lipid-like molecules	Prenol lipids	Sesquiterpenoids	Sesquiterpenoids						-0.0141574	0.0149244	0.0202569	9	0.360279	0.000760624	0.946579								46725	4.67638e+06	4.01777e+06
MET-neg_Group_0440	HMDB0033610	1	235.120395915	234.113119915	5.91434146308	neg	189179-33-7	Pandamarilactam 3x	CC1=C\C(OC1=O)=C/CCCN1CCCC1=O	1-{4-[(2E)-4-methyl-5-oxo-2,5-dihydrofuran-2-ylidene]butyl}pyrrolidin-2-one	C13H17NO3	CC1=C\C(OC1=O)=C/CCCN1CCCC1=O	InChI=1S/C13H17NO3/c1-10-9-11(17-13(10)16)5-2-3-7-14-8-4-6-12(14)15/h5,9H,2-4,6-8H2,1H3/b11-5+	AEEIFNXEUWFZED-VZUCSPMQSA-N	235.279000000	235.120843415	exogenous	-4.47500430909E-4	-1.90327843508	100951965				Organoheterocyclic compounds	Dihydrofurans	Furanones	Butenolides																				5996.39	603515	1.28016e+06
MET-neg_Group_0441	HMDB0128676	1	236.067767919	235.060491919	4.84283347416	neg		3-(6,7-dimethoxy-2H-1,3-benzodioxol-5-yl)prop-2-enal	COC1=C(OC)C(C=CC=O)=CC2=C1OCO2	3-(6,7-dimethoxy-2H-1,3-benzodioxol-5-yl)prop-2-enal	C12H12O5	COC1=C(OC)C(C=CC=O)=CC2=C1OCO2	InChI=1S/C12H12O5/c1-14-10-8(4-3-5-13)6-9-11(12(10)15-2)17-7-16-9/h3-6H,7H2,1-2H3	UQBPCDWQJZVCPU-UHFFFAOYSA-N	236.223000000	236.068473486	endogenous	-7.05567119155E-4	-2.98882399985	340064				Phenylpropanoids and polyketides	Cinnamaldehydes		Cinnamaldehydes						-0.00522189	0.00833375	0.00562702	15	0.349027							SOM (1,1)	0.0151465	0.934715	5629.28	566804	331832
MET-neg_Group_0442	HMDB0034462	1	236.140689277	235.133413277	4.94752849244	neg	1085-12-7	Heptyl 4-hydroxybenzoate	CCCCCCCOC(=O)C1=CC=C(O)C=C1	heptyl 4-hydroxybenzoate	C14H20O3	CCCCCCCOC(=O)C1=CC=C(O)C=C1	InChI=1S/C14H20O3/c1-2-3-4-5-6-11-17-14(16)12-7-9-13(15)10-8-12/h7-10,15H,2-6,11H2,1H3	ZTJORNVITHUQJA-UHFFFAOYSA-N	236.306800000	236.141244506	exogenous	-5.55229266268E-4	-2.35125916881	14138	17879	C14718		Benzenoids	Benzene and substituted derivatives	Benzoic acids and derivatives	Benzoic acid esters	p-Hydroxybenzoic acid esters	p-Hydroxybenzoic acid alkyl esters
MET-neg_Group_0443	HMDB0030891	1	236.176975398	235.169699398	9.04473351208	neg	79421-76-4	(2E,6E)-1-Hydroxy-2,6,10-farnesatrien-9-one	CC(C)=CC(=O)C\C(C)=C\CC\C(C)=C\CO	(6E,10E)-12-hydroxy-2,6,10-trimethyldodeca-2,6,10-trien-4-one	C15H24O2	CC(C)=CC(=O)C\C(C)=C\CC\C(C)=C\CO	InChI=1S/C15H24O2/c1-12(2)10-15(17)11-14(4)7-5-6-13(3)8-9-16/h7-8,10,16H,5-6,9,11H2,1-4H3/b13-8+,14-7+	VCXVMWVWGVWZPY-CCLLZULESA-N	236.349900000	236.177630012	exogenous	-6.54613925917E-4	-2.77170164631	101648402				Lipids and lipid-like molecules	Prenol lipids	Sesquiterpenoids	Sesquiterpenoids																				4999.22	503798	2.07114e+06
MET-neg_Group_0445	HMDB0002399	1	238.062485274	237.055209274	9.79018683603	neg	54927-81-0	Cystathionine sulfoxide	N[C@@H](CCS(=O)C[C@H](N)C(O)=O)C(O)=O	(2S)-2-amino-4-[(2R)-2-amino-2-carboxyethanesulfinyl]butanoic acid	C7H14N2O5S	N[C@@H](CCS(=O)C[C@H](N)C(O)=O)C(O)=O	InChI=1S/C7H14N2O5S/c8-4(6(10)11)1-2-15(14)3-5(9)7(12)13/h4-5H,1-3,8-9H2,(H,10,11)(H,12,13)/t4-,5-,15?/m0/s1	JNUGGJHCMRWUDV-FMMPLYQGSA-N	238.261000000	238.062342258	endogenous	1.43016294857E-4	0.600751439706	171386			6666	Organic acids and derivatives	Carboxylic acids and derivatives	Amino acids, peptides, and analogues	Amino acids and derivatives	Alpha amino acids and derivatives	Alpha amino acids	L-alpha-amino acids
MET-neg_Group_0446	HMDB0131294	1	238.068316105	237.061040105	1.26088887130	neg		3,4,5-trihydroxy-6-(2-hydroxyethoxy)oxane-2-carboxylic acid	OCCOC1OC(C(O)C(O)C1O)C(O)=O	3,4,5-trihydroxy-6-(2-hydroxyethoxy)oxane-2-carboxylic acid	C8H14O8	OCCOC1OC(C(O)C(O)C1O)C(O)=O	InChI=1S/C8H14O8/c9-1-2-15-8-5(12)3(10)4(11)6(16-8)7(13)14/h3-6,8-12H,1-2H2,(H,13,14)	ZPOANLXNWQACPS-UHFFFAOYSA-N	238.192000000	238.068867411	endogenous	-5.51305955270E-4	-2.31574149645	131836625				Organic oxygen compounds	Organooxygen compounds	Carbohydrates and carbohydrate conjugates	Sugar acids and derivatives	Glucuronic acid derivatives	Glucuronides	O-glucuronides			-0.00295095	-0.00363152	0.0319484	9	0.17836	1.23892e-06	1.68809								12230.2	1.2269e+06	447199
MET-neg_Group_0447	HMDB0062295	1	238.098798921	237.091522921	9.26113250930	neg	7365-45-9	15(R)-hydroperoxy-EPE	OCCN1CCN(CCS(O)(=O)=O)CC1	2-[4-(2-hydroxyethyl)piperazin-1-yl]ethane-1-sulfonic acid	C8H18N2O4S	OCCN1CCN(CCS(O)(=O)=O)CC1	InChI=1S/C8H18N2O4S/c11-7-5-9-1-3-10(4-2-9)6-8-15(12,13)14/h11H,1-8H2,(H,12,13,14)	JKMHFZQWWAIEOD-UHFFFAOYSA-N	238.305000000	238.098727764	exogenous	7.11572038767E-5	0.298855876046	23830	42334			Organoheterocyclic compounds	Diazinanes	Piperazines	N-alkylpiperazines						0.0125871	-0.0159221	-0.0159391	8	0.0117765				SOM (1,1)	0.0068581	0.000489588				19704.7	1.97435e+06	3.93429e+06
MET-neg_Group_0448	HMDB0062295	1	238.098823730	237.091547730	8.97954286303	neg	7365-45-9	15(R)-hydroperoxy-EPE	OCCN1CCN(CCS(O)(=O)=O)CC1	2-[4-(2-hydroxyethyl)piperazin-1-yl]ethane-1-sulfonic acid	C8H18N2O4S	OCCN1CCN(CCS(O)(=O)=O)CC1	InChI=1S/C8H18N2O4S/c11-7-5-9-1-3-10(4-2-9)6-8-15(12,13)14/h11H,1-8H2,(H,12,13,14)	JKMHFZQWWAIEOD-UHFFFAOYSA-N	238.305000000	238.098727764	exogenous	9.59655957615E-5	0.403049594810	23830	42334			Organoheterocyclic compounds	Diazinanes	Piperazines	N-alkylpiperazines						0.00978212	-0.00829957	-0.019887	8	0.135292				SOM (1,1)	0.000598938	7.08638e-05				8270.31	830907	1.60376e+06
MET-neg_Group_0450	HMDB0033519	1	239.093865768	238.086589768	7.52264205284	neg	98349-67-8	N-Ornithyl-L-taurine	NCCCC(N)C(=O)NCCS(O)(=O)=O	2-(2,5-diaminopentanamido)ethane-1-sulfonic acid	C7H17N3O4S	NCCCC(N)C(=O)NCCS(O)(=O)=O	InChI=1S/C7H17N3O4S/c8-3-1-2-6(9)7(11)10-4-5-15(12,13)14/h6H,1-5,8-9H2,(H,10,11)(H,12,13,14)	JALOHEZOHSEEMS-UHFFFAOYSA-N	239.293000000	239.093976737	exogenous	-1.10969099069E-4	-0.464123356747	14257919				Organic acids and derivatives	Organic sulfonic acids and derivatives	Organosulfonic acids and derivatives	Organosulfonic acids						0.00113133	0.00239528	-0.00776911	4	0.268171				SOM (1,2)	0.00132374	9.59871e-06				42429.9	4.24687e+06	524717
MET-neg_Group_0451	HMDB0029954	1	240.084078964	239.076802964	1.24808805134	neg		D-glycero-L-galacto-Octulose	OCC(O)C1OC(O)(CO)C(O)C(O)C1O	6-(1,2-dihydroxyethyl)-2-(hydroxymethyl)oxane-2,3,4,5-tetrol	C8H16O8	OCC(O)C1OC(O)(CO)C(O)C(O)C1O	InChI=1S/C8H16O8/c9-1-3(11)6-4(12)5(13)7(14)8(15,2-10)16-6/h3-7,9-15H,1-2H2	HYWDXGGHANXDIV-UHFFFAOYSA-N	240.207800000	240.084517488	exogenous	-4.38524440312E-4	-1.82654193992	18618152				Organic oxygen compounds	Organooxygen compounds	Carbohydrates and carbohydrate conjugates	Glycosyl compounds	C-glycosyl compounds					-0.00589916	0.00632783	0.0240169	9	0.0640896	7.24846e-07	2.21347	up-husks							5735.59	577435	135792
MET-neg_Group_0452	HMDB0125802	1	240.099089654	239.091813654	4.34611917638	neg		7-methoxy-2,2-dimethyl-3,4-dihydro-2H-1-benzopyran-4,5,6-triol	COC1=C(O)C(O)=C2C(O)CC(C)(C)OC2=C1	7-methoxy-2,2-dimethyl-3,4-dihydro-2H-1-benzopyran-4,5,6-triol	C12H16O5	COC1=C(O)C(O)=C2C(O)CC(C)(C)OC2=C1	InChI=1S/C12H16O5/c1-12(2)5-6(13)9-7(17-12)4-8(16-3)10(14)11(9)15/h4,6,13-15H,5H2,1-3H3	XGNRWCPOCXGARJ-UHFFFAOYSA-N	240.255000000	240.099773615	endogenous	-6.83961057462E-4	-2.84865348754	131832268				Organoheterocyclic compounds	Benzopyrans	1-benzopyrans	2,2-dimethyl-1-benzopyrans						0.00458982	-0.00419474	0.00101648	5	0.119019										7488.96	752772	969433
MET-neg_Group_0453	HMDB0014862	1	240.135457311	239.128181311	7.10891893601	neg	99011-02-6	Imiquimod	CC(C)CN1C=NC2=C1C1=CC=CC=C1N=C2N	1-(2-methylpropyl)-1H-imidazo[4,5-c]quinolin-4-amine	C14H16N4	CC(C)CN1C=NC2=C1C1=CC=CC=C1N=C2N	InChI=1S/C14H16N4/c1-9(2)7-18-8-16-12-13(18)10-5-3-4-6-11(10)17-14(12)15/h3-6,8-9H,7H2,1-2H3,(H2,15,17)	DOUYETYNHWVLEO-UHFFFAOYSA-N	240.303600000	240.137496532	drug	-0.00203922132900	-8.49189051455	57469	36704			Organoheterocyclic compounds	Quinolines and derivatives	Imidazoquinolines	Imidazoquinolines						0.0213536	-0.00824471	-0.0142327	8	0.0343522				SOM (1,1)	0.000693616	9.48968e-05				26831	2.68698e+06	5.39542e+06
MET-neg_Group_0454	HMDB0014862	1	240.135643873	239.128367873	8.29233157701	neg	99011-02-6	Imiquimod	CC(C)CN1C=NC2=C1C1=CC=CC=C1N=C2N	1-(2-methylpropyl)-1H-imidazo[4,5-c]quinolin-4-amine	C14H16N4	CC(C)CN1C=NC2=C1C1=CC=CC=C1N=C2N	InChI=1S/C14H16N4/c1-9(2)7-18-8-16-12-13(18)10-5-3-4-6-11(10)17-14(12)15/h3-6,8-9H,7H2,1-2H3,(H2,15,17)	DOUYETYNHWVLEO-UHFFFAOYSA-N	240.303600000	240.137496532	drug	-0.00185265909357	-7.71499295327	57469	36704			Organoheterocyclic compounds	Quinolines and derivatives	Imidazoquinolines	Imidazoquinolines						-0.0163559	-0.0146844	-0.00770912	10	0.151902							SOM (1,3)	0.0615704	0.00116624	26770.5	2680926	2.69172e+06
MET-neg_Group_0455	HMDB0014862	1	240.135647035	239.128371035	6.79283849324	neg	99011-02-6	Imiquimod	CC(C)CN1C=NC2=C1C1=CC=CC=C1N=C2N	1-(2-methylpropyl)-1H-imidazo[4,5-c]quinolin-4-amine	C14H16N4	CC(C)CN1C=NC2=C1C1=CC=CC=C1N=C2N	InChI=1S/C14H16N4/c1-9(2)7-18-8-16-12-13(18)10-5-3-4-6-11(10)17-14(12)15/h3-6,8-9H,7H2,1-2H3,(H2,15,17)	DOUYETYNHWVLEO-UHFFFAOYSA-N	240.303600000	240.137496532	drug	-0.00184949705346	-7.70182532994	57469	36704			Organoheterocyclic compounds	Quinolines and derivatives	Imidazoquinolines	Imidazoquinolines						0.0171549	-0.00223379	-0.00452958	4	0.0553436				SOM (1,2)	0.00249676	0.000103852				41805.6	4184440	1204812
MET-neg_Group_0456	HMDB0014922	1	241.109447080	240.102171080	7.58054328927	neg	61-68-7	Mefenamic acid	CC1=C(C)C(NC2=CC=CC=C2C(O)=O)=CC=C1	2-[(2,3-dimethylphenyl)amino]benzoic acid	C15H15NO2	CC1=C(C)C(NC2=CC=CC=C2C(O)=O)=CC=C1	InChI=1S/C15H15NO2/c1-10-6-5-9-13(11(10)2)16-14-8-4-3-7-12(14)15(17)18/h3-9,16H,1-2H3,(H,17,18)	HYYBABOKPJLUIN-UHFFFAOYSA-N	241.285100000	241.110278729	drug	-8.31649355661E-4	-3.44924886675	4044	6717	C02168		Benzenoids	Benzene and substituted derivatives	Benzoic acids and derivatives	Aminobenzoic acids and derivatives	Aminobenzoic acids																				514618
MET-neg_Group_0457	HMDB0038126	1	242.079686142	241.072410142	5.20461098550	neg		Genipinic acid	COC(=O)C(C1CCC2=C1C(O)OC2)C(O)=O	2-{3-hydroxy-1H,3H,4H,5H,6H-cyclopenta[c]furan-4-yl}-3-methoxy-3-oxopropanoic acid	C11H14O6	COC(=O)C(C1CCC2=C1C(O)OC2)C(O)=O	InChI=1S/C11H14O6/c1-16-10(14)8(9(12)13)6-3-2-5-4-17-11(15)7(5)6/h6,8,11,15H,2-4H2,1H3,(H,12,13)	XNIJPPBKASPAIZ-UHFFFAOYSA-N	242.225300000	242.079038180	exogenous	6.47962071582E-4	2.67665501497	12310086				Organic acids and derivatives	Carboxylic acids and derivatives	Dicarboxylic acids and derivatives	Dicarboxylic acids and derivatives																				33601.1	3363990	1.96838e+06
MET-neg_Group_0458	HMDB0130495	1	242.093894442	241.086618442	6.77600618248	neg		3-(4-hydroxyphenyl)-3,4-dihydro-2H-1-benzopyran-7-ol	OC1=CC=C(C=C1)C1COC2=C(C1)C=CC(O)=C2	3-(4-hydroxyphenyl)-3,4-dihydro-2H-1-benzopyran-7-ol	C15H14O3	OC1=CC=C(C=C1)C1COC2=C(C1)C=CC(O)=C2	InChI=1S/C15H14O3/c16-13-4-1-10(2-5-13)12-7-11-3-6-14(17)8-15(11)18-9-12/h1-6,8,12,16-17H,7,9H2	ADFCQWZHKCXPAJ-UHFFFAOYSA-N	242.274000000	242.094294311	endogenous	-3.99869153426E-4	-1.65170829225	382975				Phenylpropanoids and polyketides	Isoflavonoids	Isoflavans	Isoflavanols																				3622.65	366141	488421
MET-neg_Group_0461	HMDB0013286	1	243.183014408	242.175738408	6.73091447679	neg		N-Undecanoylglycine	CCCCCCCCCCC(=O)NCC(O)=O	2-undecanamidoacetic acid	C13H25NO3	CCCCCCCCCCC(=O)NCC(O)=O	InChI=1S/C13H25NO3/c1-2-3-4-5-6-7-8-9-10-12(15)14-11-13(16)17/h2-11H2,1H3,(H,14,15)(H,16,17)	HEUQYIQQCNOXOG-UHFFFAOYSA-N	243.342500000	243.183443671	endogenous	-4.29263039166E-4	-1.76518200701	454092	74438			Organic acids and derivatives	Carboxylic acids and derivatives	Amino acids, peptides, and analogues	Amino acids and derivatives	Alpha amino acids and derivatives	N-acyl-alpha amino acids and derivatives	N-acyl-alpha amino acids			-0.0102765	-0.00513225	0.0213523	16	0.314313	0.0319067	-0.444309								78918.7	7895742	1.14833e+07
MET-neg_Group_0463	HMDB0135363	1	244.109392146	243.102116146	6.48699841391	neg		2-(1-hydroxy-3-phenylpropyl)benzene-1,4-diol	OC(CCC1=CC=CC=C1)C1=C(O)C=CC(O)=C1	2-(1-hydroxy-3-phenylpropyl)benzene-1,4-diol	C15H16O3	OC(CCC1=CC=CC=C1)C1=C(O)C=CC(O)=C1	InChI=1S/C15H16O3/c16-12-7-9-15(18)13(10-12)14(17)8-6-11-4-2-1-3-5-11/h1-5,7,9-10,14,16-18H,6,8H2	FEFXXUUEKIPZTG-UHFFFAOYSA-N	244.290000000	244.109944375	endogenous	-5.52229351115E-4	-2.26221570998	68464259				Phenylpropanoids and polyketides	Linear 1,3-diarylpropanoids	Cinnamylphenols	Cinnamylphenols																				7970.2	800896	1.44256e+06
MET-neg_Group_0464	HMDB0032472	1	244.130354807	243.123078807	5.29376944757	neg	68441-17-8	Polyethylene, oxidized	CC(C(O)CCCCC=O)C(=O)CCC(O)=O	6-hydroxy-5-methyl-4,11-dioxoundecanoic acid	C12H20O5	CC(C(O)CCCCC=O)C(=O)CCC(O)=O	InChI=1S/C12H20O5/c1-9(11(15)6-7-12(16)17)10(14)5-3-2-4-8-13/h8-10,14H,2-7H2,1H3,(H,16,17)	AZUZXOSWBOBCJY-UHFFFAOYSA-N	244.284200000	244.131073750	exogenous	-7.18943352950E-4	-2.94490718411	24847855				Organic acids and derivatives	Keto acids and derivatives	Medium-chain keto acids and derivatives	Medium-chain keto acids and derivatives						0.0157728	-0.0182641	-0.00470531	8	0.0458112				SOM (1,1)	0.00984168	2.82041e-07				49646.3	4968504	12289788
MET-neg_Group_0465	HMDB0002327	1	244.166980063	243.159704063	7.53277826037	neg	505-52-2	1,11-Undecanedicarboxylic acid	OC(=O)CCCCCCCCCCCC(O)=O	tridecanedioic acid	C13H24O4	OC(=O)CCCCCCCCCCCC(O)=O	InChI=1S/C13H24O4/c14-12(15)10-8-6-4-2-1-3-5-7-9-11-13(16)17/h1-11H2,(H,14,15)(H,16,17)	DXNCZXXFRKPEPY-UHFFFAOYSA-N	244.327300000	244.167459256	endogenous	-4.79192972108E-4	-1.96255870277	10458	73718		6622	Lipids and lipid-like molecules	Fatty Acyls	Fatty acids and conjugates	Long-chain fatty acids						-0.00780314	-0.00279023	0.0334229	12	0.626425										16636.8	1.66756e+06	1.41593e+06
MET-neg_Group_0466	HMDB0002261	1	244.203300606	243.196024606	10.2798709923	neg	2507-55-3	2-Hydroxymyristic acid	CCCCCCCCCCCCC(O)C(O)=O	2-hydroxytetradecanoic acid	C14H28O3	CCCCCCCCCCCCC(O)C(O)=O	InChI=1S/C14H28O3/c1-2-3-4-5-6-7-8-9-10-11-12-13(15)14(16)17/h13,15H,2-12H2,1H3,(H,16,17)	JYZJYKOZGGEXSX-UHFFFAOYSA-N	244.370300000	244.203844762	exogenous	-5.44155521936E-4	-2.22828400787	1563	59270		6579	Lipids and lipid-like molecules	Fatty Acyls	Fatty acids and conjugates	Long-chain fatty acids						0.0214505	-0.016847	-0.00955803	3	0.00486355				SOM (1,2)	0.303713	0.669472				559258	55929640	5.79002e+07
MET-neg_Group_0467	HMDB0002261	1	244.203354394	243.196078394	9.09355590633	neg	2507-55-3	2-Hydroxymyristic acid	CCCCCCCCCCCCC(O)C(O)=O	2-hydroxytetradecanoic acid	C14H28O3	CCCCCCCCCCCCC(O)C(O)=O	InChI=1S/C14H28O3/c1-2-3-4-5-6-7-8-9-10-11-12-13(15)14(16)17/h13,15H,2-12H2,1H3,(H,16,17)	JYZJYKOZGGEXSX-UHFFFAOYSA-N	244.370300000	244.203844762	exogenous	-4.90368455530E-4	-2.00802921846	1563	59270		6579	Lipids and lipid-like molecules	Fatty Acyls	Fatty acids and conjugates	Long-chain fatty acids						-0.00558055	-0.0054444	-0.0235711	15	0.0637034							SOM (1,1)	0.0364355	0.0173104
MET-neg_Group_0469	HMDB0135750	1	246.055983490	245.048707490	4.18531463451	neg		[3-(4-methoxyphenyl)propoxy]sulfonic acid	COC1=CC=C(CCCOS(O)(=O)=O)C=C1	[3-(4-methoxyphenyl)propoxy]sulfonic acid	C10H14O5S	COC1=CC=C(CCCOS(O)(=O)=O)C=C1	InChI=1S/C10H14O5S/c1-14-10-6-4-9(5-7-10)3-2-8-15-16(11,12)13/h4-7H,2-3,8H2,1H3,(H,11,12,13)	LZRUJECSWOAXOK-UHFFFAOYSA-N	246.280000000	246.056194725	endogenous	-2.11235115273E-4	-0.858483223731	131839250				Benzenoids	Phenol ethers	Anisoles	Anisoles																						1.07972e+06
MET-neg_Group_0470	HMDB0128650	1	246.088551117	245.081275117	7.81255411150	neg		7,8-dihydroxy-6-(3-methylbut-2-en-1-yl)-2H-chromen-2-one	CC(C)=CCC1=CC2=C(OC(=O)C=C2)C(O)=C1O	7,8-dihydroxy-6-(3-methylbut-2-en-1-yl)-2H-chromen-2-one	C14H14O4	CC(C)=CCC1=CC2=C(OC(=O)C=C2)C(O)=C1O	InChI=1S/C14H14O4/c1-8(2)3-4-9-7-10-5-6-11(15)18-14(10)13(17)12(9)16/h3,5-7,16-17H,4H2,1-2H3	QUTGZOYCLXJMNK-UHFFFAOYSA-N	246.262000000	246.089208931	endogenous	-6.57814327980E-4	-2.67307262614	131834954				Phenylpropanoids and polyketides	Coumarins and derivatives	Hydroxycoumarins	7,8-dihydroxycoumarins						-0.00688776	0.0173284	0.00190943	1	0.0608697										12063.8	1.21026e+06	483892
MET-neg_Group_0471	HMDB0060321	1	248.083375467	247.076099467	9.29320166048	neg		1-Hydroxy-6-methoxypyrene	COC1=C2C=CC3=C4C(C=CC(C=C1)=C24)=C(O)C=C3	6-methoxypyren-1-ol	C17H12O2	COC1=C2C=CC3=C4C(C=CC(C=C1)=C24)=C(O)C=C3	InChI=1S/C17H12O2/c1-19-15-9-5-11-2-6-12-14(18)8-4-10-3-7-13(15)17(11)16(10)12/h2-9,18H,1H3	BVDKRJLKWHAGMW-UHFFFAOYSA-N	248.276000000	248.083729628	exogenous	-3.54161278892E-4	-1.42758769150	9543292	81612	C18261		Benzenoids	Pyrenes		Pyrenes
MET-neg_Group_0472	HMDB0001526	1	249.087054935	248.079778935	8.23915008816	neg		S-Acetyldihydrolipoamide	CC(=O)SC(CCS)CCCCC(N)=O	6-(acetylsulfanyl)-8-sulfanyloctanamide	C10H19NO2S2	CC(=O)SC(CCS)CCCCC(N)=O	InChI=1S/C10H19NO2S2/c1-8(12)15-9(6-7-14)4-2-3-5-10(11)13/h9,14H,2-7H2,1H3,(H2,11,13)	ARGXEXVCHMNAQU-UHFFFAOYSA-N	249.393000000	249.085720237	endogenous	0.00133469820116	5.35838907134	1076	16807	C01136	6299	Lipids and lipid-like molecules	Fatty Acyls	Fatty amides	Fatty amides						-0.0145724	-0.00922843	-0.00598985	2	0.152942											133931
MET-neg_Group_0473	HMDB0094646	1	249.135590937	248.128314937	6.40843818868	neg		2-Pentanamido-3-phenylpropanoic acid	CCCCC(O)=NC(CC1=CC=CC=C1)C(O)=O	2-[(1-hydroxypentylidene)amino]-3-phenylpropanoic acid	C14H19NO3	CCCCC(O)=NC(CC1=CC=CC=C1)C(O)=O	InChI=1S/C14H19NO3/c1-2-3-9-13(16)15-12(14(17)18)10-11-7-5-4-6-8-11/h4-8,12H,2-3,9-10H2,1H3,(H,15,16)(H,17,18)	YXQLJEQFZUMUPB-UHFFFAOYSA-N	249.310000000	249.136493476	exogenous	-9.02539468314E-4	-3.62267067233	13890535				Organic acids and derivatives	Carboxylic acids and derivatives	Amino acids, peptides, and analogues	Amino acids and derivatives	Alpha amino acids and derivatives	Phenylalanine and derivatives				0.0108969	-0.0132749	0.000701772	8	0.0128244				SOM (1,1)	0.00656247	3.62011e-06				14368.6	1.44074e+06	3777472
MET-neg_Group_0474	HMDB0035974	1	250.023826482	249.016550482	8.87207308962	neg		(S)-Spirobrassinin	CSC1=NCC2(S1)C(=O)NC1=C2C=CC=C1	5'-(methylsulfanyl)-1,2-dihydro-3'H-spiro[indole-3,2'-[1,4]thiazole]-2-one	C11H10N2OS2	CSC1=NCC2(S1)C(=O)NC1=C2C=CC=C1	InChI=1S/C11H10N2OS2/c1-15-10-12-6-11(16-10)7-4-2-3-5-8(7)13-9(11)14/h2-5H,6H2,1H3,(H,13,14)	FUHQSEOSBHASCH-UHFFFAOYSA-N	250.340000000	250.023454332	exogenous	3.72149782578E-4	1.48845948700	6424827				Organoheterocyclic compounds	Indoles and derivatives	Indolines	Indolines						0.00260542	0.0191643	-0.0100461	1	0.0459157										2578.17	261693	875628
MET-neg_Group_0476	HMDB0028774	1	250.062841796	249.055565796	8.93664155390	neg		Cysteinyl-Glutamate	NC(CS)C(=O)NC(CCC(O)=O)C(O)=O	2-(2-amino-3-sulfanylpropanamido)pentanedioic acid	C8H14N2O5S	NC(CS)C(=O)NC(CCC(O)=O)C(O)=O	InChI=1S/C8H14N2O5S/c9-4(3-16)7(13)10-5(8(14)15)1-2-6(11)12/h4-5,16H,1-3,9H2,(H,10,13)(H,11,12)(H,14,15)	BUXAPSQPMALTOY-UHFFFAOYSA-N	250.270000000	250.062342733	endogenous	4.99063130320E-4	1.99575483806	18218194				Organic acids and derivatives	Carboxylic acids and derivatives	Amino acids, peptides, and analogues	Peptides	Dipeptides																					151935
MET-neg_Group_0477	HMDB0032670	1	250.068173779	249.060897779	4.96238115459	neg		2-[(5-Methylsulfinyl)-4-penten-2-ynylidene]-1,6-dioxaspiro[4.4]non-3-ene	CS(=O)\C=C/C#C\C=C1\OC2(CCCO2)C=C1	(2E)-2-[(4Z)-5-methanesulfinylpent-4-en-2-yn-1-ylidene]-1,6-dioxaspiro[4.4]non-3-ene	C13H14O3S	CS(=O)\C=C/C#C\C=C1\OC2(CCCO2)C=C1	InChI=1S/C13H14O3S/c1-17(14)11-4-2-3-6-12-7-9-13(16-12)8-5-10-15-13/h4,6-7,9,11H,5,8,10H2,1H3/b11-4-,12-6+	HGPOBYCDHSNTNP-QFQHGIJPSA-N	250.313000000	250.066365004	exogenous	0.00180877485965	7.23317931861	14540702				Organic oxygen compounds	Organooxygen compounds	Ethers	Acetals	Ketals					0.0160067	-0.0136094	-0.000929973	12	0.0303215										114518	1.14556e+07	5.1678e+06
MET-neg_Group_0478	HMDB0032670	1	250.068264170	249.060988170	6.44822825626	neg		2-[(5-Methylsulfinyl)-4-penten-2-ynylidene]-1,6-dioxaspiro[4.4]non-3-ene	CS(=O)\C=C/C#C\C=C1\OC2(CCCO2)C=C1	(2E)-2-[(4Z)-5-methanesulfinylpent-4-en-2-yn-1-ylidene]-1,6-dioxaspiro[4.4]non-3-ene	C13H14O3S	CS(=O)\C=C/C#C\C=C1\OC2(CCCO2)C=C1	InChI=1S/C13H14O3S/c1-17(14)11-4-2-3-6-12-7-9-13(16-12)8-5-10-15-13/h4,6-7,9,11H,5,8,10H2,1H3/b11-4-,12-6+	HGPOBYCDHSNTNP-QFQHGIJPSA-N	250.313000000	250.066365004	exogenous	0.00189916593447	7.59464766253	14540702				Organic oxygen compounds	Organooxygen compounds	Ethers	Acetals	Ketals					0.0140681	-0.0126026	0.00443313	12	0.0522163										16802.1	1.68408e+06	767784
MET-neg_Group_0479	HMDB0015371	1	250.156252467	249.148976467	8.55944130113	neg	25812-30-0	Gemfibrozil	CC1=CC(OCCCC(C)(C)C(O)=O)=C(C)C=C1	5-(2,5-dimethylphenoxy)-2,2-dimethylpentanoic acid	C15H22O3	CC1=CC(OCCCC(C)(C)C(O)=O)=C(C)C=C1	InChI=1S/C15H22O3/c1-11-6-7-12(2)13(10-11)18-9-5-8-15(3,4)14(16)17/h6-7,10H,5,8-9H2,1-4H3,(H,16,17)	HEMJJKBWTPKOJG-UHFFFAOYSA-N	250.333400000	250.156894570	drug	-6.42102926577E-4	-2.56680083788	3463	5296	C07020		Benzenoids	Phenol ethers		Phenol ethers						0.000624246	0.0286005	-0.0184439	13	0.0282183							SOM (1,2)	0.00197798	0.417231	5161.45	520021	553275
MET-neg_Group_0483	HMDB0015257	1	252.078251320	251.070975320	8.03560981622	neg	117-37-3	Anisindione	COC1=CC=C(C=C1)C1C(=O)C2=CC=CC=C2C1=O	2-(4-methoxyphenyl)-2,3-dihydro-1H-indene-1,3-dione	C16H12O3	COC1=CC=C(C=C1)C1C(=O)C2=CC=CC=C2C1=O	InChI=1S/C16H12O3/c1-19-11-8-6-10(7-9-11)14-15(17)12-4-2-3-5-13(12)16(14)18/h2-9,14H,1H3	XRCFXMGQEVUZFC-UHFFFAOYSA-N	252.264700000	252.078644250	drug	-3.92929999549E-4	-1.55875957175	2197	133809			Benzenoids	Indanes	Indanones	Indanediones																				3095.8	313456	283725
MET-neg_Group_0484	HMDB0015257	1	252.078475358	251.071199358	8.77967002456	neg	117-37-3	Anisindione	COC1=CC=C(C=C1)C1C(=O)C2=CC=CC=C2C1=O	2-(4-methoxyphenyl)-2,3-dihydro-1H-indene-1,3-dione	C16H12O3	COC1=CC=C(C=C1)C1C(=O)C2=CC=CC=C2C1=O	InChI=1S/C16H12O3/c1-19-11-8-6-10(7-9-11)14-15(17)12-4-2-3-5-13(12)16(14)18/h2-9,14H,1H3	XRCFXMGQEVUZFC-UHFFFAOYSA-N	252.264700000	252.078644250	drug	-1.68891884641E-4	-0.669996798597	2197	133809			Benzenoids	Indanes	Indanones	Indanediones																					225162	104922
MET-neg_Group_0485	HMDB0037969	1	252.172018642	251.164742642	8.20083987936	neg		Urodiolenone	CC1CC(=O)C=C2CCC(CC12C)C(C)(O)CO	6-(1,2-dihydroxypropan-2-yl)-4,4a-dimethyl-2,3,4,4a,5,6,7,8-octahydronaphthalen-2-one	C15H24O3	CC1CC(=O)C=C2CCC(CC12C)C(C)(O)CO	InChI=1S/C15H24O3/c1-10-6-13(17)7-11-4-5-12(8-14(10,11)2)15(3,18)9-16/h7,10,12,16,18H,4-6,8-9H2,1-3H3	DJPISZPEZJGKKI-UHFFFAOYSA-N	252.354000000	252.172544633	exogenous	-5.25990808796E-4	-2.08583693984	15601437				Lipids and lipid-like molecules	Prenol lipids	Sesquiterpenoids	Eremophilane, 8,9-secoeremophilane and furoeremophilane sesquiterpenoids						-0.00044873	-0.017286	-0.0282736	5	0.239747										3326.54	336530	866166
MET-neg_Group_0486	HMDB0135232	1	254.093992655	253.086716655	8.05830875779	neg		2-hydroxy-4-(prop-2-en-1-yl)phenyl benzoate	OC1=C(OC(=O)C2=CC=CC=C2)C=CC(CC=C)=C1	2-hydroxy-4-(prop-2-en-1-yl)phenyl benzoate	C16H14O3	OC1=C(OC(=O)C2=CC=CC=C2)C=CC(CC=C)=C1	InChI=1S/C16H14O3/c1-2-6-12-9-10-15(14(17)11-12)19-16(18)13-7-4-3-5-8-13/h2-5,7-11,17H,1,6H2	XVLNQUMRDWMJKF-UHFFFAOYSA-N	254.285000000	254.094294311	endogenous	-3.01655535566E-4	-1.18717949327	131838864				Phenylpropanoids and polyketides	Depsides and depsidones		Depsides and depsidones																					103941	110131
MET-neg_Group_0487	HMDB0135232	1	254.094091900	253.086815900	8.69546216628	neg		2-hydroxy-4-(prop-2-en-1-yl)phenyl benzoate	OC1=C(OC(=O)C2=CC=CC=C2)C=CC(CC=C)=C1	2-hydroxy-4-(prop-2-en-1-yl)phenyl benzoate	C16H14O3	OC1=C(OC(=O)C2=CC=CC=C2)C=CC(CC=C)=C1	InChI=1S/C16H14O3/c1-2-6-12-9-10-15(14(17)11-12)19-16(18)13-7-4-3-5-8-13/h2-5,7-11,17H,1,6H2	XVLNQUMRDWMJKF-UHFFFAOYSA-N	254.285000000	254.094294311	endogenous	-2.02410896492E-4	-0.796597566466	131838864				Phenylpropanoids and polyketides	Depsides and depsidones		Depsides and depsidones																					205352
MET-neg_Group_0489	HMDB0029604	1	254.187903974	253.180627974	8.09220338298	neg	55784-92-4	Lubiminol	CC1C(O)C(O)CC(CO)C11CCC(C1)C(C)=C	10-(hydroxymethyl)-6-methyl-2-(prop-1-en-2-yl)spiro[4.5]decane-7,8-diol	C15H26O3	CC1C(O)C(O)CC(CO)C11CCC(C1)C(C)=C	InChI=1S/C15H26O3/c1-9(2)11-4-5-15(7-11)10(3)14(18)13(17)6-12(15)8-16/h10-14,16-18H,1,4-8H2,2-3H3	NPIIWZCGVADPIE-UHFFFAOYSA-N	254.365100000	254.188194698	exogenous	-2.90723641029E-4	-1.14373384408	74427786				Lipids and lipid-like molecules	Prenol lipids	Sesquiterpenoids	Sesquiterpenoids						0.0133325	0.00194588	-0.0265497	11	0.134997										5583.22	562198	1.42497e+06
MET-neg_Group_0490	HMDB0060649	1	255.987920702	254.980644702	5.77551302029	neg		Ascorbic acid-2-sulfate	OC[C@@H](O)[C@H]1OC(=O)C(OS(O)(=O)=O)=C1O	[(5R)-5-[(1R)-1,2-dihydroxyethyl]-4-hydroxy-2-oxo-2,5-dihydrofuran-3-yl]oxidanesulfonic acid	C6H8O9S	OC[C@@H](O)[C@H]1OC(=O)C(OS(O)(=O)=O)=C1O	InChI=1S/C6H8O9S/c7-1-2(8)4-3(9)5(6(10)14-4)15-16(11,12)13/h2,4,7-9H,1H2,(H,11,12,13)/t2-,4-/m1/s1	XDBMXUKHMOFBPJ-VVJJHMBFSA-N	256.187000000	255.988902544	drug_metabolite	-9.81842211274E-4	-3.83548740401	54676864				Organoheterocyclic compounds	Dihydrofurans	Furanones	Butenolides
MET-neg_Group_0491	HMDB0029519	1	256.073214734	255.065938734	7.03841294463	neg	578-86-9	(2S)-Liquiritigenin	OC1=CC=C(C=C1)C1CC(=O)C2=C(O1)C=C(O)C=C2	7-hydroxy-2-(4-hydroxyphenyl)-3,4-dihydro-2H-1-benzopyran-4-one	C15H12O4	OC1=CC=C(C=C1)C1CC(=O)C2=C(O1)C=C(O)C=C2	InChI=1S/C15H12O4/c16-10-3-1-9(2-4-10)14-8-13(18)12-6-5-11(17)7-15(12)19-14/h1-7,14,16-17H,8H2	FURUXTVZLHCCNA-UHFFFAOYSA-N	256.257000000	256.073558866	exogenous	-3.44132412408E-4	-1.34388108608	114829	28777	C09762		Phenylpropanoids and polyketides	Flavonoids	Flavans	Flavanones																				14463.2	1450199	1.42906e+06
MET-neg_Group_0492	HMDB0130333	1	256.109281036	255.102005036	8.14323676898	neg		4-[3-(2-hydroxyphenyl)prop-2-en-1-yl]-3-methoxyphenol	[H]C(CC1=C(OC)C=C(O)C=C1)=C([H])C1=CC=CC=C1O	4-[(2E)-3-(2-hydroxyphenyl)prop-2-en-1-yl]-3-methoxyphenol	C16H16O3	[H]C(CC1=C(OC)C=C(O)C=C1)=C([H])C1=CC=CC=C1O	InChI=1S/C16H16O3/c1-19-16-11-14(17)10-9-13(16)7-4-6-12-5-2-3-8-15(12)18/h2-6,8-11,17-18H,7H2,1H3/b6-4+	PHLFOMYRWJWVQI-GQCTYLIASA-N	256.301000000	256.109944375	endogenous	-6.63339083246E-4	-2.59005594205	131836495				Phenylpropanoids and polyketides	Linear 1,3-diarylpropanoids	Cinnamylphenols	Cinnamylphenols						0.00138675	0.0181717	-0.0059201	1	0.00735552										2168.72	220748	166240
MET-neg_Group_0493	HMDB0031772	1	256.130669184	255.123393184	5.57756870420	neg	98205-47-1	1-Methoxy-1-(2,4,5-trimethoxyphenyl)-2-propanol	COC(C(C)O)C1=CC(OC)=C(OC)C=C1OC	1-methoxy-1-(2,4,5-trimethoxyphenyl)propan-2-ol	C13H20O5	COC(C(C)O)C1=CC(OC)=C(OC)C=C1OC	InChI=1S/C13H20O5/c1-8(14)13(18-5)9-6-11(16-3)12(17-4)7-10(9)15-2/h6-8,13-14H,1-5H3	IXNRGYSRFBDZLB-UHFFFAOYSA-N	256.294900000	256.131073750	exogenous	-4.04565948770E-4	-1.57952700874	131751190				Benzenoids	Benzene and substituted derivatives	Phenylpropanes	Phenylpropanes																				9694.09	973285	1.826e+06
MET-neg_Group_0494	HMDB0033680	1	256.145685598	255.138409598	9.05977626545	neg	65892-84-4	Falcarindione	CCCCCCC\C=C\C(=O)C#CC#CC(=O)C=C	(9E)-heptadeca-1,9-dien-4,6-diyne-3,8-dione	C17H20O2	CCCCCCC\C=C\C(=O)C#CC#CC(=O)C=C	InChI=1S/C17H20O2/c1-3-5-6-7-8-9-10-14-17(19)15-12-11-13-16(18)4-2/h4,10,14H,2-3,5-9H2,1H3/b14-10+	WFXDNWZWONCJFS-GXDHUFHOSA-N	256.339500000	256.146329884	exogenous	-6.44285545889E-4	-2.51530266382	15559226				Organic oxygen compounds	Organooxygen compounds	Carbonyl compounds	Alpha,beta-unsaturated carbonyl compounds	Alpha,beta-unsaturated ketones	Enones																		6539.65	657841	1.45861e+06
MET-neg_Group_0495	HMDB0030993	1	256.167675712	255.160399712	6.13546995399	neg		5-Nonyltetrahydro-2-oxo-3-furancarboxylic acid	CCCCCCCCCC1CC(C(O)=O)C(=O)O1	5-nonyl-2-oxooxolane-3-carboxylic acid	C14H24O4	CCCCCCCCCC1CC(C(O)=O)C(=O)O1	InChI=1S/C14H24O4/c1-2-3-4-5-6-7-8-9-11-10-12(13(15)16)14(17)18-11/h11-12H,2-10H2,1H3,(H,15,16)	DKQLZKCYTLXNBN-UHFFFAOYSA-N	256.338000000	256.167459256	exogenous	2.16456072621E-4	0.844978801151	131751119				Organoheterocyclic compounds	Lactones	Gamma butyrolactones	Gamma butyrolactones						0.0105462	-0.00388596	-0.0129486	8	0.115668				SOM (1,1)	0.0110925	5.36923e-05				4829.59	486835	1.49965e+06
MET-neg_Group_0496	HMDB0040904	1	256.203508048	255.196232048	8.55394043544	neg	92448-62-9	Ipomeatetrahydrofuran	CC(C)CC(=O)CC1(C)CCC(O1)C(C)CCO	1-[5-(4-hydroxybutan-2-yl)-2-methyloxolan-2-yl]-4-methylpentan-2-one	C15H28O3	CC(C)CC(=O)CC1(C)CCC(O1)C(C)CCO	InChI=1S/C15H28O3/c1-11(2)9-13(17)10-15(4)7-5-14(18-15)12(3)6-8-16/h11-12,14,16H,5-10H2,1-4H3	NQUGBBCWSQRMST-UHFFFAOYSA-N	256.381000000	256.203844762	exogenous	-3.36713910599E-4	-1.31424222349	131752981				Lipids and lipid-like molecules	Prenol lipids	Sesquiterpenoids	Sesquiterpenoids						0.00171561	0.0297947	-0.0151948	13	0.0271972							SOM (1,2)	0.00908588	0.425763	3425.82	346458	365836
MET-neg_Group_0497	HMDB0000220	1	256.239552670	255.232276670	10.8231494620	neg	57-10-3	Palmitic acid	CCCCCCCCCCCCCCCC(O)=O	hexadecanoic acid	C16H32O2	CCCCCCCCCCCCCCCC(O)=O	InChI=1S/C16H32O2/c1-2-3-4-5-6-7-8-9-10-11-12-13-14-15-16(17)18/h2-15H2,1H3,(H,17,18)	IPCSVZSSVZVIGE-UHFFFAOYSA-N	256.424100000	256.240230268	exogenous	-6.77597693482E-4	-2.64438450115	985	15756	C00249	187	Lipids and lipid-like molecules	Fatty Acyls	Fatty acids and conjugates	Long-chain fatty acids																				4275.98	431474	663669
MET-neg_Group_0498	HMDB0000220	1	256.239915313	255.232639313	12.1867918177	neg	57-10-3	Palmitic acid	CCCCCCCCCCCCCCCC(O)=O	hexadecanoic acid	C16H32O2	CCCCCCCCCCCCCCCC(O)=O	InChI=1S/C16H32O2/c1-2-3-4-5-6-7-8-9-10-11-12-13-14-15-16(17)18/h2-15H2,1H3,(H,17,18)	IPCSVZSSVZVIGE-UHFFFAOYSA-N	256.424100000	256.240230268	exogenous	-3.14955433453E-4	-1.22914123646	985	15756	C00249	187	Lipids and lipid-like molecules	Fatty Acyls	Fatty acids and conjugates	Long-chain fatty acids						0.0137727	0.0232323	-0.00353158	13	0.287367							SOM (1,2)	0.0141581	0.0785094	16919.1	1.69578e+06	2.48678e+06
MET-neg_Group_0500	HMDB0031061	1	258.219223720	257.211947720	10.6729047419	neg		10-Hydroxymyristic acid methyl ester	CCCCC(O)CCCCCCCCC(=O)OC	methyl 10-hydroxytetradecanoate	C15H30O3	CCCCC(O)CCCCCCCCC(=O)OC	InChI=1S/C15H30O3/c1-3-4-11-14(16)12-9-7-5-6-8-10-13-15(17)18-2/h14,16H,3-13H2,1-2H3	XWWWWMGJQNMRKX-UHFFFAOYSA-N	258.396900000	258.219494826	exogenous	-2.71106209595E-4	-1.04990604899	101533769				Lipids and lipid-like molecules	Fatty Acyls	Fatty alcohols	Fatty alcohols						0.0218933	-0.0148213	-0.0111081	3	0.020738				SOM (1,1)	0.0596529	0.0174669				298839	2.98878e+07	3.81018e+07
MET-neg_Group_0502	HMDB0029219	1	260.032000833	259.024724833	5.79603853694	neg		Urolithin D	OC1=CC2=C(C=C1O)C1=CC=C(O)C(O)=C1OC2=O	3,4,8,9-tetrahydroxy-6H-benzo[c]chromen-6-one	C13H8O6	OC1=CC2=C(C=C1O)C1=CC=C(O)C(O)=C1OC2=O	InChI=1S/C13H8O6/c14-8-2-1-5-6-3-9(15)10(16)4-7(6)13(18)19-12(5)11(8)17/h1-4,14-17H	NEZDQSKPNPRYAW-UHFFFAOYSA-N	260.199000000	260.032087988	exogenous	-8.71548454029E-5	-0.335169578758	5482042				Phenylpropanoids and polyketides	Coumarins and derivatives	Hydroxycoumarins	7,8-dihydroxycoumarins																				3670.32	370908	190756
MET-neg_Group_0505	HMDB0128944	1	262.083663345	261.076387345	6.73154525160	neg		9-hydroxy-8-(2-hydroxypropan-2-yl)-2H,8H,9H-furo[2,3-h]chromen-2-one	CC(C)(O)C1OC2=C(C1O)C1=C(C=C2)C=CC(=O)O1	9-hydroxy-8-(2-hydroxypropan-2-yl)-2H,8H,9H-furo[2,3-h]chromen-2-one	C14H14O5	CC(C)(O)C1OC2=C(C1O)C1=C(C=C2)C=CC(=O)O1	InChI=1S/C14H14O5/c1-14(2,17)13-11(16)10-8(18-13)5-3-7-4-6-9(15)19-12(7)10/h3-6,11,13,16-17H,1-2H3	DQISGWRLCDLKJI-UHFFFAOYSA-N	262.261000000	262.084123551	endogenous	-4.60205649745E-4	-1.75594631036	159015				Phenylpropanoids and polyketides	Coumarins and derivatives	Furanocoumarins	Angular furanocoumarins																				7088.39	712715	744196
MET-neg_Group_0506	HMDB0014353	1	263.054814880	262.047538880	3.78311960027	neg	55142-85-3	Ticlopidine	ClC1=CC=CC=C1CN1CCC2=C(C1)C=CS2	5-[(2-chlorophenyl)methyl]-4H,5H,6H,7H-thieno[3,2-c]pyridine	C14H14ClNS	ClC1=CC=CC=C1CN1CCC2=C(C1)C=CS2	InChI=1S/C14H14ClNS/c15-13-4-2-1-3-11(13)9-16-7-5-14-12(10-16)6-8-17-14/h1-4,6,8H,5,7,9-10H2	PHWBOXQYWZNQIN-UHFFFAOYSA-N	263.786000000	263.053547850	drug	0.00126702971613	4.81662279972	5472	9588	C07140		Organoheterocyclic compounds	Thienopyridines		Thienopyridines
MET-neg_Group_0507	HMDB0032305	1	263.151781253	262.144505253	7.17971427040	neg	745047-51-2	N-(Heptan-4-yl)benzo[d][1,3]dioxole-5-carboxamide	CCCC(CCC)NC(=O)C1=CC=C2OCOC2=C1	N-(heptan-4-yl)-2H-1,3-benzodioxole-5-carboxamide	C15H21NO3	CCCC(CCC)NC(=O)C1=CC=C2OCOC2=C1	InChI=1S/C15H21NO3/c1-3-5-12(6-4-2)16-15(17)11-7-8-13-14(9-11)19-10-18-13/h7-9,12H,3-6,10H2,1-2H3,(H,16,17)	YOBNUUGTIXQSPD-UHFFFAOYSA-N	263.332100000	263.152143543	exogenous	-3.62290187468E-4	-1.37673280021	22831877				Organoheterocyclic compounds	Benzodioxoles		Benzodioxoles																				2438.65	247741	5.76958e+06
MET-neg_Group_0510	HMDB0041186	1	264.120576673	263.113300673	4.72584047319	neg		Ilicifolinoside A	C\C(COC1OC(CO)C(O)C(O)C1O)=C\CO	2-{[(2Z)-4-hydroxy-2-methylbut-2-en-1-yl]oxy}-6-(hydroxymethyl)oxane-3,4,5-triol	C11H20O7	C\C(COC1OC(CO)C(O)C(O)C1O)=C\CO	InChI=1S/C11H20O7/c1-6(2-3-12)5-17-11-10(16)9(15)8(14)7(4-13)18-11/h2,7-16H,3-5H2,1H3/b6-2-	CCMAOVDWTXGECN-KXFIGUGUSA-N	264.272300000	264.120902994	exogenous	-3.26320787451E-4	-1.23549777298	131753062				Lipids and lipid-like molecules	Fatty Acyls	Fatty acyl glycosides	Fatty acyl glycosides of mono- and disaccharides																				28706.5	2.87453e+06	3.04507e+06
MET-neg_Group_0511	HMDB0001931	1	264.135544962	263.128268962	5.59008318013	neg	178167-75-4	gamma-CEHC	CC1=C(O)C=C2CCC(C)(CCC(O)=O)OC2=C1C	3-(6-hydroxy-2,7,8-trimethyl-3,4-dihydro-2H-1-benzopyran-2-yl)propanoic acid	C15H20O4	CC1=C(O)C=C2CCC(C)(CCC(O)=O)OC2=C1C	InChI=1S/C15H20O4/c1-9-10(2)14-11(8-12(9)16)4-6-15(3,19-14)7-5-13(17)18/h8,16H,4-7H2,1-3H3,(H,17,18)	VMJQLPNCUPGMNQ-UHFFFAOYSA-N	264.321000000	264.136159124	endogenous	-6.14162030786E-4	-2.32517211129	15887183				Organoheterocyclic compounds	Benzopyrans	1-benzopyrans	1-benzopyrans																				12617.1	1.26559e+06	2.60317e+06
MET-neg_Group_0512	HMDB0001931	1	264.135952627	263.128676627	5.85365145785	neg	178167-75-4	gamma-CEHC	CC1=C(O)C=C2CCC(C)(CCC(O)=O)OC2=C1C	3-(6-hydroxy-2,7,8-trimethyl-3,4-dihydro-2H-1-benzopyran-2-yl)propanoic acid	C15H20O4	CC1=C(O)C=C2CCC(C)(CCC(O)=O)OC2=C1C	InChI=1S/C15H20O4/c1-9-10(2)14-11(8-12(9)16)4-6-15(3,19-14)7-5-13(17)18/h8,16H,4-7H2,1-3H3,(H,17,18)	VMJQLPNCUPGMNQ-UHFFFAOYSA-N	264.321000000	264.136159124	endogenous	-2.06497327611E-4	-0.781783638715	15887183				Organoheterocyclic compounds	Benzopyrans	1-benzopyrans	1-benzopyrans						0.0189282	-0.0141715	-0.0132561	3	0.0405785				SOM (1,1)	0.0546301	0.0130961				81271	8.13098e+06	9210940
MET-neg_Group_0513	HMDB0032090	1	264.172105106	263.164829106	8.62250233692	neg	197247-23-7	12-Oxo-2,3-dinor-10,15-phytodienoic acid	CC\C=C\CC1C(CCCCCC(O)=O)C=CC1=O	6-{4-oxo-5-[(2E)-pent-2-en-1-yl]cyclopent-2-en-1-yl}hexanoic acid	C16H24O3	CC\C=C\CC1C(CCCCCC(O)=O)C=CC1=O	InChI=1S/C16H24O3/c1-2-3-5-9-14-13(11-12-15(14)17)8-6-4-7-10-16(18)19/h3,5,11-14H,2,4,6-10H2,1H3,(H,18,19)/b5-3+	SZVNKXCDJUBPQO-HWKANZROSA-N	264.360000000	264.172544634	exogenous	-4.39527775029E-4	-1.66379051858	131751254				Lipids and lipid-like molecules	Fatty Acyls	Eicosanoids	Prostaglandins and related compounds						0.00735786	0.0185229	-0.0281793	13	0.242354							SOM (1,2)	0.00480355	0.391696	2556.65	259541	565595
MET-neg_Group_0515	HMDB0015027	1	266.129443764	265.122167764	8.81697013527	neg	84-17-3	Dienestrol	CC=C(C(=CC)C1=CC=C(O)C=C1)C1=CC=C(O)C=C1	4-[4-(4-hydroxyphenyl)hexa-2,4-dien-3-yl]phenol	C18H18O2	CC=C(C(=CC)C1=CC=C(O)C=C1)C1=CC=C(O)C=C1	InChI=1S/C18H18O2/c1-3-17(13-5-9-15(19)10-6-13)18(4-2)14-7-11-16(20)12-8-14/h3-12,19-20H,1-2H3	NFDFQCUYFHCNBW-UHFFFAOYSA-N	266.334300000	266.130679820	drug	-0.00123605579654	-4.64454454241	667476	4518	C08090		Phenylpropanoids and polyketides	Stilbenes		Stilbenes																				30025.9	3.00646e+06	3.76979e+06
MET-neg_Group_0517	HMDB0112085	1	266.187504579	265.180228579	8.81721751183	neg	116627-36-2	3,4-Dimethyl-5-pentyl-2-furanpentanoic acid	CCCCCC1=C(C)C(C)=C(CCCCC(O)=O)O1	5-(3,4-dimethyl-5-pentylfuran-2-yl)pentanoic acid	C16H26O3	CCCCCC1=C(C)C(C)=C(CCCCC(O)=O)O1	InChI=1S/C16H26O3/c1-4-5-6-9-14-12(2)13(3)15(19-14)10-7-8-11-16(17)18/h4-11H2,1-3H3,(H,17,18)	IVHFOCAFZRRFIX-UHFFFAOYSA-N	266.381000000	266.188194697	exogenous	-6.90117826480E-4	-2.59259366209	85564651				Lipids and lipid-like molecules	Fatty Acyls	Fatty acids and conjugates	Heterocyclic fatty acids	Furanoid fatty acids					0.0221359	-0.013872	-0.0124519	3	0.0207232				SOM (1,1)	0.0352119	0.00689785				4.17922e+06	4.17926e+08	5.24481e+08
MET-neg_Group_0522	HMDB0036150	1	268.167704846	267.160428846	6.98322204801	neg	75991-58-1	4,11,13,15-Tetrahydroridentin B	[H][C@@]12[C@H]3OC(=O)[C@@H](C)[C@@H]3CC[C@@]1(C)[C@H](O)C[C@H](O)[C@@H]2C	(3S,3aS,5aR,6R,8S,9R,9aS,9bS)-6,8-dihydroxy-3,5a,9-trimethyl-dodecahydronaphtho[1,2-b]furan-2-one	C15H24O4	[H][C@@]12[C@H]3OC(=O)[C@@H](C)[C@@H]3CC[C@@]1(C)[C@H](O)C[C@H](O)[C@@H]2C	InChI=1S/C15H24O4/c1-7-9-4-5-15(3)11(17)6-10(16)8(2)12(15)13(9)19-14(7)18/h7-13,16-17H,4-6H2,1-3H3/t7-,8-,9-,10-,11+,12+,13-,15-/m0/s1	GAPZIAIPNAGPQZ-UIUPBXLSSA-N	268.348700000	268.167459256	exogenous	2.45590064253E-4	0.915808595625	15540432				Lipids and lipid-like molecules	Prenol lipids	Terpene lactones	Sesquiterpene lactones	Eudesmanolides, secoeudesmanolides, and derivatives																			3356.32	339508	1.065e+06
MET-neg_Group_0527	HMDB0003217	1	270.052235507	269.044959507	6.40132128980	neg	446-72-0	Genistein	OC1=CC=C(C=C1)C1=COC2=CC(O)=CC(O)=C2C1=O	5,7-dihydroxy-3-(4-hydroxyphenyl)-4H-chromen-4-one	C15H10O5	OC1=CC=C(C=C1)C1=COC2=CC(O)=CC(O)=C2C1=O	InChI=1S/C15H10O5/c16-9-3-1-8(2-4-9)11-7-20-13-6-10(17)5-12(18)14(13)15(11)19/h1-7,16-18H	TZBJGXHYKVUXJN-UHFFFAOYSA-N	270.240000000	270.052823422	exogenous	-5.87914906873E-4	-2.17703669758	5280961	28088	C06563	3398	Phenylpropanoids and polyketides	Isoflavonoids	Isoflav-2-enes	Isoflavones						0.0046309	0.013707	-0.0316133	15	0.280724							SOM (1,1)	0.272991	0.956591	430284	43032308	5.2272e+07
MET-neg_Group_0528	HMDB0003217	1	270.052314263	269.045038263	5.35882955556	neg	446-72-0	Genistein	OC1=CC=C(C=C1)C1=COC2=CC(O)=CC(O)=C2C1=O	5,7-dihydroxy-3-(4-hydroxyphenyl)-4H-chromen-4-one	C15H10O5	OC1=CC=C(C=C1)C1=COC2=CC(O)=CC(O)=C2C1=O	InChI=1S/C15H10O5/c16-9-3-1-8(2-4-9)11-7-20-13-6-10(17)5-12(18)14(13)15(11)19/h1-7,16-18H	TZBJGXHYKVUXJN-UHFFFAOYSA-N	270.240000000	270.052823422	exogenous	-5.09159446779E-4	-1.88540686352	5280961	28088	C06563	3398	Phenylpropanoids and polyketides	Isoflavonoids	Isoflav-2-enes	Isoflavones						-0.0154983	-0.00692546	-0.00140228	2	0.0113342										2093.9	213266	257958
MET-neg_Group_0532	HMDB0010733	1	270.218492509	269.211216509	9.32024073068	neg		3-Oxohexadecanoic acid	CCCCCCCCCCCCCC(=O)CC(O)=O	3-oxohexadecanoic acid	C16H30O3	CCCCCCCCCCCCCC(=O)CC(O)=O	InChI=1S/C16H30O3/c1-2-3-4-5-6-7-8-9-10-11-12-13-15(17)14-16(18)19/h2-14H2,1H3,(H,18,19)	ASICPMTWQSESKX-UHFFFAOYSA-N	270.407600000	270.219494826	exogenous	-0.00100231676470	-3.70926888660	5282997	37251			Lipids and lipid-like molecules	Fatty Acyls	Fatty acids and conjugates	Long-chain fatty acids																				998.565	103732	273259
MET-neg_Group_0533	HMDB0010733	1	270.218900822	269.211624822	10.8577516672	neg		3-Oxohexadecanoic acid	CCCCCCCCCCCCCC(=O)CC(O)=O	3-oxohexadecanoic acid	C16H30O3	CCCCCCCCCCCCCC(=O)CC(O)=O	InChI=1S/C16H30O3/c1-2-3-4-5-6-7-8-9-10-11-12-13-15(17)14-16(18)19/h2-14H2,1H3,(H,18,19)	ASICPMTWQSESKX-UHFFFAOYSA-N	270.407600000	270.219494826	exogenous	-5.94003852768E-4	-2.19822723435	5282997	37251			Lipids and lipid-like molecules	Fatty Acyls	Fatty acids and conjugates	Long-chain fatty acids						0.0125823	0.0117607	-0.01206	1	0.179779										24285.8	2.43246e+06	6.0268e+06
MET-neg_Group_0534	HMDB0010733	1	270.219206545	269.211930545	9.61634019157	neg		3-Oxohexadecanoic acid	CCCCCCCCCCCCCC(=O)CC(O)=O	3-oxohexadecanoic acid	C16H30O3	CCCCCCCCCCCCCC(=O)CC(O)=O	InChI=1S/C16H30O3/c1-2-3-4-5-6-7-8-9-10-11-12-13-15(17)14-16(18)19/h2-14H2,1H3,(H,18,19)	ASICPMTWQSESKX-UHFFFAOYSA-N	270.407600000	270.219494826	exogenous	-2.88281497319E-4	-1.06684196677	5282997	37251			Lipids and lipid-like molecules	Fatty Acyls	Fatty acids and conjugates	Long-chain fatty acids						0.00772198	0.027492	-0.0166211	13	0.109851							SOM (1,2)	0.00141845	0.229114	19000.7	1.90395e+06	1.54994e+06
MET-neg_Group_0535	HMDB0010733	1	270.219236111	269.211960111	9.02704383122	neg		3-Oxohexadecanoic acid	CCCCCCCCCCCCCC(=O)CC(O)=O	3-oxohexadecanoic acid	C16H30O3	CCCCCCCCCCCCCC(=O)CC(O)=O	InChI=1S/C16H30O3/c1-2-3-4-5-6-7-8-9-10-11-12-13-15(17)14-16(18)19/h2-14H2,1H3,(H,18,19)	ASICPMTWQSESKX-UHFFFAOYSA-N	270.407600000	270.219494826	exogenous	-2.58714660845E-4	-0.957424115544	5282997	37251			Lipids and lipid-like molecules	Fatty Acyls	Fatty acids and conjugates	Long-chain fatty acids						0.0168586	-0.00956288	-0.0145546	8	0.0209926				SOM (1,1)	0.0110905	4.32454e-06				6356.68	639544	3.20613e+06
MET-neg_Group_0537	HMDB0125364	1	272.068087543	271.060811543	6.41271159609	neg		3,5,7-trihydroxy-2-phenyl-3,4-dihydro-2H-1-benzopyran-4-one	OC1C(OC2=CC(O)=CC(O)=C2C1=O)C1=CC=CC=C1	3,5,7-trihydroxy-2-phenyl-3,4-dihydro-2H-1-benzopyran-4-one	C15H12O5	OC1C(OC2=CC(O)=CC(O)=C2C1=O)C1=CC=CC=C1	InChI=1S/C15H12O5/c16-9-6-10(17)12-11(7-9)20-15(14(19)13(12)18)8-4-2-1-3-5-8/h1-7,14-17,19H	SUYJZKRQHBQNCA-UHFFFAOYSA-N	272.256000000	272.068473486	endogenous	-3.85942652997E-4	-1.41854970570	3519897				Phenylpropanoids and polyketides	Flavonoids	Flavans	Flavanones	Flavanonols					0.0166749	0.00529618	-0.0239618	11	0.162258										99036.1	9.90748e+06	19674506
MET-neg_Group_0538	HMDB0061177	1	272.076903346	271.069627346	3.44296838539	neg		Pyridine N-oxide glucuronide	O[C@H]1[C@H](O)[C@@H](O[N+]2=CC=CC=C2)O[C@H]([C@@H]1O)C(O)=O	1-{[(2R,3S,4R,5R,6R)-6-carboxy-3,4,5-trihydroxyoxan-2-yl]oxy}pyridin-1-ium	C11H14NO7	O[C@H]1[C@H](O)[C@@H](O[N+]2=CC=CC=C2)O[C@H]([C@@H]1O)C(O)=O	InChI=1S/C11H13NO7/c13-6-7(14)9(10(16)17)18-11(8(6)15)19-12-4-2-1-3-5-12/h1-9,11,13-15H/p+1/t6-,7-,8+,9-,11-/m1/s1	KITHDEVLYXWSPB-ZBGLXGBJSA-O	272.231400000	272.077026807	drug_metabolite	-1.23461384248E-4	-0.453773645215	131770061													-0.0157998	-0.00563066	-0.00445847	6	0.0050942									1	2538.65	257741	131547
MET-neg_Group_0539	HMDB0132863	1	272.104281432	271.097005432	7.51765102438	neg		3-(4-methoxyphenyl)-3,4-dihydro-2H-1-benzopyran-6,7-diol	COC1=CC=C(C=C1)C1COC2=C(C1)C=C(O)C(O)=C2	3-(4-methoxyphenyl)-3,4-dihydro-2H-1-benzopyran-6,7-diol	C16H16O4	COC1=CC=C(C=C1)C1COC2=C(C1)C=C(O)C(O)=C2	InChI=1S/C16H16O4/c1-19-13-4-2-10(3-5-13)12-6-11-7-14(17)15(18)8-16(11)20-9-12/h2-5,7-8,12,17-18H,6,9H2,1H3	HEMAEFVLALEJDS-UHFFFAOYSA-N	272.300000000	272.104858995	endogenous	-5.77563366789E-4	-2.12257645427	156398				Phenylpropanoids and polyketides	Isoflavonoids	O-methylated isoflavonoids	4'-O-methylated isoflavonoids																				2037.23	207599	998716
MET-neg_Group_0541	HMDB0000151	1	272.177132121	271.169856121	8.79580148783	neg	50-28-2	Estradiol	[H][C@@]12CC[C@H](O)[C@@]1(C)CC[C@]1([H])C3=C(CC[C@@]21[H])C=C(O)C=C3	(1S,10R,11S,14S,15S)-15-methyltetracyclo[8.7.0.0²,⁷.0¹¹,¹⁵]heptadeca-2(7),3,5-triene-5,14-diol	C18H24O2	[H][C@@]12CC[C@H](O)[C@@]1(C)CC[C@]1([H])C3=C(CC[C@@]21[H])C=C(O)C=C3	InChI=1S/C18H24O2/c1-18-9-8-14-13-5-3-12(19)10-11(13)2-4-15(14)16(18)6-7-17(18)20/h3,5,10,14-17,19-20H,2,4,6-9H2,1H3/t14-,15-,16+,17+,18+/m1/s1	VOXZDWNPVJITMN-ZBRFXRBCSA-N	272.382000000	272.177630012	drug_metabolite	-4.97891034399E-4	-1.82928712533	5757	16469	C00951	263	Lipids and lipid-like molecules	Steroids and steroid derivatives	Estrane steroids	Estrogens and derivatives
MET-neg_Group_0542	HMDB0006294	1	272.234961965	271.227685965	10.2207042226	neg		16-Hydroxy hexadecanoic acid	OCCCCCCCCCCCCCCCC(O)=O	16-hydroxyhexadecanoic acid	C16H32O3	OCCCCCCCCCCCCCCCC(O)=O	InChI=1S/C16H32O3/c17-15-13-11-9-7-5-3-1-2-4-6-8-10-12-14-16(18)19/h17H,1-15H2,(H,18,19)	UGAGPNKCDRTDHP-UHFFFAOYSA-N	272.423500000	272.235144890	exogenous	-1.82924933711E-4	-0.671937246732	7058075	55329	C18218		Lipids and lipid-like molecules	Fatty Acyls	Fatty acids and conjugates	Long-chain fatty acids						-0.0125184	0.00354971	-0.0243522	15	0.0587782							SOM (1,1)	0.0192605	0.0384376	15844.8	1.58836e+06	2.20901e+06
MET-neg_Group_0543	HMDB0006294	1	272.235044937	271.227768937	9.32187932222	neg		16-Hydroxy hexadecanoic acid	OCCCCCCCCCCCCCCCC(O)=O	16-hydroxyhexadecanoic acid	C16H32O3	OCCCCCCCCCCCCCCCC(O)=O	InChI=1S/C16H32O3/c17-15-13-11-9-7-5-3-1-2-4-6-8-10-12-14-16(18)19/h17H,1-15H2,(H,18,19)	UGAGPNKCDRTDHP-UHFFFAOYSA-N	272.423500000	272.235144890	exogenous	-9.99527640033E-5	-0.367155989500	7058075	55329	C18218		Lipids and lipid-like molecules	Fatty Acyls	Fatty acids and conjugates	Long-chain fatty acids						0.0211124	-0.0109123	-0.016247	8	0.0640672				SOM (1,1)	0.0517306	0.0127221				145000	1.45039e+07	1.90839e+07
MET-neg_Group_0544	HMDB0006294	1	272.235098656	271.227822656	11.3158355623	neg		16-Hydroxy hexadecanoic acid	OCCCCCCCCCCCCCCCC(O)=O	16-hydroxyhexadecanoic acid	C16H32O3	OCCCCCCCCCCCCCCCC(O)=O	InChI=1S/C16H32O3/c17-15-13-11-9-7-5-3-1-2-4-6-8-10-12-14-16(18)19/h17H,1-15H2,(H,18,19)	UGAGPNKCDRTDHP-UHFFFAOYSA-N	272.423500000	272.235144890	exogenous	-4.62341546381E-5	-0.169831689600	7058075	55329	C18218		Lipids and lipid-like molecules	Fatty Acyls	Fatty acids and conjugates	Long-chain fatty acids						0.0184074	-0.00230182	-0.0171158	11	0.134898										706455	70649392	102669856
MET-neg_Group_0545	HMDB0012285	1	273.966006348	272.958730348	1.08697108068	neg		Ribose-1-arsenate	OCC1OC(O[As](O)(O)=O)C(O)C1O	{[3,4-dihydroxy-5-(hydroxymethyl)oxolan-2-yl]oxy}arsonic acid	C5H11AsO8	OCC1OC(O[As](O)(O)=O)C(O)C1O	InChI=1S/C5H11AsO8/c7-1-2-3(8)4(9)5(13-2)14-6(10,11)12/h2-5,7-9H,1H2,(H2,10,11,12)	RYJJOMQPAAUFBF-UHFFFAOYSA-N	274.057600000	273.966988745	endogenous	-9.82396505776E-4	-3.58582072346	25201247				Organic oxygen compounds	Organooxygen compounds	Carbohydrates and carbohydrate conjugates	Monosaccharides	Pentoses					-0.0117879	-0.00768416	0.020148	9	0.346868	0.021586	0.220627								40162	4.02007e+06	414353
MET-neg_Group_0549	HMDB0128920	1	276.084402608	275.077126608	4.81036276383	neg		3,4,5-trihydroxy-6-[(3-methylbut-2-enoyl)oxy]oxane-2-carboxylic acid	CC(C)=CC(=O)OC1OC(C(O)C(O)C1O)C(O)=O	3,4,5-trihydroxy-6-[(3-methylbut-2-enoyl)oxy]oxane-2-carboxylic acid	C11H16O8	CC(C)=CC(=O)OC1OC(C(O)C(O)C1O)C(O)=O	InChI=1S/C11H16O8/c1-4(2)3-5(12)18-11-8(15)6(13)7(14)9(19-11)10(16)17/h3,6-9,11,13-15H,1-2H3,(H,16,17)	DFYVNMKMKCIHDD-UHFFFAOYSA-N	276.241000000	276.084517475	endogenous	-1.14866847127E-4	-0.416056822661	131835212				Organic oxygen compounds	Organooxygen compounds	Carbohydrates and carbohydrate conjugates	Sugar acids and derivatives	Glucuronic acid derivatives	Glucuronides	O-glucuronides			-0.0109287	-0.0054426	-0.000669038	10	0.240088							SOM (1,3)	0.00163823	9.32959e-07	3340.5	337926	262812
MET-neg_Group_0550	HMDB0030764	1	276.136133511	275.128857511	5.96345366321	neg		Acetylpterosin C	CC1C(O)C2=C(C1=O)C(C)=C(CCOC(C)=O)C(C)=C2	2-(1-hydroxy-2,4,6-trimethyl-3-oxo-2,3-dihydro-1H-inden-5-yl)ethyl acetate	C16H20O4	CC1C(O)C2=C(C1=O)C(C)=C(CCOC(C)=O)C(C)=C2	InChI=1S/C16H20O4/c1-8-7-13-14(16(19)10(3)15(13)18)9(2)12(8)5-6-20-11(4)17/h7,10,15,18H,5-6H2,1-4H3	KBPAOKSMUDDOIN-UHFFFAOYSA-N	276.327600000	276.136159128	exogenous	-2.56169929003E-5	-0.0927694256969	5316039				Benzenoids	Indanes	Indanones	Indanones						0.00685528	-0.00865495	-0.00718358	4	0.0940061				SOM (1,2)	0.000317686	1.46688e-06				22736.1	2.27748e+06	646798
MET-neg_Group_0551	HMDB0002697	1	276.208542923	275.201266923	9.04892228149	neg	1225-01-0	19-Norandrosterone	[H][C@@]12CCC(=O)[C@@]1(C)CC[C@]1([H])[C@@]3([H])CCC(O)CC3CC[C@@]21[H]	(1R,2S,10R,11S,15S)-5-hydroxy-15-methyltetracyclo[8.7.0.0²,⁷.0¹¹,¹⁵]heptadecan-14-one	C18H28O2	[H][C@@]12CCC(=O)[C@@]1(C)CC[C@]1([H])[C@@]3([H])CCC(O)CC3CC[C@@]21[H]	InChI=1S/C18H28O2/c1-18-9-8-14-13-5-3-12(19)10-11(13)2-4-15(14)16(18)6-7-17(18)20/h11-16,19H,2-10H2,1H3/t11?,12?,13-,14+,15+,16-,18-/m0/s1	UOUIARGWRPHDBX-AWLYHSJUSA-N	276.413700000	276.208930140	exogenous	-3.87217393779E-4	-1.40190034259	128251	36412			Lipids and lipid-like molecules	Steroids and steroid derivatives	Estrane steroids	Estrogens and derivatives						0.011079	-0.0120525	-0.00214279	8	0.0126643				SOM (1,1)	0.00692296	2.49861e-05				50034.5	5.00732e+06	14096398
MET-neg_Group_0556	HMDB0133045	1	278.151454099	277.144178099	9.30927475510	neg		2-(4-hydroxy-3-methylbut-2-en-1-yl)-4-(3-methylbut-2-en-1-yl)benzene-1,3,5-triol	CC(C)=CCC1=C(O)C(CC=C(C)CO)=C(O)C=C1O	2-(4-hydroxy-3-methylbut-2-en-1-yl)-4-(3-methylbut-2-en-1-yl)benzene-1,3,5-triol	C16H22O4	CC(C)=CCC1=C(O)C(CC=C(C)CO)=C(O)C=C1O	InChI=1S/C16H22O4/c1-10(2)4-6-12-14(18)8-15(19)13(16(12)20)7-5-11(3)9-17/h4-5,8,17-20H,6-7,9H2,1-3H3	YTVYDQKLMJPYFQ-UHFFFAOYSA-N	278.348000000	278.151809188	endogenous	-3.55088650281E-4	-1.27660018212					Benzenoids	Phenols	Benzenetriols and derivatives	Phloroglucinols and derivatives						0.0156852	-0.0199593	-0.000638332	3	0.189502				SOM (1,2)	0.0707564	0.107646				22279.2	2.2318e+06	1.99197e+06
MET-neg_Group_0557	HMDB0133045	1	278.151461807	277.144185807	9.03406895394	neg		2-(4-hydroxy-3-methylbut-2-en-1-yl)-4-(3-methylbut-2-en-1-yl)benzene-1,3,5-triol	CC(C)=CCC1=C(O)C(CC=C(C)CO)=C(O)C=C1O	2-(4-hydroxy-3-methylbut-2-en-1-yl)-4-(3-methylbut-2-en-1-yl)benzene-1,3,5-triol	C16H22O4	CC(C)=CCC1=C(O)C(CC=C(C)CO)=C(O)C=C1O	InChI=1S/C16H22O4/c1-10(2)4-6-12-14(18)8-15(19)13(16(12)20)7-5-11(3)9-17/h4-5,8,17-20H,6-7,9H2,1-3H3	YTVYDQKLMJPYFQ-UHFFFAOYSA-N	278.348000000	278.151809188	endogenous	-3.47380621520E-4	-1.24888859265					Benzenoids	Phenols	Benzenetriols and derivatives	Phloroglucinols and derivatives						-0.0132785	0.0109114	-0.0181497	1	0.407496										18206.8	1.82456e+06	2.56083e+06
MET-neg_Group_0558	HMDB0035028	1	278.173320389	277.166044389	10.1156010946	neg		(x)-2-Heptanol glucoside	CCCCCC(C)OC1OC(CO)C(O)C(O)C1O	2-(heptan-2-yloxy)-6-(hydroxymethyl)oxane-3,4,5-triol	C13H26O6	CCCCCC(C)OC1OC(CO)C(O)C(O)C1O	InChI=1S/C13H26O6/c1-3-4-5-6-8(2)18-13-12(17)11(16)10(15)9(7-14)19-13/h8-17H,3-7H2,1-2H3	NZLSMMMVSHTELV-UHFFFAOYSA-N	278.341900000	278.172938564	exogenous	3.81824524993E-4	1.37261563604	14138808				Lipids and lipid-like molecules	Fatty Acyls	Fatty acyl glycosides	Fatty acyl glycosides of mono- and disaccharides						-0.0139143	-0.0157218	-0.0153621	10	0.14566							SOM (1,1)	0.0396128	1.44579e-06	4481.27	452003	580486
MET-neg_Group_0559	HMDB0030801	1	278.188771032	277.181495032	9.65256821285	neg	27113-22-0	1-(4-Hydroxy-3-methoxyphenyl)-3-decanone	CCCCCCCC(=O)CCC1=CC(OC)=C(O)C=C1	1-(4-hydroxy-3-methoxyphenyl)decan-3-one	C17H26O3	CCCCCCCC(=O)CCC1=CC(OC)=C(O)C=C1	InChI=1S/C17H26O3/c1-3-4-5-6-7-8-15(18)11-9-14-10-12-16(19)17(13-14)20-2/h10,12-13,19H,3-9,11H2,1-2H3	CZNLTCTYLMYLHL-UHFFFAOYSA-N	278.386500000	278.188194698	exogenous	5.76334178106E-4	2.07174204037	94378		C10482		Benzenoids	Phenols	Methoxyphenols	Paradols						0.00790898	-0.00426835	-0.00666669	8	0.460864				SOM (1,1)	0.186283	0.0596979				1357.82	139658	162403
MET-neg_Group_0562	HMDB0033884	1	280.094583673	279.087307673	5.84776232723	neg	13781-46-9	Gravolenic acid	CC(C)(O)C1CC2=C(O)C(O)=CC(\C=C/C(O)=O)=C2O1	(2Z)-3-[4,5-dihydroxy-2-(2-hydroxypropan-2-yl)-2,3-dihydro-1-benzofuran-7-yl]prop-2-enoic acid	C14H16O6	CC(C)(O)C1CC2=C(O)C(O)=CC(\C=C/C(O)=O)=C2O1	InChI=1S/C14H16O6/c1-14(2,19)10-6-8-12(18)9(15)5-7(13(8)20-10)3-4-11(16)17/h3-5,10,15,18-19H,6H2,1-2H3,(H,16,17)/b4-3-	DABSIZUNYJTFDJ-ARJAWSKDSA-N	280.273200000	280.094688244	exogenous	-1.04571272061E-4	-0.373342574633	131751501				Phenylpropanoids and polyketides	Cinnamic acids and derivatives	Hydroxycinnamic acids and derivatives	Coumaric acids and derivatives						-0.00168009	0.0177807	0.0080404	1	0.201079										1867.99	190675	543502
MET-neg_Group_0564	HMDB0036695	1	280.130495573	279.123219573	5.33025552144	neg	83217-86-1	Crispolide	[H]\C1=C2\CC(C)(CC[C@@]2([H])OO)[C@]([H])(O)[C@@]2([H])OC(=O)C(=C)[C@]2([H])C1	(2S,3S,7S,11R)-11-hydroperoxy-2-hydroxy-1-methyl-6-methylidene-4-oxatricyclo[8.3.1.0^{3,7}]tetradec-9-en-5-one	C15H20O5	[H]\C1=C2\CC(C)(CC[C@@]2([H])OO)[C@]([H])(O)[C@@]2([H])OC(=O)C(=C)[C@]2([H])C1	InChI=1S/C15H20O5/c1-8-10-4-3-9-7-15(2,6-5-11(9)20-18)13(16)12(10)19-14(8)17/h3,10-13,16,18H,1,4-7H2,2H3/b9-3+/t10-,11+,12-,13+,15?/m0/s1	JXXWNBNYEWOORY-IIHAKNSESA-N	280.320000000	280.131073744	exogenous	-5.78170868209E-4	-2.06392978996	131752041				Lipids and lipid-like molecules	Prenol lipids	Terpene lactones	Sesquiterpene lactones	Germacranolides and derivatives					0.0154817	0.00495996	-0.0159783	11	0.0664052										51482.8	5.15215e+06	5.21734e+06
MET-neg_Group_0565	HMDB0030148	1	280.166837885	279.159561885	7.52007974303	neg		Prehumulinic acid	CC(C)CCC(=O)C1=C(O)C(O)C(CC=C(C)C)C1=O	3,4-dihydroxy-5-(3-methylbut-2-en-1-yl)-2-(4-methylpentanoyl)cyclopent-2-en-1-one	C16H24O4	CC(C)CCC(=O)C1=C(O)C(O)C(CC=C(C)C)C1=O	InChI=1S/C16H24O4/c1-9(2)5-7-11-14(18)13(16(20)15(11)19)12(17)8-6-10(3)4/h5,10-11,15,19-20H,6-8H2,1-4H3	NFUYEMRFZRYITM-UHFFFAOYSA-N	280.359400000	280.167459256	exogenous	-6.21371015768E-4	-2.21785576893					Organic acids and derivatives	Vinylogous acids		Vinylogous acids						0.0167687	-0.0138286	-0.00404011	8	0.042681				SOM (1,1)	0.00398062	0.000186111				494152	4.94191e+07	91593408
MET-neg_Group_0566	HMDB0000673	1	280.239755837	279.232479837	11.6912619338	neg	60-33-3	Linoleic acid	CCCCC\C=C/C\C=C/CCCCCCCC(O)=O	(9Z,12Z)-octadeca-9,12-dienoic acid	C18H32O2	CCCCC\C=C/C\C=C/CCCCCCCC(O)=O	InChI=1S/C18H32O2/c1-2-3-4-5-6-7-8-9-10-11-12-13-14-15-16-17-18(19)20/h6-7,9-10H,2-5,8,11-17H2,1H3,(H,19,20)/b7-6-,10-9-	OYHQOLUKZRVURQ-HZJYTTRNSA-N	280.445500000	280.240230268	drug	-4.74430947406E-4	-1.69294375385	5280450	17351	C01595	191	Lipids and lipid-like molecules	Fatty Acyls	Lineolic acids and derivatives	Lineolic acids and derivatives						0.0170314	-0.00538485	-0.0267417	8	0.0602922				SOM (1,1)	0.00358215	4.35637e-05				24306.8	2.43456e+06	6624071
MET-neg_Group_0568	HMDB0130371	1	282.089106218	281.081830218	7.61684764958	neg		7-methoxy-3-(3-methoxyphenyl)-4H-chromen-4-one	COC1=CC2=C(C=C1)C(=O)C(=CO2)C1=CC(OC)=CC=C1	7-methoxy-3-(3-methoxyphenyl)-4H-chromen-4-one	C17H14O4	COC1=CC2=C(C=C1)C(=O)C(=CO2)C1=CC(OC)=CC=C1	InChI=1S/C17H14O4/c1-19-12-5-3-4-11(8-12)15-10-21-16-9-13(20-2)6-7-14(16)17(15)18/h3-10H,1-2H3	DVKYXIHRNLPLQJ-UHFFFAOYSA-N	282.295000000	282.089208931	endogenous	-1.02713150966E-4	-0.364115846030	58602586				Phenylpropanoids and polyketides	Isoflavonoids	O-methylated isoflavonoids	7-O-methylated isoflavonoids	7-O-methylisoflavones																				145858
MET-neg_Group_0569	HMDB0033375	1	282.146325318	281.139049318	4.14604248832	neg	1034-01-1	Octyl gallate	CCCCCCCCOC(=O)C1=CC(O)=C(O)C(O)=C1	octyl 3,4,5-trihydroxybenzoate	C15H22O5	CCCCCCCCOC(=O)C1=CC(O)=C(O)C(O)=C1	InChI=1S/C15H22O5/c1-2-3-4-5-6-7-8-20-15(19)11-9-12(16)14(18)13(17)10-11/h9-10,16-18H,2-8H2,1H3	NRPKURNSADTHLJ-UHFFFAOYSA-N	282.332200000	282.146723814	exogenous	-3.98495653371E-4	-1.41237030149	61253	83631			Benzenoids	Benzene and substituted derivatives	Benzoic acids and derivatives	Hydroxybenzoic acid derivatives	Gallic acid and derivatives	Galloyl esters																		27664.2	2.7703e+06	2.78668e+06
MET-neg_Group_0570	HMDB0062365	1	282.182727844	281.175451844	8.06887101778	neg	2190485-67-5	(6E,8R,10Z)-8-hydroxy-3-oxohexadecadienoic acid	CCCCC\C=C/C[C@@H](O)\C=C\CCC(=O)CC(O)=O	(6E,8R,10Z)-8-hydroxy-3-oxohexadeca-6,10-dienoic acid	C16H26O4	CCCCC\C=C/C[C@@H](O)\C=C\CCC(=O)CC(O)=O	InChI=1S/C16H26O4/c1-2-3-4-5-6-7-10-14(17)11-8-9-12-15(18)13-16(19)20/h6-8,11,14,17H,2-5,9-10,12-13H2,1H3,(H,19,20)/b7-6-,11-8+/t14-/m1/s1	NWVJXHCRPZDUPG-WYGAFBEVSA-N	282.380000000	282.183109317	endogenous	-3.81472559411E-4	-1.35186177630	134819283	143995																										176287	1.76325e+07	1.70703e+07
MET-neg_Group_0571	HMDB0062365	1	282.182875676	281.175599676	6.92883940226	neg	2190485-67-5	(6E,8R,10Z)-8-hydroxy-3-oxohexadecadienoic acid	CCCCC\C=C/C[C@@H](O)\C=C\CCC(=O)CC(O)=O	(6E,8R,10Z)-8-hydroxy-3-oxohexadeca-6,10-dienoic acid	C16H26O4	CCCCC\C=C/C[C@@H](O)\C=C\CCC(=O)CC(O)=O	InChI=1S/C16H26O4/c1-2-3-4-5-6-7-10-14(17)11-8-9-12-15(18)13-16(19)20/h6-8,11,14,17H,2-5,9-10,12-13H2,1H3,(H,19,20)/b7-6-,11-8+/t14-/m1/s1	NWVJXHCRPZDUPG-WYGAFBEVSA-N	282.380000000	282.183109317	endogenous	-2.33641137072E-4	-0.827977045259	134819283	143995												0.0125176	-0.00924312	-0.000222594	8	0.023432				SOM (1,1)	0.00161125	1.88386e-05				123136	1.23174e+07	29972020
MET-neg_Group_0572	HMDB0033630	1	282.183173756	281.175897756	7.28138241816	neg	243447-93-0	Lactapiperanol C	COC1OCC2(O)C(O)C3CC(C)(C)CC3C3(C)CC123	13-methoxy-3,6,6-trimethyl-12-oxatetracyclo[8.3.0.0¹,³.0⁴,⁸]tridecane-9,10-diol	C16H26O4	COC1OCC2(O)C(O)C3CC(C)(C)CC3C3(C)CC123	InChI=1S/C16H26O4/c1-13(2)5-9-10(6-13)14(3)7-15(14)12(19-4)20-8-16(15,18)11(9)17/h9-12,17-18H,5-8H2,1-4H3	DEBINYRQIQKNDF-UHFFFAOYSA-N	282.375200000	282.183109320	exogenous	6.44362237949E-5	0.228348975062	85158920				Lipids and lipid-like molecules	Prenol lipids	Diterpenoids	Diterpenoids																				8905.61	894437	3.35741e+06
MET-neg_Group_0573	HMDB0000207	1	282.255516098	281.248240098	12.2636476362	neg	112-80-1	Oleic acid	CCCCCCCC\C=C/CCCCCCCC(O)=O	(9Z)-octadec-9-enoic acid	C18H34O2	CCCCCCCC\C=C/CCCCCCCC(O)=O	InChI=1S/C18H34O2/c1-2-3-4-5-6-7-8-9-10-11-12-13-14-15-16-17-18(19)20/h9-10H,2-8,11-17H2,1H3,(H,19,20)/b10-9-	ZQPPMHVWECSIRJ-KTKRTIGZSA-N	282.461400000	282.255880332	exogenous	-3.64234302708E-4	-1.29044008679	445639	16196	C00712	190	Lipids and lipid-like molecules	Fatty Acyls	Fatty acids and conjugates	Long-chain fatty acids						-0.013119	0.00232452	-0.0220106	15	0.036873							SOM (1,1)	0.0499	0.0136554	1362.24	140100	147883
MET-neg_Group_0574	HMDB0139467	1	283.119564058	282.112288058	5.54855044129	neg		(2E)-N-[2-hydroxy-2-(4-hydroxyphenyl)ethyl]-3-phenylprop-2-enimidic acid	[H]\C(=C(\[H])C1=CC=CC=C1)C(O)=NCC(O)C1=CC=C(O)C=C1	(2E)-N-[2-hydroxy-2-(4-hydroxyphenyl)ethyl]-3-phenylprop-2-enimidic acid	C17H17NO3	[H]\C(=C(\[H])C1=CC=CC=C1)C(O)=NCC(O)C1=CC=C(O)C=C1	InChI=1S/C17H17NO3/c19-15-9-7-14(8-10-15)16(20)12-18-17(21)11-6-13-4-2-1-3-5-13/h1-11,16,19-20H,12H2,(H,18,21)/b11-6+	CWMOJJSULWWJSO-IZZDOVSWSA-N	283.327000000	283.120843411	endogenous	-0.00127935281762	-4.51875178886	101020632				Phenylpropanoids and polyketides	Cinnamic acids and derivatives	Cinnamic acid amides	Cinnamic acid amides						-0.00390969	-0.000180103	0.00240351	9	0.211684	7.97339e-05	2.84872	up-husks								433536	53570.9
MET-neg_Group_0577	HMDB0002338	1	284.068147343	283.060871343	7.66647261128	neg	491-80-5	Biochanin A	COC1=CC=C(C=C1)C1=COC2=CC(O)=CC(O)=C2C1=O	5,7-dihydroxy-3-(4-methoxyphenyl)-4H-chromen-4-one	C16H12O5	COC1=CC=C(C=C1)C1=COC2=CC(O)=CC(O)=C2C1=O	InChI=1S/C16H12O5/c1-20-11-4-2-9(3-5-11)12-8-21-14-7-10(17)6-13(18)15(14)16(12)19/h2-8,17-18H,1H3	WUADCCWRTIWANL-UHFFFAOYSA-N	284.267000000	284.068473486	exogenous	-3.26142617212E-4	-1.14811268281	5280373	17574	C00814		Phenylpropanoids and polyketides	Isoflavonoids	O-methylated isoflavonoids	4'-O-methylated isoflavonoids	4'-O-methylisoflavones					-0.0138119	0.00371731	-0.0280501	15	0.129							SOM (1,1)	0.00825948	0.00549997	38606	3.86447e+06	486688
MET-neg_Group_0578	HMDB0002338	1	284.068218251	283.060942251	6.22511219485	neg	491-80-5	Biochanin A	COC1=CC=C(C=C1)C1=COC2=CC(O)=CC(O)=C2C1=O	5,7-dihydroxy-3-(4-methoxyphenyl)-4H-chromen-4-one	C16H12O5	COC1=CC=C(C=C1)C1=COC2=CC(O)=CC(O)=C2C1=O	InChI=1S/C16H12O5/c1-20-11-4-2-9(3-5-11)12-8-21-14-7-10(17)6-13(18)15(14)16(12)19/h2-8,17-18H,1H3	WUADCCWRTIWANL-UHFFFAOYSA-N	284.267000000	284.068473486	exogenous	-2.55234851522E-4	-0.898497634738	5280373	17574	C00814		Phenylpropanoids and polyketides	Isoflavonoids	O-methylated isoflavonoids	4'-O-methylated isoflavonoids	4'-O-methylisoflavones					-0.0173851	-0.0168971	0.00346357	2	0.00874231										1191.51	123027	158807
MET-neg_Group_0579	HMDB0000299	1	284.076091392	283.068815392	2.52493089796	neg	146-80-5	Xanthosine	OC[C@H]1O[C@H]([C@H](O)[C@@H]1O)N1C=NC2=C1N=C(O)N=C2O	9-[(2R,3R,4S,5R)-3,4-dihydroxy-5-(hydroxymethyl)oxolan-2-yl]-9H-purine-2,6-diol	C10H12N4O6	OC[C@H]1O[C@H]([C@H](O)[C@@H]1O)N1C=NC2=C1N=C(O)N=C2O	InChI=1S/C10H12N4O6/c15-1-3-5(16)6(17)9(20-3)14-2-11-4-7(14)12-10(19)13-8(4)18/h2-3,5-6,9,15-17H,1H2,(H2,12,13,18,19)/t3-,5-,6-,9-/m1/s1	UBORTCNDUKBEOP-UUOKFMHZSA-N	284.225500000	284.075684136	endogenous	4.07256108076E-4	1.43361833072	64959	18107	C01762	3408	Nucleosides, nucleotides, and analogues	Purine nucleosides		Purine nucleosides
MET-neg_Group_0580	HMDB0029819	1	284.125733192	283.118457192	4.56952920794	neg	18997-54-1	2-Phenylethyl beta-D-glucopyranoside	OCC1OC(OCCC2=CC=CC=C2)C(O)C(O)C1O	2-(hydroxymethyl)-6-(2-phenylethoxy)oxane-3,4,5-triol	C14H20O6	OCC1OC(OCCC2=CC=CC=C2)C(O)C(O)C1O	InChI=1S/C14H20O6/c15-8-10-11(16)12(17)13(18)14(20-10)19-7-6-9-4-2-1-3-5-9/h1-5,10-18H,6-8H2	MLRIJUWUQTVDQE-UHFFFAOYSA-N	284.305000000	284.125988372	exogenous	-2.55179709825E-4	-0.898121679360	468284				Organic oxygen compounds	Organooxygen compounds	Carbohydrates and carbohydrate conjugates	Glycosyl compounds	O-glycosyl compounds					0.00538912	0.0251628	-0.00529438	13	0.449682							SOM (1,1)	0.377405	0.0113052	85727.5	8.57662e+06	4.11447e+06
MET-neg_Group_0581	HMDB0014564	1	284.134557879	283.127281879	6.22419617504	neg	58-40-2	Promazine	CN(C)CCCN1C2=CC=CC=C2SC2=CC=CC=C12	dimethyl[3-(10H-phenothiazin-10-yl)propyl]amine	C17H20N2S	CN(C)CCCN1C2=CC=CC=C2SC2=CC=CC=C12	InChI=1S/C17H20N2S/c1-18(2)12-7-13-19-14-8-3-5-10-16(14)20-17-11-6-4-9-15(17)19/h3-6,8-11H,7,12-13H2,1-2H3	ZGUGWUXLJSTTMA-UHFFFAOYSA-N	284.419000000	284.134719340	drug	-1.61460722893E-4	-0.568254112987	4926	8459	C07379		Organoheterocyclic compounds	Benzothiazines	Phenothiazines	Phenothiazines																						314311
MET-neg_Group_0582	HMDB0142840	1	284.140731804	283.133455804	8.87720322516	neg		4-[5-hydroxy-4-(4-hydroxyphenyl)hex-3-en-3-yl]phenol	CCC(=C(C(C)O)C1=CC=C(O)C=C1)C1=CC=C(O)C=C1	4-[5-hydroxy-4-(4-hydroxyphenyl)hex-3-en-3-yl]phenol	C18H20O3	CCC(=C(C(C)O)C1=CC=C(O)C=C1)C1=CC=C(O)C=C1	InChI=1S/C18H20O3/c1-3-17(13-4-8-15(20)9-5-13)18(12(2)19)14-6-10-16(21)11-7-14/h4-12,19-21H,3H2,1-2H3	WKBKTWAASVITND-UHFFFAOYSA-N	284.355000000	284.141244504	endogenous	-5.12699562876E-4	-1.80438275965					Phenylpropanoids and polyketides	Stilbenes		Stilbenes																						135984
MET-neg_Group_0583	HMDB0060593	1	284.162188869	283.154912869	6.67630697682	neg	81496-81-3	Alpha-dihydroartemisinin	C[C@@H]1CC[C@H]2[C@@H](C)[C@@H](O)O[C@@H]3OC4(C)CC[C@@H]1[C@@]23OO4	(4S,5R,8S,9R,10S,12R,13R)-1,5,9-trimethyl-11,14,15,16-tetraoxatetracyclo[10.3.1.0⁴,¹³.0⁸,¹³]hexadecan-10-ol	C15H24O5	C[C@@H]1CC[C@H]2[C@@H](C)[C@@H](O)O[C@@H]3OC4(C)CC[C@@H]1[C@@]23OO4	InChI=1S/C15H24O5/c1-8-4-5-11-9(2)12(16)17-13-15(11)10(8)6-7-14(3,18-13)19-20-15/h8-13,16H,4-7H2,1-3H3/t8-,9-,10+,11+,12+,13-,14?,15-/m1/s1	BJDCWCLMFKKGEE-KXTPALSWSA-N	284.348100000	284.162373878	drug_metabolite	-1.85008683616E-4	-0.651066786483	456410				Lipids and lipid-like molecules	Prenol lipids	Sesquiterpenoids	Artemisinins																				5072.94	511170	1.22689e+06
MET-neg_Group_0585	HMDB0000827	1	284.271272498	283.263996498	12.8366036129	neg	57-11-4	Stearic acid	CCCCCCCCCCCCCCCCCC(O)=O	octadecanoic acid	C18H36O2	CCCCCCCCCCCCCCCCCC(O)=O	InChI=1S/C18H36O2/c1-2-3-4-5-6-7-8-9-10-11-12-13-14-15-16-17-18(19)20/h2-17H2,1H3,(H,19,20)	QIQXTHQIDYTFRH-UHFFFAOYSA-N	284.477200000	284.271530396	exogenous	-2.57898177608E-4	-0.907224783409	5281	28842	C01530	189	Lipids and lipid-like molecules	Fatty Acyls	Fatty acids and conjugates	Long-chain fatty acids						0.0117913	0.0190469	0.0240354	12	0.386354										13998.8	1.40376e+06	1.23674e+06
MET-neg_Group_0586	HMDB0125209	1	286.047288006	285.040012006	6.47962867403	neg		3,5,7-trihydroxy-2-(3-hydroxyphenyl)-4H-chromen-4-one	OC1=CC=CC(=C1)C1=C(O)C(=O)C2=C(O)C=C(O)C=C2O1	3,5,7-trihydroxy-2-(3-hydroxyphenyl)-4H-chromen-4-one	C15H10O6	OC1=CC=CC(=C1)C1=C(O)C(=O)C2=C(O)C=C(O)C=C2O1	InChI=1S/C15H10O6/c16-8-3-1-2-7(4-8)15-14(20)13(19)12-10(18)5-9(17)6-11(12)21-15/h1-6,16-18,20H	ABDQTIKKAYGHNV-UHFFFAOYSA-N	286.239000000	286.047738042	endogenous	-4.50035604047E-4	-1.57328845574	9860659				Phenylpropanoids and polyketides	Flavonoids	Flavones	Flavonols						0.0203483	-0.0194388	-0.00870401	3	0.0117763				SOM (1,1)	0.0460035	0.0124047				237054	2.37093e+07	28586624
MET-neg_Group_0587	HMDB0125209	1	286.047378336	285.040102336	5.87386240597	neg		3,5,7-trihydroxy-2-(3-hydroxyphenyl)-4H-chromen-4-one	OC1=CC=CC(=C1)C1=C(O)C(=O)C2=C(O)C=C(O)C=C2O1	3,5,7-trihydroxy-2-(3-hydroxyphenyl)-4H-chromen-4-one	C15H10O6	OC1=CC=CC(=C1)C1=C(O)C(=O)C2=C(O)C=C(O)C=C2O1	InChI=1S/C15H10O6/c16-8-3-1-2-7(4-8)15-14(20)13(19)12-10(18)5-9(17)6-11(12)21-15/h1-6,16-18,20H	ABDQTIKKAYGHNV-UHFFFAOYSA-N	286.239000000	286.047738042	endogenous	-3.59705631183E-4	-1.25750209967	9860659				Phenylpropanoids and polyketides	Flavonoids	Flavones	Flavonols						-0.0103406	-0.0114854	-0.0229349	10	0.221085							SOM (1,1)	0.0488488	0.00155158	49294.1	4.93329e+06	1.40403e+06
MET-neg_Group_0588	HMDB0125209	1	286.047391008	285.040115008	5.49955857057	neg		3,5,7-trihydroxy-2-(3-hydroxyphenyl)-4H-chromen-4-one	OC1=CC=CC(=C1)C1=C(O)C(=O)C2=C(O)C=C(O)C=C2O1	3,5,7-trihydroxy-2-(3-hydroxyphenyl)-4H-chromen-4-one	C15H10O6	OC1=CC=CC(=C1)C1=C(O)C(=O)C2=C(O)C=C(O)C=C2O1	InChI=1S/C15H10O6/c16-8-3-1-2-7(4-8)15-14(20)13(19)12-10(18)5-9(17)6-11(12)21-15/h1-6,16-18,20H	ABDQTIKKAYGHNV-UHFFFAOYSA-N	286.239000000	286.047738042	endogenous	-3.47034373931E-4	-1.21320439839	9860659				Phenylpropanoids and polyketides	Flavonoids	Flavones	Flavonols																				44214.1	4.42529e+06	2.93589e+06
MET-neg_Group_0589	HMDB0030840	1	286.099813717	285.092537717	8.68780298005	neg	56252-05-2	2-Methoxy-9-phenyl-1H-phenalen-1-one	COC1=CC2=CC=CC3=C2C(C1=O)=C(C=C3)C1=CC=CC=C1	2-methoxy-9-phenyl-1H-phenalen-1-one	C20H14O2	COC1=CC2=CC=CC3=C2C(C1=O)=C(C=C3)C1=CC=CC=C1	InChI=1S/C20H14O2/c1-22-17-12-15-9-5-8-14-10-11-16(13-6-3-2-4-7-13)19(18(14)15)20(17)21/h2-12H,1H3	NXRGWQRQXPUQSX-UHFFFAOYSA-N	286.324000000	286.099379692	exogenous	4.34025153595E-4	1.51704332274	10085389	745302			Benzenoids	Naphthalenes	Phenylnaphthalenes	Phenylnaphthalenes
MET-neg_Group_0591	HMDB0000313	1	286.156763992	285.149487992	8.70069105567	neg	966-06-3	16b-Hydroxyestrone	[H][C@@]12C[C@H](O)C(=O)[C@@]1(C)CC[C@]1([H])C3=C(CC[C@@]21[H])C=C(O)C=C3	(1S,10R,11S,13S,15S)-5,13-dihydroxy-15-methyltetracyclo[8.7.0.0²,⁷.0¹¹,¹⁵]heptadeca-2(7),3,5-trien-14-one	C18H22O3	[H][C@@]12C[C@H](O)C(=O)[C@@]1(C)CC[C@]1([H])C3=C(CC[C@@]21[H])C=C(O)C=C3	InChI=1S/C18H22O3/c1-18-7-6-13-12-5-3-11(19)8-10(12)2-4-14(13)15(18)9-16(20)17(18)21/h3,5,8,13-16,19-20H,2,4,6-7,9H2,1H3/t13-,14-,15+,16+,18+/m1/s1	WPOCIZJTELRQMF-LFRCEIEQSA-N	286.365500000	286.156894570	exogenous	-1.30578311314E-4	-0.456317194475	22833517	87628	C05300	5302	Lipids and lipid-like molecules	Steroids and steroid derivatives	Estrane steroids	Estrogens and derivatives						-0.00144107	0.0161316	0.000295253	1	0.0770336										1691.06	172982	555675
MET-neg_Group_0592	HMDB0000672	1	286.213991427	285.206715427	7.46274904678	neg	505-54-4	Hexadecanedioic acid	OC(=O)CCCCCCCCCCCCCCC(O)=O	hexadecanedioic acid	C16H30O4	OC(=O)CCCCCCCCCCCCCCC(O)=O	InChI=1S/C16H30O4/c17-15(18)13-11-9-7-5-3-1-2-4-6-8-10-12-14-16(19)20/h1-14H2,(H,17,18)(H,19,20)	QQHJDPROMQRDLA-UHFFFAOYSA-N	286.407000000	286.214409448	endogenous	-4.18020700522E-4	-1.46051591643	10459	73722	C19615	5642	Lipids and lipid-like molecules	Fatty Acyls	Fatty acids and conjugates	Long-chain fatty acids						0.0205498	-0.0129438	-0.0136245	8	0.0193266				SOM (1,1)	0.00627263	8.85544e-06				410926	4.10965e+07	9.06387e+07
MET-neg_Group_0593	HMDB0000672	1	286.214023069	285.206747069	9.30772961535	neg	505-54-4	Hexadecanedioic acid	OC(=O)CCCCCCCCCCCCCCC(O)=O	hexadecanedioic acid	C16H30O4	OC(=O)CCCCCCCCCCCCCCC(O)=O	InChI=1S/C16H30O4/c17-15(18)13-11-9-7-5-3-1-2-4-6-8-10-12-14-16(19)20/h1-14H2,(H,17,18)(H,19,20)	QQHJDPROMQRDLA-UHFFFAOYSA-N	286.407000000	286.214409448	endogenous	-3.86379052429E-4	-1.34996366241	10459	73722	C19615	5642	Lipids and lipid-like molecules	Fatty Acyls	Fatty acids and conjugates	Long-chain fatty acids																				2276.56	231532	1.23427e+06
MET-neg_Group_0594	HMDB0031042	1	286.250424201	285.243148201	11.6265048795	neg	83797-45-9	Avocadene	OCC(O)CC(O)CCCCCCCCCCCC=C	heptadec-16-ene-1,2,4-triol	C17H34O3	OCC(O)CC(O)CCCCCCCCCCCC=C	InChI=1S/C17H34O3/c1-2-3-4-5-6-7-8-9-10-11-12-13-16(19)14-17(20)15-18/h2,16-20H,1,3-15H2	DFEHQWFIOMAGBM-UHFFFAOYSA-N	286.450100000	286.250794954	exogenous	-3.70753427831E-4	-1.29520488457	158573	582699			Lipids and lipid-like molecules	Fatty Acyls	Fatty alcohols	Long-chain fatty alcohols						0.0212856	-0.0165768	-0.0102716	3	0.0156786				SOM (1,1)	0.107074	0.0377217				92919.2	9.2958e+06	11439211
MET-neg_Group_0595	HMDB0125212	1	288.062954298	287.055678298	5.84175064129	neg		3,5,7-trihydroxy-2-(3-hydroxyphenyl)-3,4-dihydro-2H-1-benzopyran-4-one	OC1C(OC2=CC(O)=CC(O)=C2C1=O)C1=CC(O)=CC=C1	3,5,7-trihydroxy-2-(3-hydroxyphenyl)-3,4-dihydro-2H-1-benzopyran-4-one	C15H12O6	OC1C(OC2=CC(O)=CC(O)=C2C1=O)C1=CC(O)=CC=C1	InChI=1S/C15H12O6/c16-8-3-1-2-7(4-8)15-14(20)13(19)12-10(18)5-9(17)6-11(12)21-15/h1-6,14-18,20H	DZSSVTVFEOJHQF-UHFFFAOYSA-N	288.255000000	288.063388106	endogenous	-4.33807591435E-4	-1.50594490433	25073149				Phenylpropanoids and polyketides	Flavonoids	Flavans	Flavanones	Flavanonols					0.018295	-0.00671494	-0.000425635	12	0.013426										73290.3	7.3329e+06	5.45865e+06
MET-neg_Group_0596	HMDB0125212	1	288.063030091	287.055754091	5.35843564100	neg		3,5,7-trihydroxy-2-(3-hydroxyphenyl)-3,4-dihydro-2H-1-benzopyran-4-one	OC1C(OC2=CC(O)=CC(O)=C2C1=O)C1=CC(O)=CC=C1	3,5,7-trihydroxy-2-(3-hydroxyphenyl)-3,4-dihydro-2H-1-benzopyran-4-one	C15H12O6	OC1C(OC2=CC(O)=CC(O)=C2C1=O)C1=CC(O)=CC=C1	InChI=1S/C15H12O6/c16-8-3-1-2-7(4-8)15-14(20)13(19)12-10(18)5-9(17)6-11(12)21-15/h1-6,14-18,20H	DZSSVTVFEOJHQF-UHFFFAOYSA-N	288.255000000	288.063388106	endogenous	-3.58014572214E-4	-1.24283260905	25073149				Phenylpropanoids and polyketides	Flavonoids	Flavans	Flavanones	Flavanonols					0.00701619	-0.0132355	0.000805554	4	0.0151402				SOM (1,2)	0.00111904	4.61041e-06				408985	4.09023e+07	6220393
MET-neg_Group_0597	HMDB0126053	1	288.099136156	287.091860156	7.38760361926	neg		3-(3,4-dihydroxy-2-methoxyphenyl)-1-(3-hydroxyphenyl)propan-1-one	COC1=C(CCC(=O)C2=CC(O)=CC=C2)C=CC(O)=C1O	3-(3,4-dihydroxy-2-methoxyphenyl)-1-(3-hydroxyphenyl)propan-1-one	C16H16O5	COC1=C(CCC(=O)C2=CC(O)=CC=C2)C=CC(O)=C1O	InChI=1S/C16H16O5/c1-21-16-10(6-8-14(19)15(16)20)5-7-13(18)11-3-2-4-12(17)9-11/h2-4,6,8-9,17,19-20H,5,7H2,1H3	RGTPWQUDZHZTQT-UHFFFAOYSA-N	288.299000000	288.099773615	endogenous	-6.37459137238E-4	-2.21263324596	131832499				Phenylpropanoids and polyketides	Linear 1,3-diarylpropanoids	Chalcones and dihydrochalcones	Retro-dihydrochalcones						0.00354393	0.0212011	-0.00348992	1	0.014362										3197.36	323612	463634
MET-neg_Group_0598	HMDB0072841	1	288.229874442	287.222598442	6.93116580807	neg		MG(a-13:0/0:0/0:0)[rac]	[H][C@@](O)(CO)COC(=O)CCCCCCCCC(C)CC	(2R)-2,3-dihydroxypropyl 10-methyldodecanoate	C16H32O4	[H][C@@](O)(CO)COC(=O)CCCCCCCCC(C)CC	InChI=1S/C16H32O4/c1-3-14(2)10-8-6-4-5-7-9-11-16(19)20-13-15(18)12-17/h14-15,17-18H,3-13H2,1-2H3/t14?,15-/m1/s1	CLTNIBHYQHNLAB-YSSOQSIOSA-N	288.428000000	288.230059510	endogenous	-1.85068203962E-4	-0.642085021485	131779632				Lipids and lipid-like molecules	Glycerolipids	Monoradylglycerols	Monoacylglycerols	1-monoacylglycerols					0.00858311	-0.00492958	-0.0298396	15	0.334617							SOM (1,1)	0.0152738	0.106793	33874.5	3.39133e+06	6.8395e+06
MET-neg_Group_0599	HMDB0072841	1	288.229930370	287.222654370	10.3136877627	neg		MG(a-13:0/0:0/0:0)[rac]	[H][C@@](O)(CO)COC(=O)CCCCCCCCC(C)CC	(2R)-2,3-dihydroxypropyl 10-methyldodecanoate	C16H32O4	[H][C@@](O)(CO)COC(=O)CCCCCCCCC(C)CC	InChI=1S/C16H32O4/c1-3-14(2)10-8-6-4-5-7-9-11-16(19)20-13-15(18)12-17/h14-15,17-18H,3-13H2,1-2H3/t14?,15-/m1/s1	CLTNIBHYQHNLAB-YSSOQSIOSA-N	288.428000000	288.230059510	endogenous	-1.29139860007E-4	-0.448044385926	131779632				Lipids and lipid-like molecules	Glycerolipids	Monoradylglycerols	Monoacylglycerols	1-monoacylglycerols					0.0102509	-0.0188156	-0.00419282	8	0.0922				SOM (1,1)	0.00339065	8.19893e-05				4633.95	467271	1.2336e+06
MET-neg_Group_0600	HMDB0072841	1	288.229999714	287.222723714	7.83177256532	neg		MG(a-13:0/0:0/0:0)[rac]	[H][C@@](O)(CO)COC(=O)CCCCCCCCC(C)CC	(2R)-2,3-dihydroxypropyl 10-methyldodecanoate	C16H32O4	[H][C@@](O)(CO)COC(=O)CCCCCCCCC(C)CC	InChI=1S/C16H32O4/c1-3-14(2)10-8-6-4-5-7-9-11-16(19)20-13-15(18)12-17/h14-15,17-18H,3-13H2,1-2H3/t14?,15-/m1/s1	CLTNIBHYQHNLAB-YSSOQSIOSA-N	288.428000000	288.230059510	endogenous	-5.97957240984E-5	-0.207458320634	131779632				Lipids and lipid-like molecules	Glycerolipids	Monoradylglycerols	Monoacylglycerols	1-monoacylglycerols					0.0206056	-0.0128964	-0.0137238	8	0.0181778				SOM (1,1)	0.000623869	0.000220583				11814	1.18527e+06	2.39488e+06
MET-neg_Group_0601	HMDB0037798	1	288.230222397	287.222946397	9.62210594340	neg	69232-67-3	(S)-10,16-Dihydroxyhexadecanoic acid	OCCCCCCC(O)CCCCCCCCC(O)=O	10,16-dihydroxyhexadecanoic acid	C16H32O4	OCCCCCCC(O)CCCCCCCCC(O)=O	InChI=1S/C16H32O4/c17-14-10-6-5-8-12-15(18)11-7-3-1-2-4-9-13-16(19)20/h15,17-18H,1-14H2,(H,19,20)	VJZBXAQGWLMYMS-UHFFFAOYSA-N	288.422900000	288.230059512	exogenous	1.62885074417E-4	0.565121745844	441449		C08285		Lipids and lipid-like molecules	Fatty Acyls	Fatty acids and conjugates	Long-chain fatty acids						-0.00079324	0.0100092	-0.0264737	11	0.179197										5881.99	592075	561936
MET-neg_Group_0604	HMDB0031304	1	290.100324787	289.093048787	4.64995514524	neg	54835-71-1	Osmundalin	CC1OC(=O)C=CC1OC1OC(CO)C(O)C(O)C1O	6-methyl-5-{[3,4,5-trihydroxy-6-(hydroxymethyl)oxan-2-yl]oxy}-5,6-dihydro-2H-pyran-2-one	C12H18O8	CC1OC(=O)C=CC1OC1OC(CO)C(O)C(O)C1O	InChI=1S/C12H18O8/c1-5-6(2-3-8(14)18-5)19-12-11(17)10(16)9(15)7(4-13)20-12/h2-3,5-7,9-13,15-17H,4H2,1H3	KZOPXYPPFZYEHT-UHFFFAOYSA-N	290.266500000	290.100167552	exogenous	1.57235219604E-4	0.542003201653	5249536				Organic oxygen compounds	Organooxygen compounds	Carbohydrates and carbohydrate conjugates	Glycosyl compounds	O-glycosyl compounds																			1320.43	135919	1.15432e+06
MET-neg_Group_0605	HMDB0012267	1	290.109177283	289.101901283	10.8456214259	neg	26605-36-7	N-Succinyl-L,L-2,6-diaminopimelate	NC(CCC[C@H](NC(=O)CCC(O)=O)C(O)=O)C(O)=O	(6S)-2-amino-6-(3-carboxypropanamido)heptanedioic acid	C11H18N2O7	NC(CCC[C@H](NC(=O)CCC(O)=O)C(O)=O)C(O)=O	InChI=1S/C11H18N2O7/c12-6(10(17)18)2-1-3-7(11(19)20)13-8(14)4-5-9(15)16/h6-7H,1-5,12H2,(H,13,14)(H,15,16)(H,17,18)(H,19,20)/t6?,7-/m0/s1	GLXUWZBUPATPBR-MLWJPKLSSA-N	290.269800000	290.111400940	endogenous	-0.00222365667207	-7.66483724823	25202447		C04421		Organic acids and derivatives	Carboxylic acids and derivatives	Amino acids, peptides, and analogues	Amino acids and derivatives	Alpha amino acids and derivatives	N-acyl-alpha amino acids and derivatives	N-acyl-alpha amino acids	N-acyl-L-alpha-amino acids
MET-neg_Group_0606	HMDB0127764	1	290.114999556	289.107723556	6.64046187184	neg		2-[2-hydroxy-3-(3-methoxyphenyl)propyl]benzene-1,3,5-triol	COC1=CC=CC(CC(O)CC2=C(O)C=C(O)C=C2O)=C1	2-[2-hydroxy-3-(3-methoxyphenyl)propyl]benzene-1,3,5-triol	C16H18O5	COC1=CC=CC(CC(O)CC2=C(O)C=C(O)C=C2O)=C1	InChI=1S/C16H18O5/c1-21-13-4-2-3-10(6-13)5-11(17)7-14-15(19)8-12(18)9-16(14)20/h2-4,6,8-9,11,17-20H,5,7H2,1H3	KTFYRPYOZMIVJI-UHFFFAOYSA-N	290.315000000	290.115423680	endogenous	-4.24124013819E-4	-1.46191473871	131834091				Phenylpropanoids and polyketides	Linear 1,3-diarylpropanoids	Cinnamylphenols	Cinnamylphenols																				1058.79	109755	330172
MET-neg_Group_0607	HMDB0031098	1	290.187947438	289.180671438	8.79051602153	neg	17699-21-7	(9Z,11E,13E,15Z)-4-Oxo-9,11,13,15-octadecatetraenoic acid	CC\C=C/C=C/C=C\C=C\CCCCC(=O)CCC(O)=O	(9E,11Z,13E,15Z)-4-oxooctadeca-9,11,13,15-tetraenoic acid	C18H26O3	CC\C=C/C=C/C=C\C=C\CCCCC(=O)CCC(O)=O	InChI=1S/C18H26O3/c1-2-3-4-5-6-7-8-9-10-11-12-13-14-17(19)15-16-18(20)21/h3-10H,2,11-16H2,1H3,(H,20,21)/b4-3-,6-5+,8-7-,10-9+	ZYOSGENSARGRME-WYVWLRFESA-N	290.397200000	290.188194698	exogenous	-2.47259772550E-4	-0.852066958879	131751133				Lipids and lipid-like molecules	Fatty Acyls	Lineolic acids and derivatives	Lineolic acids and derivatives						-0.00308343	0.0119404	-0.00142475	1	0.0184381										2636.95	267571	670208
MET-neg_Group_0608	HMDB0031098	1	290.188021731	289.180745731	8.53962905219	neg	17699-21-7	(9Z,11E,13E,15Z)-4-Oxo-9,11,13,15-octadecatetraenoic acid	CC\C=C/C=C/C=C\C=C\CCCCC(=O)CCC(O)=O	(9E,11Z,13E,15Z)-4-oxooctadeca-9,11,13,15-tetraenoic acid	C18H26O3	CC\C=C/C=C/C=C\C=C\CCCCC(=O)CCC(O)=O	InChI=1S/C18H26O3/c1-2-3-4-5-6-7-8-9-10-11-12-13-14-17(19)15-16-18(20)21/h3-10H,2,11-16H2,1H3,(H,20,21)/b4-3-,6-5+,8-7-,10-9+	ZYOSGENSARGRME-WYVWLRFESA-N	290.397200000	290.188194698	exogenous	-1.72967457502E-4	-0.596052701862	131751133				Lipids and lipid-like molecules	Fatty Acyls	Lineolic acids and derivatives	Lineolic acids and derivatives																				3489.03	352779	719288
MET-neg_Group_0609	HMDB0031098	1	290.188031333	289.180755333	6.94186113830	neg	17699-21-7	(9Z,11E,13E,15Z)-4-Oxo-9,11,13,15-octadecatetraenoic acid	CC\C=C/C=C/C=C\C=C\CCCCC(=O)CCC(O)=O	(9E,11Z,13E,15Z)-4-oxooctadeca-9,11,13,15-tetraenoic acid	C18H26O3	CC\C=C/C=C/C=C\C=C\CCCCC(=O)CCC(O)=O	InChI=1S/C18H26O3/c1-2-3-4-5-6-7-8-9-10-11-12-13-14-17(19)15-16-18(20)21/h3-10H,2,11-16H2,1H3,(H,20,21)/b4-3-,6-5+,8-7-,10-9+	ZYOSGENSARGRME-WYVWLRFESA-N	290.397200000	290.188194698	exogenous	-1.63364558489E-4	-0.562960731920	131751133				Lipids and lipid-like molecules	Fatty Acyls	Lineolic acids and derivatives	Lineolic acids and derivatives																				1574.97	161373	1.41439e+06
MET-neg_Group_0610	HMDB0031098	1	290.188249629	289.180973629	7.72453214833	neg	17699-21-7	(9Z,11E,13E,15Z)-4-Oxo-9,11,13,15-octadecatetraenoic acid	CC\C=C/C=C/C=C\C=C\CCCCC(=O)CCC(O)=O	(9E,11Z,13E,15Z)-4-oxooctadeca-9,11,13,15-tetraenoic acid	C18H26O3	CC\C=C/C=C/C=C\C=C\CCCCC(=O)CCC(O)=O	InChI=1S/C18H26O3/c1-2-3-4-5-6-7-8-9-10-11-12-13-14-17(19)15-16-18(20)21/h3-10H,2,11-16H2,1H3,(H,20,21)/b4-3-,6-5+,8-7-,10-9+	ZYOSGENSARGRME-WYVWLRFESA-N	290.397200000	290.188194698	exogenous	5.49309742723E-5	0.189294310671	131751133				Lipids and lipid-like molecules	Fatty Acyls	Lineolic acids and derivatives	Lineolic acids and derivatives						0.0180206	-0.0155097	-0.00310764	3	0.00994777				SOM (1,2)	0.378166	0.915665				49956.1	4.99949e+06	4.96372e+06
MET-neg_Group_0611	HMDB0031098	1	290.188608703	289.181332703	8.30540319297	neg	17699-21-7	(9Z,11E,13E,15Z)-4-Oxo-9,11,13,15-octadecatetraenoic acid	CC\C=C/C=C/C=C\C=C\CCCCC(=O)CCC(O)=O	(9E,11Z,13E,15Z)-4-oxooctadeca-9,11,13,15-tetraenoic acid	C18H26O3	CC\C=C/C=C/C=C\C=C\CCCCC(=O)CCC(O)=O	InChI=1S/C18H26O3/c1-2-3-4-5-6-7-8-9-10-11-12-13-14-17(19)15-16-18(20)21/h3-10H,2,11-16H2,1H3,(H,20,21)/b4-3-,6-5+,8-7-,10-9+	ZYOSGENSARGRME-WYVWLRFESA-N	290.397200000	290.188194698	exogenous	4.14004584059E-4	1.42667617653	131751133				Lipids and lipid-like molecules	Fatty Acyls	Lineolic acids and derivatives	Lineolic acids and derivatives																				13412.8	1.34516e+06	474591
MET-neg_Group_0613	HMDB0030996	1	292.203660708	291.196384708	7.75143719670	neg	52591-16-9	(2'E,4'Z,7'Z,8E)-Colnelenic acid	CC\C=C/C\C=C/C=C/O\C=C\CCCCCCC(O)=O	(8E)-9-[(1E,3Z,6Z)-nona-1,3,6-trien-1-yloxy]non-8-enoic acid	C18H28O3	CC\C=C/C\C=C/C=C/O\C=C\CCCCCCC(O)=O	InChI=1S/C18H28O3/c1-2-3-4-5-7-10-13-16-21-17-14-11-8-6-9-12-15-18(19)20/h3-4,7,10,13-14,16-17H,2,5-6,8-9,11-12,15H2,1H3,(H,19,20)/b4-3-,10-7-,16-13+,17-14+	OYKAXBUWOIRLGF-VMBRNALUSA-N	292.413100000	292.203844762	exogenous	-1.84054452689E-4	-0.629883747161	6441679	60959	C16320		Lipids and lipid-like molecules	Fatty Acyls	Fatty acids and conjugates	Medium-chain fatty acids						0.00413127	0.00958908	-0.00270755	1	0.127578										18078.4	1.81171e+06	1.23376e+06
MET-neg_Group_0614	HMDB0030996	1	292.203751042	291.196475042	9.32754237343	neg	52591-16-9	(2'E,4'Z,7'Z,8E)-Colnelenic acid	CC\C=C/C\C=C/C=C/O\C=C\CCCCCCC(O)=O	(8E)-9-[(1E,3Z,6Z)-nona-1,3,6-trien-1-yloxy]non-8-enoic acid	C18H28O3	CC\C=C/C\C=C/C=C/O\C=C\CCCCCCC(O)=O	InChI=1S/C18H28O3/c1-2-3-4-5-7-10-13-16-21-17-14-11-8-6-9-12-15-18(19)20/h3-4,7,10,13-14,16-17H,2,5-6,8-9,11-12,15H2,1H3,(H,19,20)/b4-3-,10-7-,16-13+,17-14+	OYKAXBUWOIRLGF-VMBRNALUSA-N	292.413100000	292.203844762	exogenous	-9.37199143323E-5	-0.320734706349	6441679	60959	C16320		Lipids and lipid-like molecules	Fatty Acyls	Fatty acids and conjugates	Medium-chain fatty acids						0.0216884	-0.0090257	-0.0150066	3	0.0742062				SOM (1,2)	0.00765369	0.0103326				725754	7.25793e+07	4.84468e+07
MET-neg_Group_0615	HMDB0029364	1	294.089215692	293.081939692	8.95945648107	neg	3211-63-0	7-Acetoxy-2-methylisoflavone	CC(=O)OC1=CC=C2C(=O)C(=C(C)OC2=C1)C1=CC=CC=C1	2-methyl-4-oxo-3-phenyl-4H-chromen-7-yl acetate	C18H14O4	CC(=O)OC1=CC=C2C(=O)C(=C(C)OC2=C1)C1=CC=CC=C1	InChI=1S/C18H14O4/c1-11-17(13-6-4-3-5-7-13)18(20)15-9-8-14(22-12(2)19)10-16(15)21-11/h3-10H,1-2H3	DPIAJERHFDBLPT-UHFFFAOYSA-N	294.301400000	294.089208936	exogenous	6.75556799479E-6	0.0229711523136	268208	486616			Phenylpropanoids and polyketides	Isoflavonoids	Isoflav-2-enes	Isoflavones																				1908.37	194713	440258
MET-neg_Group_0616	HMDB0038752	1	294.107741621	293.100465621	5.49082644558	neg	84495-20-5	Distichonic acid A	OC(CNCC(O)=O)C(NCCC(O)C(O)=O)C(O)=O	2-[(3-carboxy-3-hydroxypropyl)amino]-4-[(carboxymethyl)amino]-3-hydroxybutanoic acid	C10H18N2O8	OC(CNCC(O)=O)C(NCCC(O)C(O)=O)C(O)=O	InChI=1S/C10H18N2O8/c13-5(9(17)18)1-2-12-8(10(19)20)6(14)3-11-4-7(15)16/h5-6,8,11-14H,1-4H2,(H,15,16)(H,17,18)(H,19,20)	SEATYFZPTMHEIW-UHFFFAOYSA-N	294.258500000	294.106315562	exogenous	0.00142605889187	4.84878704210	85405750				Organic acids and derivatives	Carboxylic acids and derivatives	Amino acids, peptides, and analogues	Amino acids and derivatives	Gamma amino acids and derivatives					-0.0106529	0.0012175	-0.00400315	10	0.00582806							SOM (1,1)	0.150621	0.00121421	970.758	100952	440622
MET-neg_Group_0617	HMDB0038752	1	294.107932624	293.100656624	4.34775806239	neg	84495-20-5	Distichonic acid A	OC(CNCC(O)=O)C(NCCC(O)C(O)=O)C(O)=O	2-[(3-carboxy-3-hydroxypropyl)amino]-4-[(carboxymethyl)amino]-3-hydroxybutanoic acid	C10H18N2O8	OC(CNCC(O)=O)C(NCCC(O)C(O)=O)C(O)=O	InChI=1S/C10H18N2O8/c13-5(9(17)18)1-2-12-8(10(19)20)6(14)3-11-4-7(15)16/h5-6,8,11-14H,1-4H2,(H,15,16)(H,17,18)(H,19,20)	SEATYFZPTMHEIW-UHFFFAOYSA-N	294.258500000	294.106315562	exogenous	0.00161706153602	5.49822105289	85405750				Organic acids and derivatives	Carboxylic acids and derivatives	Amino acids, peptides, and analogues	Amino acids and derivatives	Gamma amino acids and derivatives
MET-neg_Group_0618	HMDB0039825	1	294.109656215	293.102380215	5.22399999672	neg		Cyclocalopin F	CC1COC(=O)C2OC3(C)OC4CC3(C12)C(O)C(=O)C4=C	14-hydroxy-3,9-dimethyl-12-methylidene-5,8,10-trioxatetracyclo[9.3.1.0¹,⁹.0²,⁷]pentadecane-6,13-dione	C15H18O6	CC1COC(=O)C2OC3(C)OC4CC3(C12)C(O)C(=O)C4=C	InChI=1S/C15H18O6/c1-6-5-19-13(18)11-9(6)15-4-8(20-14(15,3)21-11)7(2)10(16)12(15)17/h6,8-9,11-12,17H,2,4-5H2,1,3H3	UGWYLYUJRHPKJY-UHFFFAOYSA-N	294.299800000	294.110338308	exogenous	-6.82093210344E-4	-2.31917454607	85295949				Organoheterocyclic compounds	Furopyrans		Furopyrans																				3446.49	348525	350993
MET-neg_Group_0619	HMDB0031693	1	294.131052424	293.123776424	3.73542307273	neg		Ethyl (S)-3-hydroxybutyrate glucoside	CCOC(=O)CC(C)OC1OC(CO)C(O)C(O)C1O	ethyl 3-{[3,4,5-trihydroxy-6-(hydroxymethyl)oxan-2-yl]oxy}butanoate	C12H22O8	CCOC(=O)CC(C)OC1OC(CO)C(O)C(O)C1O	InChI=1S/C12H22O8/c1-3-18-8(14)4-6(2)19-12-11(17)10(16)9(15)7(5-13)20-12/h6-7,9-13,15-17H,3-5H2,1-2H3	HEBPYQNXDMDRKR-UHFFFAOYSA-N	294.298300000	294.131467680	exogenous	-4.15255994255E-4	-1.41180403967	76463850				Lipids and lipid-like molecules	Fatty Acyls	Fatty acyl glycosides	Fatty acyl glycosides of mono- and disaccharides						-0.0142567	-0.00614627	-0.00609609	2	0.0295702										5691.26	573002	415643
MET-neg_Group_0620	HMDB0031693	1	294.131284237	293.124008237	3.15094406945	neg		Ethyl (S)-3-hydroxybutyrate glucoside	CCOC(=O)CC(C)OC1OC(CO)C(O)C(O)C1O	ethyl 3-{[3,4,5-trihydroxy-6-(hydroxymethyl)oxan-2-yl]oxy}butanoate	C12H22O8	CCOC(=O)CC(C)OC1OC(CO)C(O)C(O)C1O	InChI=1S/C12H22O8/c1-3-18-8(14)4-6(2)19-12-11(17)10(16)9(15)7(5-13)20-12/h6-7,9-13,15-17H,3-5H2,1-2H3	HEBPYQNXDMDRKR-UHFFFAOYSA-N	294.298300000	294.131467680	exogenous	-1.83442898560E-4	-0.623676548517	76463850				Lipids and lipid-like molecules	Fatty Acyls	Fatty acyl glycosides	Fatty acyl glycosides of mono- and disaccharides						-0.0130156	-0.0057001	-0.00617609	10	0.0282902									1	3880.19	391895	279094
MET-neg_Group_0621	HMDB0139646	1	294.156139313	293.148863313	9.76964454067	neg		N-(4-aminobutyl)-3-(4-hydroxy-3,5-dimethoxyphenyl)prop-2-enimidic acid	COC1=CC(C=CC(O)=NCCCCN)=CC(OC)=C1O	N-(4-aminobutyl)-3-(4-hydroxy-3,5-dimethoxyphenyl)prop-2-enimidic acid	C15H22N2O4	COC1=CC(C=CC(O)=NCCCCN)=CC(OC)=C1O	InChI=1S/C15H22N2O4/c1-20-12-9-11(10-13(21-2)15(12)19)5-6-14(18)17-8-4-3-7-16/h5-6,9-10,19H,3-4,7-8,16H2,1-2H3,(H,17,18)	ZYERUQAOCQZPJW-UHFFFAOYSA-N	294.351000000	294.157957196	endogenous	-0.00181788252434	-6.17995359253					Phenylpropanoids and polyketides	Cinnamic acids and derivatives	Hydroxycinnamic acids and derivatives	Hydroxycinnamic acids and derivatives						0.0160084	-0.0144265	-0.00951342	8	0.0308492				SOM (1,1)	0.00592764	0.000879346				11567.6	1.16064e+06	2.01213e+06
MET-neg_Group_0622	HMDB0005783	1	294.183033479	293.175757479	7.92188676236	neg	58253-27-3	Gingerol	CCCCCC(O)CC(=O)CCC1=CC=C(O)C(OC)=C1	5-hydroxy-1-(4-hydroxy-3-methoxyphenyl)decan-3-one	C17H26O4	CCCCCC(O)CC(=O)CCC1=CC=C(O)C(OC)=C1	InChI=1S/C17H26O4/c1-3-4-5-6-14(18)12-15(19)9-7-13-8-10-16(20)17(11-13)21-2/h8,10-11,14,18,20H,3-7,9,12H2,1-2H3	NLDDIKRKFXEWBK-UHFFFAOYSA-N	294.385900000	294.183109320	exogenous	-7.58414236657E-5	-0.257803460690	3473		C10462		Benzenoids	Phenols	Methoxyphenols	Gingerols						-0.00303367	-0.000411791	-0.0294436	14	0.400653							SOM (1,1)	0.140386	0.727569	26173.4	2.62121e+06	1.9986e+06
MET-neg_Group_0623	HMDB0005783	1	294.183061447	293.175785447	8.47578599587	neg	58253-27-3	Gingerol	CCCCCC(O)CC(=O)CCC1=CC=C(O)C(OC)=C1	5-hydroxy-1-(4-hydroxy-3-methoxyphenyl)decan-3-one	C17H26O4	CCCCCC(O)CC(=O)CCC1=CC=C(O)C(OC)=C1	InChI=1S/C17H26O4/c1-3-4-5-6-14(18)12-15(19)9-7-13-8-10-16(20)17(11-13)21-2/h8,10-11,14,18,20H,3-7,9,12H2,1-2H3	NLDDIKRKFXEWBK-UHFFFAOYSA-N	294.385900000	294.183109320	exogenous	-4.78728287590E-5	-0.162731398357	3473		C10462		Benzenoids	Phenols	Methoxyphenols	Gingerols						0.000102847	-0.0098508	-0.0279642	5	0.419115										38385	3.84238e+06	4983722
MET-neg_Group_0624	HMDB0014607	1	294.186314790	293.179038790	11.0942103818	neg	1191-50-0	Sodium Tetradecyl Sulfate	[H]OS(=O)(=O)OC([H])([H])C([H])([H])C([H])([H])C([H])([H])C([H])([H])C([H])([H])C([H])([H])C([H])([H])C([H])([H])C([H])([H])C([H])([H])C([H])([H])C([H])([H])C([H])([H])[H]	(tetradecyloxy)sulfonic acid	C14H30O4S	[H]OS(=O)(=O)OC([H])([H])C([H])([H])C([H])([H])C([H])([H])C([H])([H])C([H])([H])C([H])([H])C([H])([H])C([H])([H])C([H])([H])C([H])([H])C([H])([H])C([H])([H])C([H])([H])[H]	InChI=1S/C14H30O4S/c1-2-3-4-5-6-7-8-9-10-11-12-13-14-18-19(15,16)17/h2-14H2,1H3,(H,15,16,17)	URLJMZWTXZTZRR-UHFFFAOYSA-N	294.451000000	294.186480138	endogenous	-1.65347769098E-4	-0.562050876729	5248				Organic acids and derivatives	Organic sulfuric acids and derivatives	Sulfuric acid esters	Sulfuric acid monoesters						0.0162049	0.00592259	-0.00268199	11	0.306338										33352.3	3.33911e+06	5.07125e+06
MET-neg_Group_0625	HMDB0004668	1	294.218818873	293.211542873	9.09088620240	neg		13-OxoODE	CCCCCC(=O)\C=C\C=C/CCCCCCCC(O)=O	(9Z,11E)-13-oxooctadeca-9,11-dienoic acid	C18H30O3	CCCCCC(=O)\C=C\C=C/CCCCCCCC(O)=O	InChI=1S/C18H30O3/c1-2-3-11-14-17(19)15-12-9-7-5-4-6-8-10-13-16-18(20)21/h7,9,12,15H,2-6,8,10-11,13-14,16H2,1H3,(H,20,21)/b9-7-,15-12+	JHXAZBBVQSRKJR-BSZOFBHHSA-N	294.429000000	294.219494826	exogenous	-6.75952701272E-4	-2.29744362001	6446027	902350	C14765		Lipids and lipid-like molecules	Fatty Acyls	Lineolic acids and derivatives	Lineolic acids and derivatives						0.0202048	-0.00794552	-0.0215904	8	0.0386514				SOM (1,1)	0.00268151	3.86835e-05				1.18983e+06	1.18987e+08	257232720
MET-neg_Group_0626	HMDB0004668	1	294.218868940	293.211592940	9.76853132597	neg		13-OxoODE	CCCCCC(=O)\C=C\C=C/CCCCCCCC(O)=O	(9Z,11E)-13-oxooctadeca-9,11-dienoic acid	C18H30O3	CCCCCC(=O)\C=C\C=C/CCCCCCCC(O)=O	InChI=1S/C18H30O3/c1-2-3-11-14-17(19)15-12-9-7-5-4-6-8-10-13-16-18(20)21/h7,9,12,15H,2-6,8,10-11,13-14,16H2,1H3,(H,20,21)/b9-7-,15-12+	JHXAZBBVQSRKJR-BSZOFBHHSA-N	294.429000000	294.219494826	exogenous	-6.25885893442E-4	-2.12727539961	6446027	902350	C14765		Lipids and lipid-like molecules	Fatty Acyls	Lineolic acids and derivatives	Lineolic acids and derivatives						0.0199615	-0.0109596	-0.0197055	8	0.042051				SOM (1,1)	0.00340758	0.000474162				1.76702e+06	176705664	3.10297e+08
MET-neg_Group_0629	HMDB0030772	1	296.105178579	295.097902579	9.05045221168	neg	53279-35-9	Demethoxyegonol	OCCCC1=CC2=C(OC(=C2)C2=CC3=C(OCO3)C=C2)C=C1	3-[2-(2H-1,3-benzodioxol-5-yl)-1-benzofuran-5-yl]propan-1-ol	C18H16O4	OCCCC1=CC2=C(OC(=C2)C2=CC3=C(OCO3)C=C2)C=C1	InChI=1S/C18H16O4/c19-7-1-2-12-3-5-15-14(8-12)10-17(22-15)13-4-6-16-18(9-13)21-11-20-16/h3-6,8-10,19H,1-2,7,11H2	YQEPMZLWYOAQNI-UHFFFAOYSA-N	296.317200000	296.104859000	exogenous	3.19578895073E-4	1.07927609205	10402297	69557			Phenylpropanoids and polyketides	2-arylbenzofuran flavonoids		2-arylbenzofuran flavonoids
MET-neg_Group_0630	HMDB0136315	1	296.147897758	295.140621758	4.20147081118	neg		(2-{[3-(3,4-dihydroxy-5-methoxyphenyl)prop-2-enoyl]oxy}ethyl)trimethylazanium	COC1=CC(C=CC(=O)OCC[N+](C)(C)C)=CC(O)=C1O	(2-{[3-(3,4-dihydroxy-5-methoxyphenyl)prop-2-enoyl]oxy}ethyl)trimethylazanium	C15H22NO5	COC1=CC(C=CC(=O)OCC[N+](C)(C)C)=CC(O)=C1O	InChI=1S/C15H21NO5/c1-16(2,3)7-8-21-14(18)6-5-11-9-12(17)15(19)13(10-11)20-4/h5-6,9-10H,7-8H2,1-4H3,(H-,17,18,19)/p+1	ZXGJGAAWPIAKMZ-UHFFFAOYSA-O	296.342000000	296.149249233	endogenous	-0.00135147450800	-4.56349125144	131839396				Phenylpropanoids and polyketides	Cinnamic acids and derivatives	Hydroxycinnamic acids and derivatives	Coumaric acids and derivatives						0.0148552	-0.0176242	-0.0108603	3	0.0651881				SOM (1,1)	0.154289	0.0124204				64513.2	6.4552e+06	1.13154e+07
MET-neg_Group_0631	HMDB0038120	1	296.162125767	295.154849767	7.58309025921	neg	19683-98-8	Ovalicin	COC1C(=O)CCC2(CO2)C1(O)C1(C)OC1CC=C(C)C	4-hydroxy-5-methoxy-4-[2-methyl-3-(3-methylbut-2-en-1-yl)oxiran-2-yl]-1-oxaspiro[2.5]octan-6-one	C16H24O5	COC1C(=O)CCC2(CO2)C1(O)C1(C)OC1CC=C(C)C	InChI=1S/C16H24O5/c1-10(2)5-6-12-14(3,21-12)16(18)13(19-4)11(17)7-8-15(16)9-20-15/h5,12-13,18H,6-9H2,1-4H3	NESRXFGQJARQNM-UHFFFAOYSA-N	296.358800000	296.162373878	drug	-2.48110833013E-4	-0.837752715754	284995		C09674		Organic oxygen compounds	Organooxygen compounds	Alcohols and polyols	Tertiary alcohols						0.0141523	-0.019308	-0.00961179	8	0.0356614				SOM (1,1)	0.00332815	0.000263318				7363.35	740211	1.37722e+06
MET-neg_Group_0633	HMDB0004667	1	296.234414619	295.227138619	9.56009326393	neg	5204-88-6	13S-hydroxyoctadecadienoic acid	CCCCC[C@H](O)\C=C\C=C/CCCCCCCC(O)=O	(9Z,11E,13S)-13-hydroxyoctadeca-9,11-dienoic acid	C18H32O3	CCCCC[C@H](O)\C=C\C=C/CCCCCCCC(O)=O	InChI=1S/C18H32O3/c1-2-3-11-14-17(19)15-12-9-7-5-4-6-8-10-13-16-18(20)21/h7,9,12,15,17,19H,2-6,8,10-11,13-14,16H2,1H3,(H,20,21)/b9-7-,15-12+/t17-/m0/s1	HNICUWMFWZBIFP-IRQZEAMPSA-N	296.444900000	296.235144890	exogenous	-7.30271246198E-4	-2.46517423341	6443013	34154	C14762		Lipids and lipid-like molecules	Fatty Acyls	Lineolic acids and derivatives	Lineolic acids and derivatives						0.00627969	-0.00237219	-0.0289133	15	0.244027							SOM (1,1)	0.0392928	0.208483	1.53646e+06	1.5365e+08	329469056
MET-neg_Group_0634	HMDB0004667	1	296.234508717	295.227232717	10.8212933274	neg	5204-88-6	13S-hydroxyoctadecadienoic acid	CCCCC[C@H](O)\C=C\C=C/CCCCCCCC(O)=O	(9Z,11E,13S)-13-hydroxyoctadeca-9,11-dienoic acid	C18H32O3	CCCCC[C@H](O)\C=C\C=C/CCCCCCCC(O)=O	InChI=1S/C18H32O3/c1-2-3-11-14-17(19)15-12-9-7-5-4-6-8-10-13-16-18(20)21/h7,9,12,15,17,19H,2-6,8,10-11,13-14,16H2,1H3,(H,20,21)/b9-7-,15-12+/t17-/m0/s1	HNICUWMFWZBIFP-IRQZEAMPSA-N	296.444900000	296.235144890	exogenous	-6.36172891859E-4	-2.14752672945	6443013	34154	C14762		Lipids and lipid-like molecules	Fatty Acyls	Lineolic acids and derivatives	Lineolic acids and derivatives						0.00434006	0.0143369	-0.00992236	1	0.0370554										47612.4	4.76511e+06	6.42518e+06
MET-neg_Group_0635	HMDB0004667	1	296.235089709	295.227813709	10.2958961127	neg	5204-88-6	13S-hydroxyoctadecadienoic acid	CCCCC[C@H](O)\C=C\C=C/CCCCCCCC(O)=O	(9Z,11E,13S)-13-hydroxyoctadeca-9,11-dienoic acid	C18H32O3	CCCCC[C@H](O)\C=C\C=C/CCCCCCCC(O)=O	InChI=1S/C18H32O3/c1-2-3-11-14-17(19)15-12-9-7-5-4-6-8-10-13-16-18(20)21/h7,9,12,15,17,19H,2-6,8,10-11,13-14,16H2,1H3,(H,20,21)/b9-7-,15-12+/t17-/m0/s1	HNICUWMFWZBIFP-IRQZEAMPSA-N	296.444900000	296.235144890	exogenous	-5.51814928258E-5	-0.186275983083	6443013	34154	C14762		Lipids and lipid-like molecules	Fatty Acyls	Lineolic acids and derivatives	Lineolic acids and derivatives						0.0177692	-0.0103035	-0.0268649	8	0.0803374				SOM (1,1)	0.00837248	0.00093157				58076.5	5.81153e+06	9495292
MET-neg_Group_0638	HMDB0131379	1	298.120249189	297.112973189	8.56978012052	neg		4-[5-(3-hydroxypropyl)-1-benzofuran-2-yl]-2-methoxyphenol	COC1=C(O)C=CC(=C1)C1=CC2=C(O1)C=CC(CCCO)=C2	4-[5-(3-hydroxypropyl)-1-benzofuran-2-yl]-2-methoxyphenol	C18H18O4	COC1=C(O)C=CC(=C1)C1=CC2=C(O1)C=CC(CCCO)=C2	InChI=1S/C18H18O4/c1-21-18-10-13(5-6-15(18)20)17-11-14-9-12(3-2-8-19)4-7-16(14)22-17/h4-7,9-11,19-20H,2-3,8H2,1H3	AAMLHLFQBJKNCS-UHFFFAOYSA-N	298.338000000	298.120509060	endogenous	-2.59870739796E-4	-0.871696954396	24946153				Phenylpropanoids and polyketides	2-arylbenzofuran flavonoids		2-arylbenzofuran flavonoids
MET-neg_Group_0639	HMDB0030729	1	298.159817806	297.152541806	9.43132889589	neg	21316-80-3	Gravelliferone	CC(C)=CCC1=CC2=C(OC(=O)C(=C2)C(C)(C)C=C)C=C1O	7-hydroxy-6-(3-methylbut-2-en-1-yl)-3-(2-methylbut-3-en-2-yl)-2H-chromen-2-one	C19H22O3	CC(C)=CCC1=CC2=C(OC(=O)C(=C2)C(C)(C)C=C)C=C1O	InChI=1S/C19H22O3/c1-6-19(4,5)15-10-14-9-13(8-7-12(2)3)16(20)11-17(14)22-18(15)21/h6-7,9-11,20H,1,8H2,2-5H3	HEPYYVMIJBDNIM-UHFFFAOYSA-N	298.376200000	298.156894570	exogenous	0.00292323561638	9.80435357900	14133589				Phenylpropanoids and polyketides	Coumarins and derivatives	Hydroxycoumarins	7-hydroxycoumarins						-0.0220762	-0.00956944	-0.000494665	10	0.117213							SOM (1,3)	0.0110231	0.00251445	18066.3	1.8105e+06	1.49229e+06
MET-neg_Group_0640	HMDB0015643	1	298.177117897	297.169841897	6.43699363217	neg	71963-77-4	Artemether	[H][C@@]12CC[C@@H](C)[C@]3([H])CC[C@@]4(C)OO[C@@]13[C@]([H])(O[C@H](OC)[C@@H]2C)O4	(1R,4S,5R,8S,9R,10S,12R,13R)-10-methoxy-1,5,9-trimethyl-11,14,15,16-tetraoxatetracyclo[10.3.1.0⁴,¹³.0⁸,¹³]hexadecane	C16H26O5	[H][C@@]12CC[C@@H](C)[C@]3([H])CC[C@@]4(C)OO[C@@]13[C@]([H])(O[C@H](OC)[C@@H]2C)O4	InChI=1S/C16H26O5/c1-9-5-6-12-10(2)13(17-4)18-14-16(12)11(9)7-8-15(3,19-14)20-21-16/h9-14H,5-8H2,1-4H3/t9-,10-,11+,12+,13+,14-,15-,16-/m1/s1	SXYIRMFQILZOAM-HVNFFKDJSA-N	298.374600000	298.178023942	drug	-9.06045129625E-4	-3.03860464845	68911	195280			Lipids and lipid-like molecules	Prenol lipids	Sesquiterpenoids	Artemisinins																				15472.7	1.55115e+06	1.82821e+06
MET-neg_Group_0641	HMDB0015643	1	298.177551226	297.170275226	7.39556331871	neg	71963-77-4	Artemether	[H][C@@]12CC[C@@H](C)[C@]3([H])CC[C@@]4(C)OO[C@@]13[C@]([H])(O[C@H](OC)[C@@H]2C)O4	(1R,4S,5R,8S,9R,10S,12R,13R)-10-methoxy-1,5,9-trimethyl-11,14,15,16-tetraoxatetracyclo[10.3.1.0⁴,¹³.0⁸,¹³]hexadecane	C16H26O5	[H][C@@]12CC[C@@H](C)[C@]3([H])CC[C@@]4(C)OO[C@@]13[C@]([H])(O[C@H](OC)[C@@H]2C)O4	InChI=1S/C16H26O5/c1-9-5-6-12-10(2)13(17-4)18-14-16(12)11(9)7-8-15(3,19-14)20-21-16/h9-14H,5-8H2,1-4H3/t9-,10-,11+,12+,13+,14-,15-,16-/m1/s1	SXYIRMFQILZOAM-HVNFFKDJSA-N	298.374600000	298.178023942	drug	-4.72715943374E-4	-1.58534803174	68911	195280			Lipids and lipid-like molecules	Prenol lipids	Sesquiterpenoids	Artemisinins						0.0125654	-0.0152719	-0.0158448	8	0.0462151				SOM (1,1)	0.00688161	5.08996e-06				24316	2.43548e+06	10353112
MET-neg_Group_0642	HMDB0012794	1	298.192655110	297.185379110	10.3536864062	neg	33532-44-4	4-Oxoretinal	C\C(\C=C\C=C(/C)\C=C\C1=C(C)CCC(=O)C1(C)C)=C/C=O	(2E,4E,6E,8E)-3,7-dimethyl-9-(2,6,6-trimethyl-5-oxocyclohex-1-en-1-yl)nona-2,4,6,8-tetraenal	C20H26O2	C\C(\C=C\C=C(/C)\C=C\C1=C(C)CCC(=O)C1(C)C)=C/C=O	InChI=1S/C20H26O2/c1-15(7-6-8-16(2)13-14-21)9-11-18-17(3)10-12-19(22)20(18,4)5/h6-9,11,13-14H,10,12H2,1-5H3/b8-6+,11-9+,15-7+,16-13+	ZORDCCAUKPDLPN-ZBSJWCJSSA-N	298.419200000	298.193280076	exogenous	-6.24966299029E-4	-2.09584300115	53481523				Lipids and lipid-like molecules	Prenol lipids	Retinoids	Retinoids						0.0178628	-0.0120814	0.00803596	12	0.112638										212691	21272946	3.38671e+07
MET-neg_Group_0643	HMDB0010736	1	298.250191066	297.242915066	11.4852006307	neg		3-Oxooctadecanoic acid	CCCCCCCCCCCCCCCC(=O)CC(O)=O	3-oxooctadecanoic acid	C18H34O3	CCCCCCCCCCCCCCCC(=O)CC(O)=O	InChI=1S/C18H34O3/c1-2-3-4-5-6-7-8-9-10-11-12-13-14-15-17(19)16-18(20)21/h2-16H2,1H3,(H,20,21)	YQGGUZWHNVQJMF-UHFFFAOYSA-N	298.460800000	298.250794954	exogenous	-6.03887850275E-4	-2.02476526634	5283005	50576			Lipids and lipid-like molecules	Fatty Acyls	Fatty acids and conjugates	Long-chain fatty acids						0.00183881	-0.0105633	-0.0182909	5	0.411687										6674.04	671280	808177
MET-neg_Group_0644	HMDB0010736	1	298.250425539	297.243149539	9.91235906949	neg		3-Oxooctadecanoic acid	CCCCCCCCCCCCCCCC(=O)CC(O)=O	3-oxooctadecanoic acid	C18H34O3	CCCCCCCCCCCCCCCC(=O)CC(O)=O	InChI=1S/C18H34O3/c1-2-3-4-5-6-7-8-9-10-11-12-13-14-15-17(19)16-18(20)21/h2-16H2,1H3,(H,20,21)	YQGGUZWHNVQJMF-UHFFFAOYSA-N	298.460800000	298.250794954	exogenous	-3.69415143552E-4	-1.23860572987	5283005	50576			Lipids and lipid-like molecules	Fatty Acyls	Fatty acids and conjugates	Long-chain fatty acids						0.0200136	-0.0158208	-0.0160228	3	0.0381493				SOM (1,1)	0.0206389	0.00273834				142529	1.42567e+07	1.86593e+07
MET-neg_Group_0645	HMDB0010736	1	298.250802750	297.243526750	10.5225074962	neg		3-Oxooctadecanoic acid	CCCCCCCCCCCCCCCC(=O)CC(O)=O	3-oxooctadecanoic acid	C18H34O3	CCCCCCCCCCCCCCCC(=O)CC(O)=O	InChI=1S/C18H34O3/c1-2-3-4-5-6-7-8-9-10-11-12-13-14-15-17(19)16-18(20)21/h2-16H2,1H3,(H,20,21)	YQGGUZWHNVQJMF-UHFFFAOYSA-N	298.460800000	298.250794954	exogenous	7.79635030312E-6	0.0261402499646	5283005	50576			Lipids and lipid-like molecules	Fatty Acyls	Fatty acids and conjugates	Long-chain fatty acids						-0.000769787	0.0143724	-0.0162384	1	0.201675										32113.9	3.21527e+06	3.13592e+06
MET-neg_Group_0646	HMDB0124874	1	300.062829528	299.055553528	7.78246723347	neg		5,7-dihydroxy-2-(3-hydroxy-5-methoxyphenyl)-4H-chromen-4-one	COC1=CC(=CC(O)=C1)C1=CC(=O)C2=C(O)C=C(O)C=C2O1	5,7-dihydroxy-2-(3-hydroxy-5-methoxyphenyl)-4H-chromen-4-one	C16H12O6	COC1=CC(=CC(O)=C1)C1=CC(=O)C2=C(O)C=C(O)C=C2O1	InChI=1S/C16H12O6/c1-21-11-3-8(2-9(17)4-11)14-7-13(20)16-12(19)5-10(18)6-15(16)22-14/h2-7,17-19H,1H3	WKODGHOQKGISRB-UHFFFAOYSA-N	300.266000000	300.063388106	endogenous	-5.58577764821E-4	-1.86153255266	131831452				Phenylpropanoids and polyketides	Flavonoids	O-methylated flavonoids	3'-O-methylated flavonoids						-0.00621443	0.0132854	-0.00824878	9	0.152652												191127
MET-neg_Group_0647	HMDB0124874	1	300.062842092	299.055566092	6.50752543663	neg		5,7-dihydroxy-2-(3-hydroxy-5-methoxyphenyl)-4H-chromen-4-one	COC1=CC(=CC(O)=C1)C1=CC(=O)C2=C(O)C=C(O)C=C2O1	5,7-dihydroxy-2-(3-hydroxy-5-methoxyphenyl)-4H-chromen-4-one	C16H12O6	COC1=CC(=CC(O)=C1)C1=CC(=O)C2=C(O)C=C(O)C=C2O1	InChI=1S/C16H12O6/c1-21-11-3-8(2-9(17)4-11)14-7-13(20)16-12(19)5-10(18)6-15(16)22-14/h2-7,17-19H,1H3	WKODGHOQKGISRB-UHFFFAOYSA-N	300.266000000	300.063388106	endogenous	-5.46013816745E-4	-1.81966157287	131831452				Phenylpropanoids and polyketides	Flavonoids	O-methylated flavonoids	3'-O-methylated flavonoids						-0.00386955	0.0203505	-0.0327988	7	0.0735348							SOM (1,2)	0.160764	0.641544	17323.8	1.73626e+06	1.05868e+06
MET-neg_Group_0648	HMDB0030755	1	300.136325190	299.129049190	8.62095709993	neg	65349-37-3	Myrigalone E	COC1=CC(OC)=C(C(=O)CCC2=CC=CC=C2)C(O)=C1C	1-(2-hydroxy-4,6-dimethoxy-3-methylphenyl)-3-phenylpropan-1-one	C18H20O4	COC1=CC(OC)=C(C(=O)CCC2=CC=CC=C2)C(O)=C1C	InChI=1S/C18H20O4/c1-12-15(21-2)11-16(22-3)17(18(12)20)14(19)10-9-13-7-5-4-6-8-13/h4-8,11,20H,9-10H2,1-3H3	ACLIVQJKNNTVHO-UHFFFAOYSA-N	300.349000000	300.136159128	exogenous	1.66061801963E-4	0.553288222349	15747330				Phenylpropanoids and polyketides	Linear 1,3-diarylpropanoids	Chalcones and dihydrochalcones	2'-Hydroxy-dihydrochalcones
MET-neg_Group_0651	HMDB0010737	1	300.265854589	299.258578589	12.1702695722	neg		(R)-3-Hydroxy-Octadecanoic acid	[H][C@@](O)(CCCCCCCCCCCCCCC)CC(O)=O	(3R)-3-hydroxyoctadecanoic acid	C18H36O3	[H][C@@](O)(CCCCCCCCCCCCCCC)CC(O)=O	InChI=1S/C18H36O3/c1-2-3-4-5-6-7-8-9-10-11-12-13-14-15-17(19)16-18(20)21/h17,19H,2-16H2,1H3,(H,20,21)/t17-/m1/s1	POMQYTSPMKEQNB-QGZVFWFLSA-N	300.476600000	300.266445018	exogenous	-5.90428865905E-4	-1.96634980598	5312838				Lipids and lipid-like molecules	Fatty Acyls	Fatty acids and conjugates	Long-chain fatty acids						0.0147283	-0.013461	-0.0121264	8	0.085526				SOM (1,1)	0.00390084	2.37155e-05				152639	1.52678e+07	38928756
MET-neg_Group_0652	HMDB0010737	1	300.266044224	299.258768224	10.3300060278	neg		(R)-3-Hydroxy-Octadecanoic acid	[H][C@@](O)(CCCCCCCCCCCCCCC)CC(O)=O	(3R)-3-hydroxyoctadecanoic acid	C18H36O3	[H][C@@](O)(CCCCCCCCCCCCCCC)CC(O)=O	InChI=1S/C18H36O3/c1-2-3-4-5-6-7-8-9-10-11-12-13-14-15-17(19)16-18(20)21/h17,19H,2-16H2,1H3,(H,20,21)/t17-/m1/s1	POMQYTSPMKEQNB-QGZVFWFLSA-N	300.476600000	300.266445018	exogenous	-4.00794383097E-4	-1.33479577802	5312838				Lipids and lipid-like molecules	Fatty Acyls	Fatty acids and conjugates	Long-chain fatty acids						0.0127481	-0.0142665	-0.010005	3	0.298788				SOM (1,2)	0.101117	0.158677				130666	1.30705e+07	1.16428e+07
MET-neg_Group_0653	HMDB0010737	1	300.266295694	299.259019694	11.8477763459	neg		(R)-3-Hydroxy-Octadecanoic acid	[H][C@@](O)(CCCCCCCCCCCCCCC)CC(O)=O	(3R)-3-hydroxyoctadecanoic acid	C18H36O3	[H][C@@](O)(CCCCCCCCCCCCCCC)CC(O)=O	InChI=1S/C18H36O3/c1-2-3-4-5-6-7-8-9-10-11-12-13-14-15-17(19)16-18(20)21/h17,19H,2-16H2,1H3,(H,20,21)/t17-/m1/s1	POMQYTSPMKEQNB-QGZVFWFLSA-N	300.476600000	300.266445018	exogenous	-1.49324124607E-4	-0.497305400193	5312838				Lipids and lipid-like molecules	Fatty Acyls	Fatty acids and conjugates	Long-chain fatty acids						0.0223359	-0.0114058	-0.00395869	3	0.0981171				SOM (1,1)	0.0225429	0.00368707				46621.1	4.66599e+06	6.37057e+06
MET-neg_Group_0654	HMDB0125010	1	302.042188085	301.034912085	5.56442161333	neg		6,7-dihydroxy-3-(2,4,5-trihydroxyphenyl)-4H-chromen-4-one	OC1=CC2=C(C=C1O)C(=O)C(=CO2)C1=CC(O)=C(O)C=C1O	6,7-dihydroxy-3-(2,4,5-trihydroxyphenyl)-4H-chromen-4-one	C15H10O7	OC1=CC2=C(C=C1O)C(=O)C(=CO2)C1=CC(O)=C(O)C=C1O	InChI=1S/C15H10O7/c16-9-3-12(19)10(17)1-6(9)8-5-22-14-4-13(20)11(18)2-7(14)15(8)21/h1-5,16-20H	DRUYKASFEJKQDJ-UHFFFAOYSA-N	302.238000000	302.042652662	endogenous	-4.64576955324E-4	-1.53811705472	129682956				Phenylpropanoids and polyketides	Isoflavonoids	Isoflav-2-enes	Isoflavones																				80644.7	8.06835e+06	2.80097e+06
MET-neg_Group_0655	HMDB0125010	1	302.042459220	301.035183220	5.88318795145	neg		6,7-dihydroxy-3-(2,4,5-trihydroxyphenyl)-4H-chromen-4-one	OC1=CC2=C(C=C1O)C(=O)C(=CO2)C1=CC(O)=C(O)C=C1O	6,7-dihydroxy-3-(2,4,5-trihydroxyphenyl)-4H-chromen-4-one	C15H10O7	OC1=CC2=C(C=C1O)C(=O)C(=CO2)C1=CC(O)=C(O)C=C1O	InChI=1S/C15H10O7/c16-9-3-12(19)10(17)1-6(9)8-5-22-14-4-13(20)11(18)2-7(14)15(8)21/h1-5,16-20H	DRUYKASFEJKQDJ-UHFFFAOYSA-N	302.238000000	302.042652662	endogenous	-1.93441750810E-4	-0.640445146138	129682956				Phenylpropanoids and polyketides	Isoflavonoids	Isoflav-2-enes	Isoflavones						0.0171034	-0.0145186	0.000539909	12	0.0378542										185886	1.85925e+07	7.50046e+06
MET-neg_Group_0656	HMDB0030746	1	302.078037981	301.070761981	6.40084690606	neg		5,7,3'-Trihydroxy-4'-methoxyflavanone	COC1=C(O)C=C(C=C1)C1CC(=O)C2=C(O)C=C(O)C=C2O1	5,7-dihydroxy-2-(3-hydroxy-4-methoxyphenyl)-3,4-dihydro-2H-1-benzopyran-4-one	C16H14O6	COC1=C(O)C=C(C=C1)C1CC(=O)C2=C(O)C=C(O)C=C2O1	InChI=1S/C16H14O6/c1-21-13-3-2-8(4-10(13)18)14-7-12(20)16-11(19)5-9(17)6-15(16)22-14/h2-6,14,17-19H,7H2,1H3	AIONOLUJZLIMTK-UHFFFAOYSA-N	302.282000000	302.079038171	exogenous	-0.00100019003355	-3.31102098183	3593	244674			Phenylpropanoids and polyketides	Flavonoids	O-methylated flavonoids	4'-O-methylated flavonoids						0.0175361	-0.0139915	-0.00874125	3	0.0348272				SOM (1,1)	0.0148639	0.00119848				26855.1	2.68939e+06	3.56338e+06
MET-neg_Group_0658	HMDB0039423	1	303.142523357	302.135247357	1.21507845003	neg	102148-92-5	N5-Acetyl-N2-gamma-L-glutamyl-L-ornithine	CC(=O)NCCCC(NC(=O)CCC(N)C(O)=O)C(O)=O	2-amino-4-[(1-carboxy-4-acetamidobutyl)carbamoyl]butanoic acid	C12H21N3O6	CC(=O)NCCCC(NC(=O)CCC(N)C(O)=O)C(O)=O	InChI=1S/C12H21N3O6/c1-7(16)14-6-2-3-9(12(20)21)15-10(17)5-4-8(13)11(18)19/h8-9H,2-6,13H2,1H3,(H,14,16)(H,15,17)(H,18,19)(H,20,21)	JAAJGIIASALJIT-UHFFFAOYSA-N	303.311600000	303.143035419	exogenous	-5.12062074336E-4	-1.68917644316	131752643				Organic acids and derivatives	Carboxylic acids and derivatives	Amino acids, peptides, and analogues	Peptides	Dipeptides					0.00204888	-0.00324278	0.0249022	9	0.212388	0.000956566	2.11839	up-husks							15974.1	1.60128e+06	196824
MET-neg_Group_0659	HMDB0125817	1	304.061344394	303.054068394	3.78820841982	neg		(5-hydroxy-7-methoxy-2,2-dimethyl-3,4-dihydro-2H-1-benzopyran-4-yl)oxidanesulfonic acid	COC1=CC(O)=C2C(CC(C)(C)OC2=C1)OS(O)(=O)=O	(5-hydroxy-7-methoxy-2,2-dimethyl-3,4-dihydro-2H-1-benzopyran-4-yl)oxidanesulfonic acid	C12H16O7S	COC1=CC(O)=C2C(CC(C)(C)OC2=C1)OS(O)(=O)=O	InChI=1S/C12H16O7S/c1-12(2)6-10(19-20(14,15)16)11-8(13)4-7(17-3)5-9(11)18-12/h4-5,10,13H,6H2,1-3H3,(H,14,15,16)	QFHUWJGJGFFWOS-UHFFFAOYSA-N	304.310000000	304.061674029	endogenous	-3.29634571187E-4	-1.08410430955	131832283				Organoheterocyclic compounds	Benzopyrans	1-benzopyrans	2,2-dimethyl-1-benzopyrans
MET-neg_Group_0660	HMDB0061135	1	304.079483919	303.072207919	1.38702926478	neg		Demonomethylchlorpromazine	CNCCCN1C2=C(SC3=C1C=C(Cl)C=C3)C=CC=C2	[3-(2-chloro-10H-phenothiazin-10-yl)propyl](methyl)amine	C16H17ClN2S	CNCCCN1C2=C(SC3=C1C=C(Cl)C=C3)C=CC=C2	InChI=1S/C16H17ClN2S/c1-18-9-4-10-19-13-5-2-3-6-15(13)20-16-8-7-12(17)11-14(16)19/h2-3,5-8,11,18H,4,9-10H2,1H3	YHFXGBOUSIKGMZ-UHFFFAOYSA-N	304.838000000	304.080096951	drug_metabolite	-6.13032075137E-4	-2.01602170380	62875				Organoheterocyclic compounds	Benzothiazines	Phenothiazines	Phenothiazines																					130890
MET-neg_Group_0664	HMDB0038361	1	306.076909995	305.069633995	3.97792344738	neg	970-74-1	(-)-Epigallocatechin	O[C@@H]1CC2=C(O[C@@H]1C1=CC(O)=C(O)C(O)=C1)C=C(O)C=C2O	(2R,3R)-2-(3,4,5-trihydroxyphenyl)-3,4-dihydro-2H-1-benzopyran-3,5,7-triol	C15H14O7	O[C@@H]1CC2=C(O[C@@H]1C1=CC(O)=C(O)C(O)=C1)C=C(O)C=C2O	InChI=1S/C15H14O7/c16-7-3-9(17)8-5-12(20)15(22-13(8)4-7)6-1-10(18)14(21)11(19)2-6/h1-4,12,15-21H,5H2/t12-,15-/m1/s1	XMOCLSLCDHWDHP-IUODEOHRSA-N	306.267500000	306.073952802	exogenous	0.00295719337140	9.66169562733	72277	42255	C12136		Phenylpropanoids and polyketides	Flavonoids	Flavans	Flavan-3-ols	Catechins	Epigallocatechins				-0.013131	-0.0114223	0.00313452	2	0.0253476										5051.16	508992	563444
MET-neg_Group_0667	HMDB0012799	1	306.182184378	305.174908378	8.43630930027	neg	1221262-11-8	5'-Carboxy-gamma-chromanol	C[C@@H](CCC[C@]1(C)CCC2=CC(O)=C(C)C(C)=C2O1)C(O)=O	(2S)-5-[(2R)-6-hydroxy-2,7,8-trimethyl-3,4-dihydro-2H-1-benzopyran-2-yl]-2-methylpentanoic acid	C18H26O4	C[C@@H](CCC[C@]1(C)CCC2=CC(O)=C(C)C(C)=C2O1)C(O)=O	InChI=1S/C18H26O4/c1-11(17(20)21)6-5-8-18(4)9-7-14-10-15(19)12(2)13(3)16(14)22-18/h10-11,19H,5-9H2,1-4H3,(H,20,21)/t11-,18+/m0/s1	CNGKBUHOCIWLHJ-BBATYDOGSA-N	306.402000000	306.183109317	endogenous	-9.24939154459E-4	-3.02086929782	134159052				Organoheterocyclic compounds	Benzopyrans	1-benzopyrans	1-benzopyrans						0.0139542	-0.0183445	-0.00258345	3	0.021472				SOM (1,1)	0.0835042	0.0238483				67762.4	6.78012e+06	8.35897e+06
MET-neg_Group_0668	HMDB0012799	1	306.182260217	305.174984217	7.80562429305	neg	1221262-11-8	5'-Carboxy-gamma-chromanol	C[C@@H](CCC[C@]1(C)CCC2=CC(O)=C(C)C(C)=C2O1)C(O)=O	(2S)-5-[(2R)-6-hydroxy-2,7,8-trimethyl-3,4-dihydro-2H-1-benzopyran-2-yl]-2-methylpentanoic acid	C18H26O4	C[C@@H](CCC[C@]1(C)CCC2=CC(O)=C(C)C(C)=C2O1)C(O)=O	InChI=1S/C18H26O4/c1-11(17(20)21)6-5-8-18(4)9-7-14-10-15(19)12(2)13(3)16(14)22-18/h10-11,19H,5-9H2,1-4H3,(H,20,21)/t11-,18+/m0/s1	CNGKBUHOCIWLHJ-BBATYDOGSA-N	306.402000000	306.183109317	endogenous	-8.49100369351E-4	-2.77317834818	134159052				Organoheterocyclic compounds	Benzopyrans	1-benzopyrans	1-benzopyrans						0.014325	-0.0159648	-0.0144697	8	0.0306644				SOM (1,1)	0.00333665	5.41709e-05				46355.9	4.63946e+06	11152325
MET-neg_Group_0669	HMDB0012799	1	306.182538528	305.175262528	8.06705552386	neg	1221262-11-8	5'-Carboxy-gamma-chromanol	C[C@@H](CCC[C@]1(C)CCC2=CC(O)=C(C)C(C)=C2O1)C(O)=O	(2S)-5-[(2R)-6-hydroxy-2,7,8-trimethyl-3,4-dihydro-2H-1-benzopyran-2-yl]-2-methylpentanoic acid	C18H26O4	C[C@@H](CCC[C@]1(C)CCC2=CC(O)=C(C)C(C)=C2O1)C(O)=O	InChI=1S/C18H26O4/c1-11(17(20)21)6-5-8-18(4)9-7-14-10-15(19)12(2)13(3)16(14)22-18/h10-11,19H,5-9H2,1-4H3,(H,20,21)/t11-,18+/m0/s1	CNGKBUHOCIWLHJ-BBATYDOGSA-N	306.402000000	306.183109317	endogenous	-5.70789418873E-4	-1.86420936199	134159052				Organoheterocyclic compounds	Benzopyrans	1-benzopyrans	1-benzopyrans						0.0137934	-0.0106214	-0.00366699	4	0.0472295				SOM (1,2)	0.00208676	0.000682538				96134	9617273	4.59574e+06
MET-neg_Group_0670	HMDB0062697	1	307.084013229	306.076737229	1.42515942356	neg		Glutathionate(1-)	NC(CCC(O)=NC(CS)C(O)=NCC(O)=O)C(O)=O	2-amino-4-({1-[(carboxymethyl)-C-hydroxycarbonimidoyl]-2-sulfanylethyl}-C-hydroxycarbonimidoyl)butanoic acid	C10H17N3O6S	NC(CCC(O)=NC(CS)C(O)=NCC(O)=O)C(O)=O	InChI=1S/C10H17N3O6S/c11-5(10(18)19)1-2-7(14)13-6(4-20)9(17)12-3-8(15)16/h5-6,20H,1-4,11H2,(H,12,17)(H,13,14)(H,15,16)(H,18,19)	RWSXRVCMGQZWBV-UHFFFAOYSA-N	307.320000000	307.083806453	exogenous	2.06776429650E-4	0.673355042835	745	57925	C00051		Organic acids and derivatives	Carboxylic acids and derivatives	Amino acids, peptides, and analogues	Peptides	Oligopeptides																				639679
MET-neg_Group_0671	HMDB0033627	1	308.073660520	307.066384520	3.97795203599	neg	174339-86-7	D-Erythroascorbic acid 1'-a-D-glucoside	OCC1OC(OCC2OC(=O)C(O)=C2O)C(O)C(O)C1O	3,4-dihydroxy-5-({[3,4,5-trihydroxy-6-(hydroxymethyl)oxan-2-yl]oxy}methyl)-2,5-dihydrofuran-2-one	C11H16O10	OCC1OC(OCC2OC(=O)C(O)=C2O)C(O)C(O)C1O	InChI=1S/C11H16O10/c12-1-3-5(13)7(15)9(17)11(21-3)19-2-4-6(14)8(16)10(18)20-4/h3-5,7,9,11-17H,1-2H2	VMBZDIQDNQIPAL-UHFFFAOYSA-N	308.238700000	308.074346732	exogenous	-6.86212344760E-4	-2.22742449041	131751466				Organic oxygen compounds	Organooxygen compounds	Carbohydrates and carbohydrate conjugates	Glycosyl compounds	O-glycosyl compounds					-0.00527762	-0.017826	-0.00767733	5	0.159191										40537.6	4.05764e+06	2.74912e+06
MET-neg_Group_0672	HMDB0033459	1	308.081139336	307.073863336	7.52311202071	neg	100041-05-2	Flazine	OCC1=CC=C(O1)C1=C2NC3=CC=CC=C3C2=CC(=N1)C(O)=O	1-[5-(hydroxymethyl)furan-2-yl]-9H-pyrido[3,4-b]indole-3-carboxylic acid	C17H12N2O4	OCC1=CC=C(O1)C1=C2NC3=CC=CC=C3C2=CC(=N1)C(O)=O	InChI=1S/C17H12N2O4/c20-8-9-5-6-14(23-9)16-15-11(7-13(19-16)17(21)22)10-3-1-2-4-12(10)18-15/h1-7,18,20H,8H2,(H,21,22)	USBWYUYKHHILLZ-UHFFFAOYSA-N	308.288200000	308.079706882	exogenous	0.00143245437749	4.64962263180	5377686				Alkaloids and derivatives	Harmala alkaloids		Harmala alkaloids																				2116.54	215530	239131
MET-neg_Group_0673	HMDB0037772	1	308.126214656	307.118938656	6.98686656274	neg	142449-62-5	8-Acetylegelolide	CC1C2C(OC1=O)C1=C(C)OC=C1C(C)(O)CC2OC(C)=O	9-hydroxy-5,9,13-trimethyl-4-oxo-3,12-dioxatricyclo[8.3.0.0²,⁶]trideca-1(13),10-dien-7-yl acetate	C16H20O6	CC1C2C(OC1=O)C1=C(C)OC=C1C(C)(O)CC2OC(C)=O	InChI=1S/C16H20O6/c1-7-12-11(21-9(3)17)5-16(4,19)10-6-20-8(2)13(10)14(12)22-15(7)18/h6-7,11-12,14,19H,5H2,1-4H3	KOUVNGDGNNAPQW-UHFFFAOYSA-N	308.326400000	308.125988372	exogenous	2.26284055884E-4	0.734388089452	131752229				Organoheterocyclic compounds	Cycloheptafurans		Cycloheptafurans																						112070
MET-neg_Group_0675	HMDB0029852	1	308.198953704	307.191677704	7.72599610953	neg		Methylgingerol	CCCCCC(O)CC(=O)CCC1=CC=C(OC)C(OC)=C1	1-(3,4-dimethoxyphenyl)-5-hydroxydecan-3-one	C18H28O4	CCCCCC(O)CC(=O)CCC1=CC=C(OC)C(OC)=C1	InChI=1S/C18H28O4/c1-4-5-6-7-15(19)13-16(20)10-8-14-9-11-17(21-2)18(12-14)22-3/h9,11-12,15,19H,4-8,10,13H2,1-3H3	CTGAPJBPSCUFRO-UHFFFAOYSA-N	308.412500000	308.198759384	exogenous	1.94320250671E-4	0.630503026899	71391212				Benzenoids	Benzene and substituted derivatives	Methoxybenzenes	Dimethoxybenzenes						0.0189023	-0.0158617	-0.0110447	3	0.015773				SOM (1,2)	0.149553	0.485518				327827	32786616	3.14974e+07
MET-neg_Group_0676	HMDB0029852	1	308.198982115	307.191706115	8.74932807375	neg		Methylgingerol	CCCCCC(O)CC(=O)CCC1=CC=C(OC)C(OC)=C1	1-(3,4-dimethoxyphenyl)-5-hydroxydecan-3-one	C18H28O4	CCCCCC(O)CC(=O)CCC1=CC=C(OC)C(OC)=C1	InChI=1S/C18H28O4/c1-4-5-6-7-15(19)13-16(20)10-8-14-9-11-17(21-2)18(12-14)22-3/h9,11-12,15,19H,4-8,10,13H2,1-3H3	CTGAPJBPSCUFRO-UHFFFAOYSA-N	308.412500000	308.198759384	exogenous	2.22730514906E-4	0.722684657672	71391212				Benzenoids	Benzene and substituted derivatives	Methoxybenzenes	Dimethoxybenzenes						0.0150381	0.00255309	-0.0189394	11	0.0457182										139702	1.39741e+07	2.12929e+07
MET-neg_Group_0677	HMDB0033359	1	309.102641054	308.095365054	6.03750006854	neg	41787-55-7	Cryptodorine	C1OC2=C(O1)C=C1C(CC3NCCC4=CC5=C(OCO5)C1=C34)=C2	5,7,19,21-tetraoxa-13-azahexacyclo[10.10.1.0²,¹⁰.0⁴,⁸.0¹⁶,²³.0¹⁸,²²]tricosa-1(23),2,4(8),9,16,18(22)-hexaene	C18H15NO4	C1OC2=C(O1)C=C1C(CC3NCCC4=CC5=C(OCO5)C1=C34)=C2	InChI=1S/C18H15NO4/c1-2-19-12-3-10-5-13-14(21-7-20-13)6-11(10)17-16(12)9(1)4-15-18(17)23-8-22-15/h4-6,12,19H,1-3,7-8H2	OMIDMWVBRZAVMK-UHFFFAOYSA-N	309.316000000	309.100107973	exogenous	0.00253308129652	8.19501912552	11438278				Alkaloids and derivatives	Aporphines		Aporphines
MET-neg_Group_0680	HMDB0031744	1	310.120676658	309.113400658	8.65138337775	neg	194144-02-0	Artocarbene	CC1(C)OC2=CC(\C=C/C3=C(O)C=C(O)C=C3)=CC(O)=C2C=C1	4-[(Z)-2-(5-hydroxy-2,2-dimethyl-2H-chromen-7-yl)ethenyl]benzene-1,3-diol	C19H18O4	CC1(C)OC2=CC(\C=C/C3=C(O)C=C(O)C=C3)=CC(O)=C2C=C1	InChI=1S/C19H18O4/c1-19(2)8-7-15-17(22)9-12(10-18(15)23-19)3-4-13-5-6-14(20)11-16(13)21/h3-11,20-22H,1-2H3/b4-3-	VPKBRABQIHPIEA-ARJAWSKDSA-N	310.343800000	310.120509064	exogenous	1.67594397794E-4	0.540417008477	131751188				Phenylpropanoids and polyketides	Stilbenes		Stilbenes																				2287.37	232613	274972
MET-neg_Group_0681	HMDB0031744	1	310.120687059	309.113411059	8.94873419815	neg	194144-02-0	Artocarbene	CC1(C)OC2=CC(\C=C/C3=C(O)C=C(O)C=C3)=CC(O)=C2C=C1	4-[(Z)-2-(5-hydroxy-2,2-dimethyl-2H-chromen-7-yl)ethenyl]benzene-1,3-diol	C19H18O4	CC1(C)OC2=CC(\C=C/C3=C(O)C=C(O)C=C3)=CC(O)=C2C=C1	InChI=1S/C19H18O4/c1-19(2)8-7-15-17(22)9-12(10-18(15)23-19)3-4-13-5-6-14(20)11-16(13)21/h3-11,20-22H,1-2H3/b4-3-	VPKBRABQIHPIEA-ARJAWSKDSA-N	310.343800000	310.120509064	exogenous	1.77994625005E-4	0.573953091720	131751188				Phenylpropanoids and polyketides	Stilbenes		Stilbenes						-0.000786034	0.0158679	-0.00122385	1	0.01298										1787.74	182650	274044
MET-neg_Group_0682	HMDB0000839	1	310.122194788	309.114918788	1.44067576042	neg	3019-51-0	Pentaporphyrin I	N1C2=CC=C1\C=C1\C=CC(\C=C3\C=CC(\C=C4/N\C(\C=C4)=C/2)=N3)=N1	21,22,23,24-tetraazapentacyclo[16.2.1.1³,⁶.1⁸,¹¹.1¹³,¹⁶]tetracosa-1,3,5,7,9,11,13(22),14,16,18(21),19-undecaene	C20H14N4	N1C2=CC=C1\C=C1\C=CC(\C=C3\C=CC(\C=C4/N\C(\C=C4)=C/2)=N3)=N1	InChI=1S/C20H14N4/c1-2-14-10-16-5-6-18(23-16)12-20-8-7-19(24-20)11-17-4-3-15(22-17)9-13(1)21-14/h1-12,21-22H/b13-9-,14-10-,15-9-,16-10-,17-11-,18-12-,19-11-,20-12-	JZRYQZJSTWVBBD-CEVVSZFKSA-N	310.352000000	310.121846468	endogenous	3.48319595048E-4	1.12317013135			C09541	5802	Organoheterocyclic compounds	Tetrapyrroles and derivatives	Porphyrins	Porphyrins																				3370.44	340920	319328
MET-neg_Group_0683	HMDB0015102	1	310.126072566	309.118796566	3.84787845224	neg	100643-71-8	Desloratadine	ClC1=CC2=C(C=C1)C(=C1CCNCC1)C1=C(CC2)C=CC=N1	13-chloro-2-(piperidin-4-ylidene)-4-azatricyclo[9.4.0.0³,⁸]pentadeca-1(11),3(8),4,6,12,14-hexaene	C19H19ClN2	ClC1=CC2=C(C=C1)C(=C1CCNCC1)C1=C(CC2)C=CC=N1	InChI=1S/C19H19ClN2/c20-16-5-6-17-15(12-16)4-3-14-2-1-9-22-19(14)18(17)13-7-10-21-11-8-13/h1-2,5-6,9,12,21H,3-4,7-8,10-11H2	JAUOIFJMECXRGI-UHFFFAOYSA-N	310.821000000	310.123676325	drug_metabolite	0.00239624068973	7.72672605365	124087	291342			Organoheterocyclic compounds	Benzocycloheptapyridines		Benzocycloheptapyridines						0.0186509	-0.0162486	-0.0113953	3	0.0294136				SOM (1,1)	0.267057	0.0486535				140960	1.40999e+07	1.93874e+07
MET-neg_Group_0685	HMDB0029379	1	310.162497544	309.155221544	5.09669357605	neg	18696-26-9	Sinapine	COC1=CC(\C=C/C(=O)OCC[N+](C)(C)C)=CC(OC)=C1O	(2-{[(2Z)-3-(4-hydroxy-3,5-dimethoxyphenyl)prop-2-enoyl]oxy}ethyl)trimethylazanium	C16H24NO5	COC1=CC(\C=C/C(=O)OCC[N+](C)(C)C)=CC(OC)=C1O	InChI=1S/C16H23NO5/c1-17(2,3)8-9-22-15(18)7-6-12-10-13(20-4)16(19)14(11-12)21-5/h6-7,10-11H,8-9H2,1-5H3/p+1	HUJXHFRXWWGYQH-UHFFFAOYSA-O	310.365500000	310.165447883	exogenous	-0.00295033934327	-9.51214702805	89287	16353	C00933		Phenylpropanoids and polyketides	Cinnamic acids and derivatives	Hydroxycinnamic acids and derivatives	Coumaric acids and derivatives						0.0146382	-0.0156165	-0.0122573	3	0.0281364				SOM (1,1)	0.319535	0.0757748				12826.7	1.28655e+06	1.58627e+06
MET-neg_Group_0686	HMDB0040756	1	310.178416521	309.171140521	8.13623295392	neg	162613-65-2	3-Hydroxy-6,8-dimethoxy-7(11)-eremophilen-12,8-olide	COC1C2=C(C)C(=O)OC2(CC2CCC(O)C(C)C12C)OC	6-hydroxy-4,9a-dimethoxy-3,4a,5-trimethyl-2H,4H,4aH,5H,6H,7H,8H,8aH,9H,9aH-naphtho[2,3-b]furan-2-one	C17H26O5	COC1C2=C(C)C(=O)OC2(CC2CCC(O)C(C)C12C)OC	InChI=1S/C17H26O5/c1-9-13-14(20-4)16(3)10(2)12(18)7-6-11(16)8-17(13,21-5)22-15(9)19/h10-12,14,18H,6-8H2,1-5H3	JCGMJARSAZGXHM-UHFFFAOYSA-N	310.385300000	310.178023942	exogenous	3.92578938261E-4	1.26565684200	85094081	143054			Lipids and lipid-like molecules	Prenol lipids	Terpene lactones	Terpene lactones						0.0180512	0.00817611	-0.017693	11	0.217402										20002.4	2.00411e+06	1.82506e+06
MET-neg_Group_0687	HMDB0040756	1	310.181055799	309.173779799	10.3144953768	neg	162613-65-2	3-Hydroxy-6,8-dimethoxy-7(11)-eremophilen-12,8-olide	COC1C2=C(C)C(=O)OC2(CC2CCC(O)C(C)C12C)OC	6-hydroxy-4,9a-dimethoxy-3,4a,5-trimethyl-2H,4H,4aH,5H,6H,7H,8H,8aH,9H,9aH-naphtho[2,3-b]furan-2-one	C17H26O5	COC1C2=C(C)C(=O)OC2(CC2CCC(O)C(C)C12C)OC	InChI=1S/C17H26O5/c1-9-13-14(20-4)16(3)10(2)12(18)7-6-11(16)8-17(13,21-5)22-15(9)19/h10-12,14,18H,6-8H2,1-5H3	JCGMJARSAZGXHM-UHFFFAOYSA-N	310.385300000	310.178023942	exogenous	0.00303185675421	9.77456982820	85094081	143054			Lipids and lipid-like molecules	Prenol lipids	Terpene lactones	Terpene lactones						0.00383082	-0.0185206	-0.000563525	5	0.371661										22303	2.23418e+06	1.70337e+06
MET-neg_Group_0688	HMDB0013623	1	310.213780280	309.206504280	9.59707272711	neg		12(13)Ep-9-KODE	CCCCCC1OC1\C=C\C(=O)CCCCCCCC(O)=O	(10E)-9-oxo-11-(3-pentyloxiran-2-yl)undec-10-enoic acid	C18H30O4	CCCCCC1OC1\C=C\C(=O)CCCCCCCC(O)=O	InChI=1S/C18H30O4/c1-2-3-7-11-16-17(22-16)14-13-15(19)10-8-5-4-6-9-12-18(20)21/h13-14,16-17H,2-12H2,1H3,(H,20,21)/b14-13+	RCMABBHQYMBYKV-BUHFOSPRSA-N	310.428400000	310.214409448	exogenous	-6.29167831505E-4	-2.02817087902	5283007	89606			Lipids and lipid-like molecules	Fatty Acyls	Fatty acids and conjugates	Long-chain fatty acids						0.009534	0.013233	-0.0252247	11	0.129246										8445.25	848401	570787
MET-neg_Group_0689	HMDB0013623	1	310.214302624	309.207026624	9.17074042078	neg		12(13)Ep-9-KODE	CCCCCC1OC1\C=C\C(=O)CCCCCCCC(O)=O	(10E)-9-oxo-11-(3-pentyloxiran-2-yl)undec-10-enoic acid	C18H30O4	CCCCCC1OC1\C=C\C(=O)CCCCCCCC(O)=O	InChI=1S/C18H30O4/c1-2-3-7-11-16-17(22-16)14-13-15(19)10-8-5-4-6-9-12-18(20)21/h13-14,16-17H,2-12H2,1H3,(H,20,21)/b14-13+	RCMABBHQYMBYKV-BUHFOSPRSA-N	310.428400000	310.214409448	exogenous	-1.06824081399E-4	-0.344355639670	5283007	89606			Lipids and lipid-like molecules	Fatty Acyls	Fatty acids and conjugates	Long-chain fatty acids						0.0165674	-0.006206	-0.0250307	11	0.129367										295319	29535816	4.39741e+07
MET-neg_Group_0690	HMDB0013623	1	310.214391264	309.207115264	7.08472471452	neg		12(13)Ep-9-KODE	CCCCCC1OC1\C=C\C(=O)CCCCCCCC(O)=O	(10E)-9-oxo-11-(3-pentyloxiran-2-yl)undec-10-enoic acid	C18H30O4	CCCCCC1OC1\C=C\C(=O)CCCCCCCC(O)=O	InChI=1S/C18H30O4/c1-2-3-7-11-16-17(22-16)14-13-15(19)10-8-5-4-6-9-12-18(20)21/h13-14,16-17H,2-12H2,1H3,(H,20,21)/b14-13+	RCMABBHQYMBYKV-BUHFOSPRSA-N	310.428400000	310.214409448	exogenous	-1.81839786251E-5	-0.0586174532247	5283007	89606			Lipids and lipid-like molecules	Fatty Acyls	Fatty acids and conjugates	Long-chain fatty acids						0.0191182	-0.0146601	-0.0118554	3	0.0345821				SOM (1,1)	0.0218889	0.00440051				105671	1.0571e+07	1.32326e+07
MET-neg_Group_0691	HMDB0013623	1	310.214491380	309.207215380	7.99893245762	neg		12(13)Ep-9-KODE	CCCCCC1OC1\C=C\C(=O)CCCCCCCC(O)=O	(10E)-9-oxo-11-(3-pentyloxiran-2-yl)undec-10-enoic acid	C18H30O4	CCCCCC1OC1\C=C\C(=O)CCCCCCCC(O)=O	InChI=1S/C18H30O4/c1-2-3-7-11-16-17(22-16)14-13-15(19)10-8-5-4-6-9-12-18(20)21/h13-14,16-17H,2-12H2,1H3,(H,20,21)/b14-13+	RCMABBHQYMBYKV-BUHFOSPRSA-N	310.428400000	310.214409448	exogenous	8.19322686993E-5	0.264114967674	5283007	89606			Lipids and lipid-like molecules	Fatty Acyls	Fatty acids and conjugates	Long-chain fatty acids						0.0185585	0.00432592	-0.0269725	11	0.0578572										332976	3.33014e+07	4.61702e+07
MET-neg_Group_0692	HMDB0134801	1	311.115268949	310.107992949	6.16996823753	neg		3,4-dihydroxy-1-methyl-4,5-diphenylpiperidine-2,6-dione	CN1C(=O)C(O)C(O)(C(C1=O)C1=CC=CC=C1)C1=CC=CC=C1	3,4-dihydroxy-1-methyl-4,5-diphenylpiperidine-2,6-dione	C18H17NO4	CN1C(=O)C(O)C(O)(C(C1=O)C1=CC=CC=C1)C1=CC=CC=C1	InChI=1S/C18H17NO4/c1-19-16(21)14(12-8-4-2-5-9-12)18(23,15(20)17(19)22)13-10-6-3-7-11-13/h2-11,14-15,20,23H,1H3	JRERYAPBVIRART-UHFFFAOYSA-N	311.337000000	311.115758031	endogenous	-4.89082458444E-4	-1.57202727868	131838499				Phenylpropanoids and polyketides	Stilbenes		Stilbenes																				1269.44	130820	293235
MET-neg_Group_0693	HMDB0028711	1	311.170775266	310.163499266	6.72934186063	neg		Arginyl-Histidine	NC(CCCNC(N)=N)C(=O)NC(CC1=CN=CN1)C(O)=O	2-(2-amino-5-carbamimidamidopentanamido)-3-(1H-imidazol-5-yl)propanoic acid	C12H21N7O3	NC(CCCNC(N)=N)C(=O)NC(CC1=CN=CN1)C(O)=O	InChI=1S/C12H21N7O3/c13-8(2-1-3-17-12(14)15)10(20)19-9(11(21)22)4-7-5-16-6-18-7/h5-6,8-9H,1-4,13H2,(H,16,18)(H,19,20)(H,21,22)(H4,14,15,17)	BNODVYXZAAXSHW-UHFFFAOYSA-N	311.340200000	311.170587573	endogenous	1.87692914324E-4	0.603183339942	69256407				Organic acids and derivatives	Carboxylic acids and derivatives	Amino acids, peptides, and analogues	Peptides	Dipeptides					-0.011247	-0.00118995	0.0261841	16	0.355046	0.0338531	-0.352016								3954.37	399313	492786
MET-neg_Group_0694	HMDB0128592	1	312.099603723	311.092327723	7.78684739265	neg		5,6,7-trimethoxy-2-phenyl-4H-chromen-4-one	COC1=C(OC)C(OC)=C2C(=O)C=C(OC2=C1)C1=CC=CC=C1	5,6,7-trimethoxy-2-phenyl-4H-chromen-4-one	C18H16O5	COC1=C(OC)C(OC)=C2C(=O)C=C(OC2=C1)C1=CC=CC=C1	InChI=1S/C18H16O5/c1-20-15-10-14-16(18(22-3)17(15)21-2)12(19)9-13(23-14)11-7-5-4-6-8-11/h4-10H,1-3H3	HJNJAUYFFFOFBW-UHFFFAOYSA-N	312.321000000	312.099773615	endogenous	-1.69891954954E-4	-0.544351420051	442583	2980	C10024		Phenylpropanoids and polyketides	Flavonoids	O-methylated flavonoids	7-O-methylated flavonoids																						151945
MET-neg_Group_0695	HMDB0028985	1	312.116191799	311.108915799	1.21390913581	neg		Methionyl-Tyrosine	CSCCC(N)C(=O)NC(CC1=CC=C(O)C=C1)C(O)=O	2-[2-amino-4-(methylsulfanyl)butanamido]-3-(4-hydroxyphenyl)propanoic acid	C14H20N2O4S	CSCCC(N)C(=O)NC(CC1=CC=C(O)C=C1)C(O)=O	InChI=1S/C14H20N2O4S/c1-21-7-6-11(15)13(18)16-12(14(19)20)8-9-2-4-10(17)5-3-9/h2-5,11-12,17H,6-8,15H2,1H3,(H,16,18)(H,19,20)	PESQCPHRXOFIPX-UHFFFAOYSA-N	312.385000000	312.114377828	endogenous	0.00181397065268	5.81187789339	23275780				Organic acids and derivatives	Carboxylic acids and derivatives	Amino acids, peptides, and analogues	Peptides	Dipeptides					0.00684163	-0.0215793	-0.000453593	4	0.224363				SOM (1,2)	0.00163529	0.00268033				90417.8	9045660	2.75787e+06
MET-neg_Group_0696	HMDB0015026	1	312.193331238	311.186055238	7.67934388145	neg	109889-09-0	Granisetron	CN1N=C(C(=O)NC2CC3CCCC(C2)N3C)C2=CC=CC=C12	1-methyl-N-{9-methyl-9-azabicyclo[3.3.1]nonan-3-yl}-1H-indazole-3-carboxamide	C18H24N4O	CN1N=C(C(=O)NC2CC3CCCC(C2)N3C)C2=CC=CC=C12	InChI=1S/C18H24N4O/c1-21-13-6-5-7-14(21)11-12(10-13)19-18(23)17-15-8-3-4-9-16(15)22(2)20-17/h3-4,8-9,12-14H,5-7,10-11H2,1-2H3,(H,19,23)	MFWNKCLOYSRHCJ-UHFFFAOYSA-N	312.409400000	312.195011410	drug	-0.00168017154624	-5.38180138965	3510	154547	C07023		Organoheterocyclic compounds	Benzopyrazoles	Indazoles	Indazole-3-carboxamides						0.0183486	-0.0109251	-0.0172342	8	0.00356115				SOM (1,1)	0.00368005	2.22514e-06				85144.7	8.51834e+06	2.57615e+07
MET-neg_Group_0697	HMDB0000995	1	312.208488054	311.201212054	10.8383790102	neg	1096-38-4	16-Dehydroprogesterone	[H][C@@]12CC=C(C(C)=O)[C@@]1(C)CC[C@@]1([H])[C@@]2([H])CCC2=CC(=O)CC[C@]12C	(1S,2R,10R,11S,15S)-14-acetyl-2,15-dimethyltetracyclo[8.7.0.0²,⁷.0¹¹,¹⁵]heptadeca-6,13-dien-5-one	C21H28O2	[H][C@@]12CC=C(C(C)=O)[C@@]1(C)CC[C@@]1([H])[C@@]2([H])CCC2=CC(=O)CC[C@]12C	InChI=1S/C21H28O2/c1-13(22)17-6-7-18-16-5-4-14-12-15(23)8-10-20(14,2)19(16)9-11-21(17,18)3/h6,12,16,18-19H,4-5,7-11H2,1-3H3/t16-,18-,19-,20-,21+/m0/s1	VRRHHTISESGZFN-RKFFNLMFSA-N	312.445800000	312.208930140	exogenous	-4.42086281225E-4	-1.41599499104	101964	18204	C03207	5926	Lipids and lipid-like molecules	Steroids and steroid derivatives	Oxosteroids	20-oxosteroids						0.0169705	-0.013742	0.000112883	8	0.0554801				SOM (1,1)	0.00135613	8.8605e-05				27442.2	2.74809e+06	7.18987e+06
MET-neg_Group_0698	HMDB0062281	1	312.229667158	311.222391158	7.37936545139	neg		11-HpODE	[H]\C(CCCCC)=C(/[H])[C@]([H])(OO)C(\[H])=C(\[H])CCCCCCCC(O)=O	(9Z,11S,12Z)-11-hydroperoxyoctadeca-9,12-dienoic acid	C18H32O4	[H]\C(CCCCC)=C(/[H])[C@]([H])(OO)C(\[H])=C(\[H])CCCCCCCC(O)=O	InChI=1S/C18H32O4/c1-2-3-4-8-11-14-17(22-21)15-12-9-6-5-7-10-13-16-18(19)20/h11-12,14-15,17,21H,2-10,13,16H2,1H3,(H,19,20)/b14-11-,15-12-/t17-/m0/s1	PLWDMWAXENHPLY-PDBSFCERSA-N	312.450000000	312.230059510	exogenous	-3.92352055542E-4	-1.25661205119	5281026	19	C07338		Lipids and lipid-like molecules	Fatty Acyls	Lineolic acids and derivatives	Lineolic acids and derivatives						0.0190071	-0.014776	-0.0126184	3	0.0279082				SOM (1,1)	0.143282	0.0631974				1.23857e+06	123861264	1.38443e+08
MET-neg_Group_0699	HMDB0062281	1	312.229709358	311.222433358	9.70603690891	neg		11-HpODE	[H]\C(CCCCC)=C(/[H])[C@]([H])(OO)C(\[H])=C(\[H])CCCCCCCC(O)=O	(9Z,11S,12Z)-11-hydroperoxyoctadeca-9,12-dienoic acid	C18H32O4	[H]\C(CCCCC)=C(/[H])[C@]([H])(OO)C(\[H])=C(\[H])CCCCCCCC(O)=O	InChI=1S/C18H32O4/c1-2-3-4-8-11-14-17(22-21)15-12-9-6-5-7-10-13-16-18(19)20/h11-12,14-15,17,21H,2-10,13,16H2,1H3,(H,19,20)/b14-11-,15-12-/t17-/m0/s1	PLWDMWAXENHPLY-PDBSFCERSA-N	312.450000000	312.230059510	exogenous	-3.50152034173E-4	-1.12145523312	5281026	19	C07338		Lipids and lipid-like molecules	Fatty Acyls	Lineolic acids and derivatives	Lineolic acids and derivatives						0.0164712	-0.00702721	-0.0289255	8	0.0703204				SOM (1,1)	0.00108603	0.000245447				79392.7	7943142	16115878
MET-neg_Group_0700	HMDB0062281	1	312.229736262	311.222460262	8.59386700867	neg		11-HpODE	[H]\C(CCCCC)=C(/[H])[C@]([H])(OO)C(\[H])=C(\[H])CCCCCCCC(O)=O	(9Z,11S,12Z)-11-hydroperoxyoctadeca-9,12-dienoic acid	C18H32O4	[H]\C(CCCCC)=C(/[H])[C@]([H])(OO)C(\[H])=C(\[H])CCCCCCCC(O)=O	InChI=1S/C18H32O4/c1-2-3-4-8-11-14-17(22-21)15-12-9-6-5-7-10-13-16-18(19)20/h11-12,14-15,17,21H,2-10,13,16H2,1H3,(H,19,20)/b14-11-,15-12-/t17-/m0/s1	PLWDMWAXENHPLY-PDBSFCERSA-N	312.450000000	312.230059510	exogenous	-3.23247929657E-4	-1.03528766626	5281026	19	C07338		Lipids and lipid-like molecules	Fatty Acyls	Lineolic acids and derivatives	Lineolic acids and derivatives						0.015257	0.00674853	-0.0308769	11	0.158408										392876	3.92915e+07	7.01849e+07
MET-neg_Group_0701	HMDB0134791	1	313.130923845	312.123647845	5.64828665244	neg		3,5,6-trihydroxy-1-methyl-4,5-diphenylpiperidin-2-one	CN1C(O)C(O)(C(C(O)C1=O)C1=CC=CC=C1)C1=CC=CC=C1	3,5,6-trihydroxy-1-methyl-4,5-diphenylpiperidin-2-one	C18H19NO4	CN1C(O)C(O)(C(C(O)C1=O)C1=CC=CC=C1)C1=CC=CC=C1	InChI=1S/C18H19NO4/c1-19-16(21)15(20)14(12-8-4-2-5-9-12)18(23,17(19)22)13-10-6-3-7-11-13/h2-11,14-15,17,20,22-23H,1H3	CNACHALKENTRTL-UHFFFAOYSA-N	313.353000000	313.131408096	endogenous	-4.84251116177E-4	-1.54647890205	131838489				Phenylpropanoids and polyketides	Stilbenes		Stilbenes						-0.00386394	-0.00265032	0.0130544	15	0.429643							SOM (1,3)	0.0566787	0.306879	40738.5	4077723	2.47591e+06
MET-neg_Group_0704	HMDB0029307	1	314.079359710	313.072083710	7.16917259220	neg		4',7-Dihydroxy-2',5-dimethoxyisoflavone	COC1=CC(O)=CC2=C1C(=O)C(=CO2)C1=C(OC)C=C(O)C=C1	7-hydroxy-3-(4-hydroxy-2-methoxyphenyl)-5-methoxy-4H-chromen-4-one	C17H14O6	COC1=CC(O)=CC2=C1C(=O)C(=CO2)C1=C(OC)C=C(O)C=C1	InChI=1S/C17H14O6/c1-21-13-5-9(18)3-4-11(13)12-8-23-15-7-10(19)6-14(22-2)16(15)17(12)20/h3-8,18-19H,1-2H3	YUJPVHPOLZJUES-UHFFFAOYSA-N	314.289500000	314.079038180	exogenous	3.21529959535E-4	1.02372307742	131750846				Phenylpropanoids and polyketides	Isoflavonoids	Isoflav-2-enes	Isoflavones						-0.0014751	0.00148147	-0.0185693	15	0.0426212							SOM (1,1)	0.0084534	0.534259
MET-neg_Group_0705	HMDB0015667	1	314.086609520	313.079333520	9.03827419045	neg	526-08-9	Sulfaphenazole	NC1=CC=C(C=C1)S(=O)(=O)NC1=CC=NN1C1=CC=CC=C1	4-amino-N-(1-phenyl-1H-pyrazol-5-yl)benzene-1-sulfonamide	C15H14N4O2S	NC1=CC=C(C=C1)S(=O)(=O)NC1=CC=NN1C1=CC=CC=C1	InChI=1S/C15H14N4O2S/c16-12-6-8-14(9-7-12)22(20,21)18-15-10-11-17-19(15)13-4-2-1-3-5-13/h1-11,18H,16H2	QWCJHSGMANYXCW-UHFFFAOYSA-N	314.362000000	314.083746402	drug	0.00286311788852	9.11577858242	5335	77780			Organoheterocyclic compounds	Azoles	Pyrazoles	Phenylpyrazoles						-0.000991294	-0.00623528	0.0247059	12	0.623988											285397	124452
MET-neg_Group_0706	HMDB0029848	1	314.172481527	313.165205527	6.39195958297	neg	113349-30-7	(-)-trans-Carveol glucoside	CC(=C)[C@@H]1CC=C(C)[C@H](C1)O[C@@H]1O[C@H](CO)[C@@H](O)[C@H](O)[C@H]1O	(2R,3S,4S,5R,6R)-2-(hydroxymethyl)-6-{[(1S,5R)-2-methyl-5-(prop-1-en-2-yl)cyclohex-2-en-1-yl]oxy}oxane-3,4,5-triol	C16H26O6	CC(=C)[C@@H]1CC=C(C)[C@H](C1)O[C@@H]1O[C@H](CO)[C@@H](O)[C@H](O)[C@H]1O	InChI=1S/C16H26O6/c1-8(2)10-5-4-9(3)11(6-10)21-16-15(20)14(19)13(18)12(7-17)22-16/h4,10-20H,1,5-7H2,2-3H3/t10-,11+,12-,13-,14+,15-,16-/m1/s1	IPOIBBMZOXJYFV-RMPHEQRESA-N	314.374000000	314.172938564	exogenous	-4.57036626301E-4	-1.45472945057	10710378				Lipids and lipid-like molecules	Prenol lipids	Terpene glycosides	Terpene glycosides						0.0213138	-0.0169522	-0.00771601	3	0.00931494				SOM (1,2)	0.0233339	0.000565906				21610.7	2.16495e+06	1.83772e+06
MET-neg_Group_0707	HMDB0000782	1	314.244756099	313.237480099	10.2302032261	neg	871-70-5	Octadecanedioic acid	OC(=O)CCCCCCCCCCCCCCCCC(O)=O	octadecanedioic acid	C18H34O4	OC(=O)CCCCCCCCCCCCCCCCC(O)=O	InChI=1S/C18H34O4/c19-17(20)15-13-11-9-7-5-3-1-2-4-6-8-10-12-14-16-18(21)22/h1-16H2,(H,19,20)(H,21,22)	BNJOQKFENDDGSC-UHFFFAOYSA-N	314.460200000	314.245709576	endogenous	-9.53477420978E-4	-3.03417800762	70095	133086		5748	Lipids and lipid-like molecules	Fatty Acyls	Fatty acids and conjugates	Long-chain fatty acids						0.00276055	0.012593	-0.0295352	7	0.0840868							SOM (1,2)	0.00134981	0.869558	5098.18	513694	1.68537e+06
MET-neg_Group_0708	HMDB0000782	1	314.244860553	313.237584553	8.59879426548	neg	871-70-5	Octadecanedioic acid	OC(=O)CCCCCCCCCCCCCCCCC(O)=O	octadecanedioic acid	C18H34O4	OC(=O)CCCCCCCCCCCCCCCCC(O)=O	InChI=1S/C18H34O4/c19-17(20)15-13-11-9-7-5-3-1-2-4-6-8-10-12-14-16-18(21)22/h1-16H2,(H,19,20)(H,21,22)	BNJOQKFENDDGSC-UHFFFAOYSA-N	314.460200000	314.245709576	endogenous	-8.49023432238E-4	-2.70178209716	70095	133086		5748	Lipids and lipid-like molecules	Fatty Acyls	Fatty acids and conjugates	Long-chain fatty acids						0.0181142	-0.00954143	-0.0214058	8	0.0405091				SOM (1,1)	0.00331338	2.47828e-05				142666	14270489	35496084
MET-neg_Group_0709	HMDB0000782	1	314.246091934	313.238815934	12.1351225407	neg	871-70-5	Octadecanedioic acid	OC(=O)CCCCCCCCCCCCCCCCC(O)=O	octadecanedioic acid	C18H34O4	OC(=O)CCCCCCCCCCCCCCCCC(O)=O	InChI=1S/C18H34O4/c19-17(20)15-13-11-9-7-5-3-1-2-4-6-8-10-12-14-16-18(21)22/h1-16H2,(H,19,20)(H,21,22)	BNJOQKFENDDGSC-UHFFFAOYSA-N	314.460200000	314.245709576	endogenous	3.82357854221E-4	1.21674804965	70095	133086		5748	Lipids and lipid-like molecules	Fatty Acyls	Fatty acids and conjugates	Long-chain fatty acids						0.0072377	0.0117371	0.0172882	9	0.189686	2.39259e-05	3.57974	up-husks							64236.4	6.42751e+06	9980907
MET-neg_Group_0711	HMDB0002655	1	316.058356007	315.051080007	6.52826095321	neg	480-19-3	Isorhamnetin	COC1=C(O)C=CC(=C1)C1=C(O)C(=O)C2=C(O)C=C(O)C=C2O1	3,5,7-trihydroxy-2-(4-hydroxy-3-methoxyphenyl)-4H-chromen-4-one	C16H12O7	COC1=C(O)C=CC(=C1)C1=C(O)C(=O)C2=C(O)C=C(O)C=C2O1	InChI=1S/C16H12O7/c1-22-11-4-7(2-3-9(11)18)16-15(21)14(20)13-10(19)5-8(17)6-12(13)23-16/h2-6,17-19,21H,1H3	IZQSVPBOUDKVDZ-UHFFFAOYSA-N	316.262300000	316.058302738	exogenous	5.32692478714E-5	0.168542472645	5281654	6052	C10084	3445	Phenylpropanoids and polyketides	Flavonoids	Flavones	Flavonols																				22242.5	2.22813e+06	3.04504e+06
MET-neg_Group_0712	HMDB0128036	1	316.079426536	315.072150536	2.90921580831	neg		3,4,5-trihydroxy-6-(2-hydroxy-3-methoxyphenoxy)oxane-2-carboxylic acid	COC1=C(O)C(OC2OC(C(O)C(O)C2O)C(O)=O)=CC=C1	3,4,5-trihydroxy-6-(2-hydroxy-3-methoxyphenoxy)oxane-2-carboxylic acid	C13H16O9	COC1=C(O)C(OC2OC(C(O)C(O)C2O)C(O)=O)=CC=C1	InChI=1S/C13H16O9/c1-20-5-3-2-4-6(7(5)14)21-13-10(17)8(15)9(16)11(22-13)12(18)19/h2-4,8-11,13-17H,1H3,(H,18,19)	ZCXVNAUYGLECEF-UHFFFAOYSA-N	316.262000000	316.079432095	endogenous	-5.55913533162E-6	-0.0175877794550	131834411				Organic oxygen compounds	Organooxygen compounds	Carbohydrates and carbohydrate conjugates	Glycosyl compounds	Phenolic glycosides					-0.0119981	-0.0128982	0.00708826	2	0.0571221												118755
MET-neg_Group_0713	HMDB0128036	1	316.079437696	315.072161696	1.44113504716	neg		3,4,5-trihydroxy-6-(2-hydroxy-3-methoxyphenoxy)oxane-2-carboxylic acid	COC1=C(O)C(OC2OC(C(O)C(O)C2O)C(O)=O)=CC=C1	3,4,5-trihydroxy-6-(2-hydroxy-3-methoxyphenoxy)oxane-2-carboxylic acid	C13H16O9	COC1=C(O)C(OC2OC(C(O)C(O)C2O)C(O)=O)=CC=C1	InChI=1S/C13H16O9/c1-20-5-3-2-4-6(7(5)14)21-13-10(17)8(15)9(16)11(22-13)12(18)19/h2-4,8-11,13-17H,1H3,(H,18,19)	ZCXVNAUYGLECEF-UHFFFAOYSA-N	316.262000000	316.079432095	endogenous	5.60099363156E-6	0.0177202090779	131834411				Organic oxygen compounds	Organooxygen compounds	Carbohydrates and carbohydrate conjugates	Glycosyl compounds	Phenolic glycosides					-0.00913406	-0.020435	0.00202289	6	0.110487							SOM (1,3)	0.00672659	0.000509883
MET-neg_Group_0714	HMDB0041024	1	316.116343191	315.109067191	3.92204211409	neg	76873-99-9	Hydroxytyrosol 1-O-glucoside	OCC1OC(OCCC2=CC(O)=C(O)C=C2)C(O)C(O)C1O	2-[2-(3,4-dihydroxyphenyl)ethoxy]-6-(hydroxymethyl)oxane-3,4,5-triol	C14H20O8	OCC1OC(OCCC2=CC(O)=C(O)C=C2)C(O)C(O)C1O	InChI=1S/C14H20O8/c15-6-10-11(18)12(19)13(20)14(22-10)21-4-3-7-1-2-8(16)9(17)5-7/h1-2,5,10-20H,3-4,6H2	PQQITYGQJLPDFC-UHFFFAOYSA-N	316.303800000	316.115817616	exogenous	5.25574995095E-4	1.66260264689	13845930				Organic oxygen compounds	Organooxygen compounds	Carbohydrates and carbohydrate conjugates	Glycosyl compounds	O-glycosyl compounds					0.014709	-0.00400288	-0.00122005	8	0.16414				SOM (1,1)	0.0714265	0.0015306				6839.72	687848	1.28551e+06
MET-neg_Group_0715	HMDB0033643	1	316.152505281	315.145229281	6.06186298946	neg	240495-82-3	10-Hydroxy-8-nor-2-fenchanone glucoside	CC1C2CCC(COC3OC(CO)C(O)C(O)C3O)(C2)C1=O	3-methyl-1-({[3,4,5-trihydroxy-6-(hydroxymethyl)oxan-2-yl]oxy}methyl)bicyclo[2.2.1]heptan-2-one	C15H24O7	CC1C2CCC(COC3OC(CO)C(O)C(O)C3O)(C2)C1=O	InChI=1S/C15H24O7/c1-7-8-2-3-15(4-8,13(7)20)6-21-14-12(19)11(18)10(17)9(5-16)22-14/h7-12,14,16-19H,2-6H2,1H3	PDFITCQLYDDVKZ-UHFFFAOYSA-N	316.346900000	316.152203122	exogenous	3.02159342368E-4	0.955740113051	85249407				Lipids and lipid-like molecules	Prenol lipids	Terpene glycosides	Terpene glycosides																				4065.65	410441	290092
MET-neg_Group_0716	HMDB0029346	1	316.187982005	315.180706005	5.68111517938	neg	22850-13-1	Neryl glucoside	CC(C)=CCC\C(C)=C/COC1OC(CO)C(O)C(O)C1O	2-{[(2Z)-3,7-dimethylocta-2,6-dien-1-yl]oxy}-6-(hydroxymethyl)oxane-3,4,5-triol	C16H28O6	CC(C)=CCC\C(C)=C/COC1OC(CO)C(O)C(O)C1O	InChI=1S/C16H28O6/c1-10(2)5-4-6-11(3)7-8-21-16-15(20)14(19)13(18)12(9-17)22-16/h5,7,12-20H,4,6,8-9H2,1-3H3/b11-7-	RMMXLHZEVYNSJO-XFFZJAGNSA-N	316.389900000	316.188588628	exogenous	-6.06623249439E-4	-1.91854883846	18688993				Lipids and lipid-like molecules	Prenol lipids	Terpene glycosides	Terpene glycosides																				4003.82	404258	1.02165e+06
MET-neg_Group_0717	HMDB0072849	1	316.260368579	315.253092579	8.12355172277	neg		MG(0:0/i-15:0/0:0)	[H]C(CO)(CO)OC(=O)CCCCCCCCCCCC(C)C	1,3-dihydroxypropan-2-yl 13-methyltetradecanoate	C18H36O4	[H]C(CO)(CO)OC(=O)CCCCCCCCCCCC(C)C	InChI=1S/C18H36O4/c1-16(2)12-10-8-6-4-3-5-7-9-11-13-18(21)22-17(14-19)15-20/h16-17,19-20H,3-15H2,1-2H3	HDTLUTGUCYULDT-UHFFFAOYSA-N	316.482000000	316.261359639	endogenous	-9.91059826447E-4	-3.13367345151	131779636				Lipids and lipid-like molecules	Glycerolipids	Monoradylglycerols	Monoacylglycerols	2-monoacylglycerols					0.0016211	-0.00405691	-0.0140019	15	0.418758							SOM (1,1)	0.644764	0.321442	5941.91	598067	553253
MET-neg_Group_0718	HMDB0072849	1	316.260732869	315.253456869	9.12662924801	neg		MG(0:0/i-15:0/0:0)	[H]C(CO)(CO)OC(=O)CCCCCCCCCCCC(C)C	1,3-dihydroxypropan-2-yl 13-methyltetradecanoate	C18H36O4	[H]C(CO)(CO)OC(=O)CCCCCCCCCCCC(C)C	InChI=1S/C18H36O4/c1-16(2)12-10-8-6-4-3-5-7-9-11-13-18(21)22-17(14-19)15-20/h16-17,19-20H,3-15H2,1-2H3	HDTLUTGUCYULDT-UHFFFAOYSA-N	316.482000000	316.261359639	endogenous	-6.26769970154E-4	-1.98181014233	131779636				Lipids and lipid-like molecules	Glycerolipids	Monoradylglycerols	Monoacylglycerols	2-monoacylglycerols					-0.00974103	0.00190427	-0.0161763	15	0.0357122							SOM (1,1)	0.109377	0.0863842	54331.8	5.43706e+06	5.39061e+06
MET-neg_Group_0719	HMDB0011532	1	316.261503758	315.254227758	7.80502711570	neg		MG(0:0/15:0/0:0)	[H]C(CO)(CO)OC(=O)CCCCCCCCCCCCCC	1,3-dihydroxypropan-2-yl pentadecanoate	C18H36O4	[H]C(CO)(CO)OC(=O)CCCCCCCCCCCCCC	InChI=1S/C18H36O4/c1-2-3-4-5-6-7-8-9-10-11-12-13-14-18(21)22-17(15-19)16-20/h17,19-20H,2-16H2,1H3	SJUYTIGRIZBTCI-UHFFFAOYSA-N	316.476000000	316.261359640	exogenous	1.44118286244E-4	0.455693627499	537297				Lipids and lipid-like molecules	Glycerolipids	Monoradylglycerols	Monoacylglycerols	2-monoacylglycerols					-0.00788061	0.000865353	-0.00969327	15	0.0532687							SOM (1,3)	0.0205907	0.370996	1427.97	146673	297069
MET-neg_Group_0720	HMDB0030341	1	317.127728846	316.120452846	6.70520532521	neg	20069-09-4	Piplartine	COC1=CC(\C=C\C(=O)N2CCC=CC2=O)=CC(OC)=C1OC	1-[(2E)-3-(3,4,5-trimethoxyphenyl)prop-2-enoyl]-1,2,5,6-tetrahydropyridin-2-one	C17H19NO5	COC1=CC(\C=C\C(=O)N2CCC=CC2=O)=CC(OC)=C1OC	InChI=1S/C17H19NO5/c1-21-13-10-12(11-14(22-2)17(13)23-3)7-8-16(20)18-9-5-4-6-15(18)19/h4,6-8,10-11H,5,9H2,1-3H3/b8-7+	VABYUUZNAVQNPG-BQYQJAHWSA-N	317.336500000	317.126322723	exogenous	0.00140612343381	4.43395370575	637858	564921	C10166		Phenylpropanoids and polyketides	Cinnamic acids and derivatives		Cinnamic acids and derivatives																						52959.9
MET-neg_Group_0721	HMDB0004068	1	318.061818643	317.054542643	1.23593556555	neg	8049-97-6	Melanin	CC1=C2NC=C3C2=C(C2=CNC4=C(C)C(=O)C(=O)C3=C24)C(=O)C1=O	6,14-dimethyl-4,12-diazapentacyclo[8.6.1.1²,⁵.0¹³,¹⁷.0⁹,¹⁸]octadeca-1(17),2,5,9(18),10,13-hexaene-7,8,15,16-tetrone	C18H10N2O4	CC1=C2NC=C3C2=C(C2=CNC4=C(C)C(=O)C(=O)C3=C24)C(=O)C1=O	InChI=1S/C18H10N2O4/c1-5-13-9-7(3-19-13)12-10-8(11(9)17(23)15(5)21)4-20-14(10)6(2)16(22)18(12)24/h3-4,19-20H,1-2H3	XUMBMVFBXHLACL-UHFFFAOYSA-N	318.283000000	318.064056818	endogenous	-0.00223817515450	-7.03686916681	6325610	89634	C05606	7011	Benzenoids	Anthracenes		Anthracenes						-0.0148529	-0.0195101	0.0089723	2	0.11111										22739.8	2.27786e+06	374950
MET-neg_Group_0722	HMDB0125012	1	318.110063651	317.102787651	4.76628203929	neg		2-(7-hydroxy-6-methoxy-3,4-dihydro-2H-1-benzopyran-3-yl)-5-methoxybenzene-1,4-diol	COC1=C(O)C=C(C2COC3=CC(O)=C(OC)C=C3C2)C(O)=C1	2-(7-hydroxy-6-methoxy-3,4-dihydro-2H-1-benzopyran-3-yl)-5-methoxybenzene-1,4-diol	C17H18O6	COC1=C(O)C=C(C2COC3=CC(O)=C(OC)C=C3C2)C(O)=C1	InChI=1S/C17H18O6/c1-21-16-4-9-3-10(8-23-15(9)7-14(16)20)11-5-13(19)17(22-2)6-12(11)18/h4-7,10,18-20H,3,8H2,1-2H3	JGFPLAVZEFWBCQ-UHFFFAOYSA-N	318.325000000	318.110338300	endogenous	-2.74649456799E-4	-0.863377965898	131831561				Phenylpropanoids and polyketides	Isoflavonoids	O-methylated isoflavonoids	4'-O-methylated isoflavonoids	3'-hydroxy,4'-methoxyisoflavonoids					-0.00966668	0.0160589	-0.00994261	7	0.257969							SOM (1,1)	0.238736	0.808426	1732.68	177144	131566
MET-neg_Group_0723	HMDB0134720	1	318.143797924	317.136521924	10.4144595196	neg		2-hydroxy-2-[8-hydroxy-2-methyl-2-(4-methylpent-3-en-1-yl)-2H-chromen-5-yl]acetic acid	CC(C)=CCCC1(C)OC2=C(O)C=CC(C(O)C(O)=O)=C2C=C1	2-hydroxy-2-[8-hydroxy-2-methyl-2-(4-methylpent-3-en-1-yl)-2H-chromen-5-yl]acetic acid	C18H22O5	CC(C)=CCCC1(C)OC2=C(O)C=CC(C(O)C(O)=O)=C2C=C1	InChI=1S/C18H22O5/c1-11(2)5-4-9-18(3)10-8-13-12(15(20)17(21)22)6-7-14(19)16(13)23-18/h5-8,10,15,19-20H,4,9H2,1-3H3,(H,21,22)	UAKMEENWFWECQX-UHFFFAOYSA-N	318.369000000	318.146723808	endogenous	-0.00292588397303	-9.19664970300	131838426				Organoheterocyclic compounds	Benzopyrans	1-benzopyrans	1-benzopyrans						0.0120478	0.0126093	0.0223926	9	0.530648	3.8206e-05	3.20568	up-husks							5717.83	575659	857526
MET-neg_Group_0724	HMDB0031752	1	318.147141748	317.139865748	8.71203335288	neg	17924-92-4	(S,E)-Zearalenone	[H]\C1=C([H])/C2=CC(O)=CC(O)=C2C(=O)OC(C)CCCC(=O)CCC1	14,16-dihydroxy-3-methyl-3,4,5,6,7,8,9,10-octahydro-1H-2-benzoxacyclotetradecine-1,7-dione	C18H22O5	[H]\C1=C([H])/C2=CC(O)=CC(O)=C2C(=O)OC(C)CCCC(=O)CCC1	InChI=1S/C18H22O5/c1-12-6-5-9-14(19)8-4-2-3-7-13-10-15(20)11-16(21)17(13)18(22)23-12/h3,7,10-12,20-21H,2,4-6,8-9H2,1H3/b7-3+	MBMQEIFVQACCCH-XVNBXDOJSA-N	318.364300000	318.146723814	exogenous	4.17934026416E-4	1.31365183154	5375083		C09981		Phenylpropanoids and polyketides	Macrolides and analogues	Zearalenones	Zearalenones						0.00515384	0.0273163	-0.0148082	13	0.0746858							SOM (1,2)	0.00830875	0.584935	5637.76	567652	647906
MET-neg_Group_0726	HMDB0029850	1	318.203808632	317.196532632	5.72647927313	neg	117895-55-3	L-Citronellol glucoside	CC(CCOC1OC(CO)C(O)C(O)C1O)CCC=C(C)C	2-[(3,7-dimethyloct-6-en-1-yl)oxy]-6-(hydroxymethyl)oxane-3,4,5-triol	C16H30O6	CC(CCOC1OC(CO)C(O)C(O)C1O)CCC=C(C)C	InChI=1S/C16H30O6/c1-10(2)5-4-6-11(3)7-8-21-16-15(20)14(19)13(18)12(9-17)22-16/h5,11-20H,4,6-9H2,1-3H3	BGAILLKFXBSPRD-UHFFFAOYSA-N	318.405800000	318.204238692	exogenous	-4.30060185636E-4	-1.35152249203	14239337				Lipids and lipid-like molecules	Prenol lipids	Terpene glycosides	Terpene glycosides																				5326.46	536522	1.04646e+06
MET-neg_Group_0728	HMDB0126080	1	320.104594486	319.097318486	9.46203225760	neg		5-hydroxy-8,8-dimethyl-4-phenyl-2H,8H-pyrano[2,3-f]chromen-2-one	CC1(C)OC2=C(C=C1)C1=C(C(O)=C2)C(=CC(=O)O1)C1=CC=CC=C1	5-hydroxy-8,8-dimethyl-4-phenyl-2H,8H-pyrano[2,3-f]chromen-2-one	C20H16O4	CC1(C)OC2=C(C=C1)C1=C(C(O)=C2)C(=CC(=O)O1)C1=CC=CC=C1	InChI=1S/C20H16O4/c1-20(2)9-8-13-16(24-20)11-15(21)18-14(10-17(22)23-19(13)18)12-6-4-3-5-7-12/h3-11,21H,1-2H3	LSZNGWYJDFFQJO-UHFFFAOYSA-N	320.344000000	320.104858995	endogenous	-2.64509286808E-4	-0.826320748937	131832526				Phenylpropanoids and polyketides	Neoflavonoids	Prenylated neoflavonoids	Prenylated neoflavonoids						-0.00121998	0.0232299	-0.0126391	13	0.0927555							SOM (1,2)	0.00254964	6.03698e-06	2434.26	247302	138091
MET-neg_Group_0729	HMDB0130121	1	320.125927960	319.118651960	3.79132963858	neg		5-hydroxy-8-(2-hydroxypropan-2-yl)-4-(1-hydroxypropyl)-2H,8H,9H-furo[2,3-h]chromen-2-one	CCC(O)C1=CC(=O)OC2=C1C(O)=CC1=C2CC(O1)C(C)(C)O	5-hydroxy-8-(2-hydroxypropan-2-yl)-4-(1-hydroxypropyl)-2H,8H,9H-furo[2,3-h]chromen-2-one	C17H20O6	CCC(O)C1=CC(=O)OC2=C1C(O)=CC1=C2CC(O1)C(C)(C)O	InChI=1S/C17H20O6/c1-4-10(18)8-6-14(20)23-16-9-5-13(17(2,3)21)22-12(9)7-11(19)15(8)16/h6-7,10,13,18-19,21H,4-5H2,1-3H3	FWRVRRHMRQJWAM-UHFFFAOYSA-N	320.341000000	320.125988364	endogenous	-6.04035100764E-5	-0.188686680502	131836326				Phenylpropanoids and polyketides	Coumarins and derivatives	Furanocoumarins	Angular furanocoumarins						0.00253691	-0.000198822	0.0227346	9	0.101683	2.37497e-05	2.1574	up-husks
MET-neg_Group_0730	HMDB0000901	1	320.146668167	319.139392167	4.49381361114	neg	60113-83-9	Valproic acid glucuronide	CCCC(CCC)C(=O)O[C@@H]1O[C@@H]([C@@H](O)[C@H](O)[C@H]1O)C(O)=O	(2S,3S,4S,5R,6S)-3,4,5-trihydroxy-6-[(2-propylpentanoyl)oxy]oxane-2-carboxylic acid	C14H24O8	CCCC(CCC)C(=O)O[C@@H]1O[C@@H]([C@@H](O)[C@H](O)[C@H]1O)C(O)=O	InChI=1S/C14H24O8/c1-3-5-7(6-4-2)13(20)22-14-10(17)8(15)9(16)11(21-14)12(18)19/h7-11,14-17H,3-6H2,1-2H3,(H,18,19)/t8-,9-,10+,11-,14-/m0/s1	XXKSYIHWRBBHIC-JVWRJRKNSA-N	320.335600000	320.147117744	drug_metabolite	-4.49576597816E-4	-1.40428125972	88111			2991	Organic oxygen compounds	Organooxygen compounds	Carbohydrates and carbohydrate conjugates	Sugar acids and derivatives	Glucuronic acid derivatives	Glucuronides	O-glucuronides			0.0208774	-0.0164429	-0.0085209	3	0.0265421				SOM (1,2)	0.923085	0.367225				41084.9	4.11237e+06	3.61298e+06
MET-neg_Group_0733	HMDB0127799	1	322.052376654	321.045100654	5.42053614696	neg		3-(3,7-dihydroxy-5-sulfino-3,4-dihydro-2H-1-benzopyran-2-yl)benzen-1-olate	OC1CC2=C(OC1C1=CC(O)=CC=C1)C=C(O)C=C2S(O)=O	3,7-dihydroxy-2-(3-hydroxyphenyl)-3,4-dihydro-2H-1-benzopyran-5-sulfinic acid	C15H14O6S	OC1CC2=C(OC1C1=CC(O)=CC=C1)C=C(O)C=C2S(O)=O	InChI=1S/C15H14O6S/c16-9-3-1-2-8(4-9)15-12(18)7-11-13(21-15)5-10(17)6-14(11)22(19)20/h1-6,12,15-18H,7H2,(H,19,20)	MIWVVAFNHYRJNK-UHFFFAOYSA-N	322.330000000	322.051109345	endogenous	0.00126730906283	3.93511783092	131834129				Phenylpropanoids and polyketides	Flavonoids	Flavans	Flavan-3-ols
MET-neg_Group_0734	HMDB0041096	1	322.090154210	321.082878210	1.38473684046	neg	157676-09-0	Lepidimoic acid	CC1OC(O)C(OC2OC(=CC(O)C2O)C(O)=O)C(O)C1O	3,4-dihydroxy-2-[(2,4,5-trihydroxy-6-methyloxan-3-yl)oxy]-3,4-dihydro-2H-pyran-6-carboxylic acid	C12H18O10	CC1OC(O)C(OC2OC(=CC(O)C2O)C(O)=O)C(O)C1O	InChI=1S/C12H18O10/c1-3-6(14)8(16)9(11(19)20-3)22-12-7(15)4(13)2-5(21-12)10(17)18/h2-4,6-9,11-16,19H,1H3,(H,17,18)	PBUKNNGDHZLXKG-UHFFFAOYSA-N	322.265300000	322.089996796	exogenous	1.57413775469E-4	0.488726061176	4479101				Organic oxygen compounds	Organooxygen compounds	Carbohydrates and carbohydrate conjugates	Disaccharides						-0.0104999	0.00223431	0.0243847	9	0.17342	1.5245e-05	1.5891								1506.26	154502	172180
MET-neg_Group_0736	HMDB0006834	1	322.120057525	321.112781525	9.15136541922	neg		D-Pantothenoyl-L-cysteine	CC(C)(CO)[C@@H](O)C(=O)NCCC(=O)N[C@@H](CS)C(O)=O	(2R)-2-{3-[(2R)-2,4-dihydroxy-3,3-dimethylbutanamido]propanamido}-3-sulfanylpropanoic acid	C12H22N2O6S	CC(C)(CO)[C@@H](O)C(=O)NCCC(=O)N[C@@H](CS)C(O)=O	InChI=1S/C12H22N2O6S/c1-12(2,6-15)9(17)10(18)13-4-3-8(16)14-7(5-21)11(19)20/h7,9,15,17,21H,3-6H2,1-2H3,(H,13,18)(H,14,16)(H,19,20)/t7-,9-/m0/s1	QSYCTARXWYLMOF-CBAPKCEASA-N	322.378000000	322.119857136	endogenous	2.00388631470E-4	0.622093382363	440217	18416	C04079		Organic acids and derivatives	Peptidomimetics	Hybrid peptides	Hybrid peptides
MET-neg_Group_0737	HMDB0006834	1	322.120104460	321.112828460	9.50405757685	neg		D-Pantothenoyl-L-cysteine	CC(C)(CO)[C@@H](O)C(=O)NCCC(=O)N[C@@H](CS)C(O)=O	(2R)-2-{3-[(2R)-2,4-dihydroxy-3,3-dimethylbutanamido]propanamido}-3-sulfanylpropanoic acid	C12H22N2O6S	CC(C)(CO)[C@@H](O)C(=O)NCCC(=O)N[C@@H](CS)C(O)=O	InChI=1S/C12H22N2O6S/c1-12(2,6-15)9(17)10(18)13-4-3-8(16)14-7(5-21)11(19)20/h7,9,15,17,21H,3-6H2,1-2H3,(H,13,18)(H,14,16)(H,19,20)/t7-,9-/m0/s1	QSYCTARXWYLMOF-CBAPKCEASA-N	322.378000000	322.119857136	endogenous	2.47324040117E-4	0.767801284551	440217	18416	C04079		Organic acids and derivatives	Peptidomimetics	Hybrid peptides	Hybrid peptides
MET-neg_Group_0738	HMDB0038340	1	322.131603738	321.124327738	6.32070772662	neg		N6-cis-p-Coumaroylserotonin	OC1=CC=C(\C=C\C(=O)NCCC2=CNC3=C2C=C(O)C=C3)C=C1	(2E)-N-[2-(5-hydroxy-1H-indol-3-yl)ethyl]-3-(4-hydroxyphenyl)prop-2-enamide	C19H18N2O3	OC1=CC=C(\C=C\C(=O)NCCC2=CNC3=C2C=C(O)C=C3)C=C1	InChI=1S/C19H18N2O3/c22-15-4-1-13(2-5-15)3-8-19(24)20-10-9-14-12-21-18-7-6-16(23)11-17(14)18/h1-8,11-12,21-23H,9-10H2,(H,20,24)/b8-3+	WLZPAFGVOWCVMG-FPYGCLRLSA-N	322.357800000	322.131742452	exogenous	-1.38713601132E-4	-0.430611401647	5458879				Organoheterocyclic compounds	Indoles and derivatives	Tryptamines and derivatives	Serotonins	N-acylserotonins					-0.0109573	-0.0010032	-0.00607784	15	0.0766009							SOM (1,1)	0.00235688	0.442397	2472.8	251156	328330
MET-neg_Group_0739	HMDB0031694	1	322.162272404	321.154996404	4.83243171536	neg		Butyl (S)-3-hydroxybutyrate glucoside	CCCCOC(=O)CC(C)OC1OC(CO)C(O)C(O)C1O	butyl 3-{[3,4,5-trihydroxy-6-(hydroxymethyl)oxan-2-yl]oxy}butanoate	C14H26O8	CCCCOC(=O)CC(C)OC1OC(CO)C(O)C(O)C1O	InChI=1S/C14H26O8/c1-3-4-5-20-10(16)6-8(2)21-14-13(19)12(18)11(17)9(7-15)22-14/h8-9,11-15,17-19H,3-7H2,1-2H3	YUPCLHHTUNDMAN-UHFFFAOYSA-N	322.351400000	322.162767808	exogenous	-4.95404103958E-4	-1.53774474720	76463851				Lipids and lipid-like molecules	Fatty Acyls	Fatty acyl glycosides	Fatty acyl glycosides of mono- and disaccharides						0.0181815	-0.0197215	-0.00592667	3	0.065985				SOM (1,2)	0.16793	0.0915836				86906.6	8694531	5.78106e+06
MET-neg_Group_0740	HMDB0033615	1	322.211194536	321.203918536	5.42345178600	neg	23513-08-8	(S)-[8]-Gingerol	CCCCCCCC(O)CC(=O)CCC1=CC(OC)=C(O)C=C1	5-hydroxy-1-(4-hydroxy-3-methoxyphenyl)dodecan-3-one	C19H30O4	CCCCCCCC(O)CC(=O)CCC1=CC(OC)=C(O)C=C1	InChI=1S/C19H30O4/c1-3-4-5-6-7-8-16(20)14-17(21)11-9-15-10-12-18(22)19(13-15)23-2/h10,12-13,16,20,22H,3-9,11,14H2,1-2H3	BCIWKKMTBRYQJU-UHFFFAOYSA-N	322.439100000	322.214409448	exogenous	-0.00321491243528	-9.97755637555	5275725		C17495		Benzenoids	Phenols	Methoxyphenols	Gingerols
MET-neg_Group_0741	HMDB0005045	1	322.249795929	321.242519929	10.6006833258	neg	13-16-1	15(S)-Hydroxyeicosatrienoic acid	CCCCC[C@H](O)\C=C\C=C/C\C=C/CCCCCCC(O)=O	(8Z,11Z,13E,15S)-15-hydroxyicosa-8,11,13-trienoic acid	C20H34O3	CCCCC[C@H](O)\C=C\C=C/C\C=C/CCCCCCC(O)=O	InChI=1S/C20H34O3/c1-2-3-13-16-19(21)17-14-11-9-7-5-4-6-8-10-12-15-18-20(22)23/h4-5,9,11,14,17,19,21H,2-3,6-8,10,12-13,15-16,18H2,1H3,(H,22,23)/b5-4-,11-9-,17-14+/t19-/m0/s1	IUKXMNDGTWTNTP-OAHXIXLCSA-N	322.482200000	322.250794954	exogenous	-9.99025212536E-4	-3.10014817084	5283145	17897	C00861		Lipids and lipid-like molecules	Fatty Acyls	Eicosanoids	Hydroxyeicosatrienoic acids						0.0162887	-0.0140715	-0.00657839	8	0.0156233				SOM (1,1)	0.00299886	1.73546e-05				10679	1.07177e+06	2.25269e+06
MET-neg_Group_0742	HMDB0005045	1	322.249890751	321.242614751	9.73810330682	neg	13-16-1	15(S)-Hydroxyeicosatrienoic acid	CCCCC[C@H](O)\C=C\C=C/C\C=C/CCCCCCC(O)=O	(8Z,11Z,13E,15S)-15-hydroxyicosa-8,11,13-trienoic acid	C20H34O3	CCCCC[C@H](O)\C=C\C=C/C\C=C/CCCCCCC(O)=O	InChI=1S/C20H34O3/c1-2-3-13-16-19(21)17-14-11-9-7-5-4-6-8-10-12-15-18-20(22)23/h4-5,9,11,14,17,19,21H,2-3,6-8,10,12-13,15-16,18H2,1H3,(H,22,23)/b5-4-,11-9-,17-14+/t19-/m0/s1	IUKXMNDGTWTNTP-OAHXIXLCSA-N	322.482200000	322.250794954	exogenous	-9.04202670824E-4	-2.80589740964	5283145	17897	C00861		Lipids and lipid-like molecules	Fatty Acyls	Eicosanoids	Hydroxyeicosatrienoic acids						0.0120325	-0.0169335	0.00405011	3	0.018866				SOM (1,2)	0.205443	0.647174				14814.5	1.48533e+06	1.41894e+06
MET-neg_Group_0744	HMDB0060619	1	323.100974364	322.093698364	4.27768070700	neg		Tazarotenic acid	CC1(C)CCSC2=C1C=C(C=C2)C#CC1=NC=C(C=C1)C(O)=O	6-[2-(4,4-dimethyl-3,4-dihydro-2H-1-benzothiopyran-6-yl)ethynyl]pyridine-3-carboxylic acid	C19H17NO2S	CC1(C)CCSC2=C1C=C(C=C2)C#CC1=NC=C(C=C1)C(O)=O	InChI=1S/C19H17NO2S/c1-19(2)9-10-23-17-8-4-13(11-16(17)19)3-6-15-7-5-14(12-20-15)18(21)22/h4-5,7-8,11-12H,9-10H2,1-2H3,(H,21,22)	IQIBKLWBVJPOQO-UHFFFAOYSA-N	323.409000000	323.097999483	drug_metabolite	0.00297488116922	9.20736486765	147525	73129			Organoheterocyclic compounds	Thiochromanes		Thiochromanes																				1421.33	146009	267259
MET-neg_Group_0747	HMDB0124823	1	324.135955030	323.128679030	9.57400304450	neg		3-[2,4-dihydroxy-3-(3-methylbut-2-en-1-yl)phenyl]-1-(3-hydroxyphenyl)prop-2-en-1-one	CC(C)=CCC1=C(O)C=CC(C=CC(=O)C2=CC(O)=CC=C2)=C1O	3-[2,4-dihydroxy-3-(3-methylbut-2-en-1-yl)phenyl]-1-(3-hydroxyphenyl)prop-2-en-1-one	C20H20O4	CC(C)=CCC1=C(O)C=CC(C=CC(=O)C2=CC(O)=CC=C2)=C1O	InChI=1S/C20H20O4/c1-13(2)6-9-17-19(23)11-8-14(20(17)24)7-10-18(22)15-4-3-5-16(21)12-15/h3-8,10-12,21,23-24H,9H2,1-2H3	VTJGMVFFXUQLPN-UHFFFAOYSA-N	324.376000000	324.136159124	endogenous	-2.04094062724E-4	-0.629655337647					Phenylpropanoids and polyketides	Linear 1,3-diarylpropanoids	Chalcones and dihydrochalcones	Retrochalcones
MET-neg_Group_0748	HMDB0032671	1	324.136180667	323.128904667	9.28429826761	neg	202815-28-9	(E)-2',4,4'-Trihydroxy-3-prenylchalcone	CC(C)=CCC1=C(O)C=CC(\C=C\C(=O)C2=C(O)C=C(O)C=C2)=C1	(2E)-1-(2,4-dihydroxyphenyl)-3-[4-hydroxy-3-(3-methylbut-2-en-1-yl)phenyl]prop-2-en-1-one	C20H20O4	CC(C)=CCC1=C(O)C=CC(\C=C\C(=O)C2=C(O)C=C(O)C=C2)=C1	InChI=1S/C20H20O4/c1-13(2)3-6-15-11-14(4-9-18(15)22)5-10-19(23)17-8-7-16(21)12-20(17)24/h3-5,7-12,21-22,24H,6H2,1-2H3/b10-5+	TVUGLERLRIQATC-BJMVGYQFSA-N	324.370400000	324.136159128	exogenous	2.15386654077E-5	0.0664494372860	11099375				Phenylpropanoids and polyketides	Linear 1,3-diarylpropanoids	Chalcones and dihydrochalcones	2'-Hydroxychalcones						0.000469163	0.0201588	-0.00585685	1	0.0050151										20744.3	2.07831e+06	925574
MET-neg_Group_0753	HMDB0033631	1	324.192433311	323.185157311	7.65964887478	neg	243447-94-1	Lactapiperanol D	COC1OCC2(O)C(OC(C)=O)C3CC(C)(C)CC3C3(C)CC123	10-hydroxy-13-methoxy-3,6,6-trimethyl-12-oxatetracyclo[8.3.0.0¹,³.0⁴,⁸]tridecan-9-yl acetate	C18H28O5	COC1OCC2(O)C(OC(C)=O)C3CC(C)(C)CC3C3(C)CC123	InChI=1S/C18H28O5/c1-10(19)23-13-11-6-15(2,3)7-12(11)16(4)8-17(16)14(21-5)22-9-18(13,17)20/h11-14,20H,6-9H2,1-5H3	VFJHHENNFQFTOV-UHFFFAOYSA-N	324.411900000	324.193674006	exogenous	-0.00124069474140	-3.82701712243	85179199				Lipids and lipid-like molecules	Prenol lipids	Diterpenoids	Diterpenoids						0.0182145	0.00783416	-0.027444	11	0.0401194										31239.4	3.12781e+06	4.38748e+06
MET-neg_Group_0754	HMDB0033631	1	324.194074195	323.186798195	6.02590840288	neg	243447-94-1	Lactapiperanol D	COC1OCC2(O)C(OC(C)=O)C3CC(C)(C)CC3C3(C)CC123	10-hydroxy-13-methoxy-3,6,6-trimethyl-12-oxatetracyclo[8.3.0.0¹,³.0⁴,⁸]tridecan-9-yl acetate	C18H28O5	COC1OCC2(O)C(OC(C)=O)C3CC(C)(C)CC3C3(C)CC123	InChI=1S/C18H28O5/c1-10(19)23-13-11-6-15(2,3)7-12(11)16(4)8-17(16)14(21-5)22-9-18(13,17)20/h11-14,20H,6-9H2,1-5H3	VFJHHENNFQFTOV-UHFFFAOYSA-N	324.411900000	324.193674006	exogenous	4.00189309289E-4	1.23441430655	85179199				Lipids and lipid-like molecules	Prenol lipids	Diterpenoids	Diterpenoids						0.00951613	-0.0177005	-0.00685411	8	0.0430549				SOM (1,1)	0.00375575	8.11781e-06				9509.23	954799	1.71055e+06
MET-neg_Group_0755	HMDB0029797	1	324.266154025	323.258878025	10.2505301855	neg	182145-55-7	(Z)-15-Oxo-11-eicosenoic acid	CCCCCC(=O)CC\C=C\CCCCCCCCCC(O)=O	(11E)-15-oxoicos-11-enoic acid	C20H36O3	CCCCCC(=O)CC\C=C\CCCCCCCCCC(O)=O	InChI=1S/C20H36O3/c1-2-3-13-16-19(21)17-14-11-9-7-5-4-6-8-10-12-15-18-20(22)23/h9,11H,2-8,10,12-18H2,1H3,(H,22,23)/b11-9+	BMSUKKKAAVHUEW-PKNBQFBNSA-N	324.498000000	324.266445018	exogenous	-2.90992877979E-4	-0.897388189425	124089052				Lipids and lipid-like molecules	Fatty Acyls	Fatty acids and conjugates	Long-chain fatty acids						0.0166511	-0.0119262	0.000124439	3	0.0424179				SOM (1,1)	0.154862	0.0718979				53076.4	5.31152e+06	6.54029e+06
MET-neg_Group_0756	HMDB0029797	1	324.266164166	323.258888166	11.8870518938	neg	182145-55-7	(Z)-15-Oxo-11-eicosenoic acid	CCCCCC(=O)CC\C=C\CCCCCCCCCC(O)=O	(11E)-15-oxoicos-11-enoic acid	C20H36O3	CCCCCC(=O)CC\C=C\CCCCCCCCCC(O)=O	InChI=1S/C20H36O3/c1-2-3-13-16-19(21)17-14-11-9-7-5-4-6-8-10-12-15-18-20(22)23/h9,11H,2-8,10,12-18H2,1H3,(H,22,23)/b11-9+	BMSUKKKAAVHUEW-PKNBQFBNSA-N	324.498000000	324.266445018	exogenous	-2.80852443439E-4	-0.866116268705	124089052				Lipids and lipid-like molecules	Fatty Acyls	Fatty acids and conjugates	Long-chain fatty acids						0.0128787	-0.0148857	-0.0133295	8	0.00756925				SOM (1,1)	0.00247799	2.01756e-05				11076.1	1.11149e+06	3.1492e+06
MET-neg_Group_0757	HMDB0029797	1	324.266495211	323.259219211	12.1367778247	neg	182145-55-7	(Z)-15-Oxo-11-eicosenoic acid	CCCCCC(=O)CC\C=C\CCCCCCCCCC(O)=O	(11E)-15-oxoicos-11-enoic acid	C20H36O3	CCCCCC(=O)CC\C=C\CCCCCCCCCC(O)=O	InChI=1S/C20H36O3/c1-2-3-13-16-19(21)17-14-11-9-7-5-4-6-8-10-12-15-18-20(22)23/h9,11H,2-8,10,12-18H2,1H3,(H,22,23)/b11-9+	BMSUKKKAAVHUEW-PKNBQFBNSA-N	324.498000000	324.266445018	exogenous	5.01931244230E-5	0.154789757678	124089052				Lipids and lipid-like molecules	Fatty Acyls	Fatty acids and conjugates	Long-chain fatty acids																				14540.2	1.4579e+06	3.32345e+06
MET-neg_Group_0761	HMDB0125172	1	326.099809840	325.092533840	4.44982889262	neg		3,4,5-trihydroxy-6-[(3-phenylpropanoyl)oxy]oxane-2-carboxylic acid	OC1C(O)C(OC(=O)CCC2=CC=CC=C2)OC(C1O)C(O)=O	3,4,5-trihydroxy-6-[(3-phenylpropanoyl)oxy]oxane-2-carboxylic acid	C15H18O8	OC1C(O)C(OC(=O)CCC2=CC=CC=C2)OC(C1O)C(O)=O	InChI=1S/C15H18O8/c16-9(7-6-8-4-2-1-3-5-8)22-15-12(19)10(17)11(18)13(23-15)14(20)21/h1-5,10-13,15,17-19H,6-7H2,(H,20,21)	UYTQAPPQYJTNSJ-UHFFFAOYSA-N	326.301000000	326.100167540	endogenous	-3.57699741869E-4	-1.09690143546	131831704				Organic oxygen compounds	Organooxygen compounds	Carbohydrates and carbohydrate conjugates	Sugar acids and derivatives	Glucuronic acid derivatives	Glucuronides	O-glucuronides			-0.000209382	-0.00888665	0.0225405	9	0.231527	6.85666e-07	1.88591								18853.5	1.88923e+06	1.3354e+06
MET-neg_Group_0762	HMDB0039123	1	326.110506652	325.103230652	5.07132757960	neg	111534-70-4	Humilixanthin	OCCCC(\N=C\C=C1\CC(NC(=C1)C(O)=O)C(O)=O)C(O)=O	(4Z)-4-[(2E)-2-[(1-carboxy-4-hydroxybutyl)imino]ethylidene]-1,2,3,4-tetrahydropyridine-2,6-dicarboxylic acid	C14H18N2O7	OCCCC(\N=C\C=C1\CC(NC(=C1)C(O)=O)C(O)=O)C(O)=O	InChI=1S/C14H18N2O7/c17-5-1-2-9(12(18)19)15-4-3-8-6-10(13(20)21)16-11(7-8)14(22)23/h3-4,6,9,11,16-17H,1-2,5,7H2,(H,18,19)(H,20,21)(H,22,23)/b8-3+,15-4+	RVPIQBBRHBAQKG-UMBPYZIISA-N	326.301900000	326.111400940	exogenous	-8.94288176994E-4	-2.74227817365	0		C08548		Organic acids and derivatives	Carboxylic acids and derivatives	Amino acids, peptides, and analogues	Amino acids and derivatives	Alpha amino acids and derivatives	Alpha amino acids				0.00134048	-5.32454e-05	-0.0195945	7	0.376468							SOM (1,1)	0.185006	0.734104	6063.66	610242	683618
MET-neg_Group_0763	HMDB0141058	1	326.115180899	325.107904899	6.12737041087	neg		7-hydroxy-1,7-bis(4-hydroxyphenyl)hept-1-ene-3,5-dione	OC(CC(=O)CC(=O)C=CC1=CC=C(O)C=C1)C1=CC=C(O)C=C1	7-hydroxy-1,7-bis(4-hydroxyphenyl)hept-1-ene-3,5-dione	C19H18O5	OC(CC(=O)CC(=O)C=CC1=CC=C(O)C=C1)C1=CC=C(O)C=C1	InChI=1S/C19H18O5/c20-15-6-1-13(2-7-15)3-8-17(22)11-18(23)12-19(24)14-4-9-16(21)10-5-14/h1-10,19-21,24H,11-12H2	XNVSBOSWDUGXHR-UHFFFAOYSA-N	326.348000000	326.115423680	endogenous	-2.42780704014E-4	-0.744462501312	91062926				Phenylpropanoids and polyketides	Diarylheptanoids	Linear diarylheptanoids	Curcuminoids						-0.00756086	0.0180967	-0.00904923	15	0.125672							SOM (1,1)	0.0077619	0.945338	6020.92	605968	81805.4
MET-neg_Group_0764	HMDB0034755	1	326.136805133	325.129529133	6.52560420529	neg		1-Methoxy-3-(4-hydroxyphenyl)-2E-propenal 4'-glucoside	COC\C=C\C1=CC=C(OC2OC(CO)C(O)C(O)C2O)C=C1	2-(hydroxymethyl)-6-{4-[(1E)-3-methoxyprop-1-en-1-yl]phenoxy}oxane-3,4,5-triol	C16H22O7	COC\C=C\C1=CC=C(OC2OC(CO)C(O)C(O)C2O)C=C1	InChI=1S/C16H22O7/c1-21-8-2-3-10-4-6-11(7-5-10)22-16-15(20)14(19)13(18)12(9-17)23-16/h2-7,12-20H,8-9H2,1H3/b3-2+	NZZJDBVBBHYGQX-NSCUHMNNSA-N	326.341700000	326.136553058	exogenous	2.52074634204E-4	0.772911321389	131751619				Organic oxygen compounds	Organooxygen compounds	Carbohydrates and carbohydrate conjugates	Glycosyl compounds	Phenolic glycosides					-0.000204784	0.0180549	-0.0155929	13	0.137971							SOM (1,2)	0.0342798	1.12754e-08			309879
MET-neg_Group_0765	HMDB0124824	1	326.151262801	325.143986801	9.45028897680	neg		3-[2,4-dihydroxy-3-(3-methylbut-2-en-1-yl)phenyl]-1-(3-hydroxyphenyl)propan-1-one	CC(C)=CCC1=C(O)C=CC(CCC(=O)C2=CC(O)=CC=C2)=C1O	3-[2,4-dihydroxy-3-(3-methylbut-2-en-1-yl)phenyl]-1-(3-hydroxyphenyl)propan-1-one	C20H22O4	CC(C)=CCC1=C(O)C=CC(CCC(=O)C2=CC(O)=CC=C2)=C1O	InChI=1S/C20H22O4/c1-13(2)6-9-17-19(23)11-8-14(20(17)24)7-10-18(22)15-4-3-5-16(21)12-15/h3-6,8,11-12,21,23-24H,7,9-10H2,1-2H3	YENGJRUQRDHWHM-UHFFFAOYSA-N	326.392000000	326.151809188	endogenous	-5.46387118959E-4	-1.67525398775	131831415				Phenylpropanoids and polyketides	Linear 1,3-diarylpropanoids	Chalcones and dihydrochalcones	Retro-dihydrochalcones						0.0021876	0.0229239	-0.0068595	1	0.00762756										14928.7	1.49675e+06	760858
MET-neg_Group_0767	HMDB0031031	1	326.190763821	325.183487821	10.8897098814	neg		2-Dodecylbenzenesulfonic acid	CCCCCCCCCCCCC1=CC=CC=C1S(O)(=O)=O	2-dodecylbenzene-1-sulfonic acid	C18H30O3S	CCCCCCCCCCCCC1=CC=CC=C1S(O)(=O)=O	InChI=1S/C18H30O3S/c1-2-3-4-5-6-7-8-9-10-11-14-17-15-12-13-16-18(17)22(19,20)21/h12-13,15-16H,2-11,14H2,1H3,(H,19,20,21)	WBIQQQGBSDOWNP-UHFFFAOYSA-N	326.494000000	326.191565516	exogenous	-8.01695187022E-4	-2.45774346053	25457				Benzenoids	Benzene and substituted derivatives	Benzenesulfonic acids and derivatives	Benzenesulfonic acids and derivatives						-0.0219909	0.00786118	-0.0147033	10	0.249617							SOM (1,1)	0.261286	0.000708592	45833.7	4587242	5326891
MET-neg_Group_0768	HMDB0031031	1	326.190973608	325.183697608	10.1391315541	neg		2-Dodecylbenzenesulfonic acid	CCCCCCCCCCCCC1=CC=CC=C1S(O)(=O)=O	2-dodecylbenzene-1-sulfonic acid	C18H30O3S	CCCCCCCCCCCCC1=CC=CC=C1S(O)(=O)=O	InChI=1S/C18H30O3S/c1-2-3-4-5-6-7-8-9-10-11-14-17-15-12-13-16-18(17)22(19,20)21/h12-13,15-16H,2-11,14H2,1H3,(H,19,20,21)	WBIQQQGBSDOWNP-UHFFFAOYSA-N	326.494000000	326.191565516	exogenous	-5.91908079969E-4	-1.81460265236	25457				Benzenoids	Benzene and substituted derivatives	Benzenesulfonic acids and derivatives	Benzenesulfonic acids and derivatives						-0.00869064	-0.000895169	-0.0281934	14	0.263902							SOM (1,1)	0.0553921	0.141082	20251.3	2.02901e+06	1.38545e+06
MET-neg_Group_0769	HMDB0031963	1	326.208331173	325.201055173	7.62902930392	neg		(3b,6b,8a,12a)-8,12-Epoxy-7(11)-eremophilene-6,8,12-trimethoxy-3-ol	COC1OC2(CC3CCC(O)C(C)C3(C)C(OC)C2=C1C)OC	2,4,9a-trimethoxy-3,4a,5-trimethyl-2H,4H,4aH,5H,6H,7H,8H,8aH,9H,9aH-naphtho[2,3-b]furan-6-ol	C18H30O5	COC1OC2(CC3CCC(O)C(C)C3(C)C(OC)C2=C1C)OC	InChI=1S/C18H30O5/c1-10-14-15(20-4)17(3)11(2)13(19)8-7-12(17)9-18(14,22-6)23-16(10)21-5/h11-13,15-16,19H,7-9H2,1-6H3	CLQUNRBWTPVVAG-UHFFFAOYSA-N	326.427800000	326.209324070	exogenous	-9.92897177980E-4	-3.04374248283	131751225				Organoheterocyclic compounds	Naphthofurans		Naphthofurans						0.0135647	0.000842237	-0.0249604	11	0.176944										23345.7	2.33845e+06	3.82581e+06
MET-neg_Group_0770	HMDB0031963	1	326.208649066	325.201373066	6.12375617115	neg		(3b,6b,8a,12a)-8,12-Epoxy-7(11)-eremophilene-6,8,12-trimethoxy-3-ol	COC1OC2(CC3CCC(O)C(C)C3(C)C(OC)C2=C1C)OC	2,4,9a-trimethoxy-3,4a,5-trimethyl-2H,4H,4aH,5H,6H,7H,8H,8aH,9H,9aH-naphtho[2,3-b]furan-6-ol	C18H30O5	COC1OC2(CC3CCC(O)C(C)C3(C)C(OC)C2=C1C)OC	InChI=1S/C18H30O5/c1-10-14-15(20-4)17(3)11(2)13(19)8-7-12(17)9-18(14,22-6)23-16(10)21-5/h11-13,15-16,19H,7-9H2,1-6H3	CLQUNRBWTPVVAG-UHFFFAOYSA-N	326.427800000	326.209324070	exogenous	-6.75004267976E-4	-2.06923658574	131751225				Organoheterocyclic compounds	Naphthofurans		Naphthofurans						0.0178458	-0.0176621	-0.0118268	3	0.0304746				SOM (1,1)	0.019654	0.00197682				37640.9	3.76797e+06	4.81217e+06
MET-neg_Group_0771	HMDB0031963	1	326.208781503	325.201505503	8.09327381279	neg		(3b,6b,8a,12a)-8,12-Epoxy-7(11)-eremophilene-6,8,12-trimethoxy-3-ol	COC1OC2(CC3CCC(O)C(C)C3(C)C(OC)C2=C1C)OC	2,4,9a-trimethoxy-3,4a,5-trimethyl-2H,4H,4aH,5H,6H,7H,8H,8aH,9H,9aH-naphtho[2,3-b]furan-6-ol	C18H30O5	COC1OC2(CC3CCC(O)C(C)C3(C)C(OC)C2=C1C)OC	InChI=1S/C18H30O5/c1-10-14-15(20-4)17(3)11(2)13(19)8-7-12(17)9-18(14,22-6)23-16(10)21-5/h11-13,15-16,19H,7-9H2,1-6H3	CLQUNRBWTPVVAG-UHFFFAOYSA-N	326.427800000	326.209324070	exogenous	-5.42566989054E-4	-1.66324794859	131751225				Organoheterocyclic compounds	Naphthofurans		Naphthofurans						-6.68742e-05	0.0180092	-0.027974	7	0.0657028							SOM (1,2)	0.0300735	0.901577	9237.46	927622	2.07214e+06
MET-neg_Group_0772	HMDB0031963	1	326.209146820	325.201870820	6.90415623435	neg		(3b,6b,8a,12a)-8,12-Epoxy-7(11)-eremophilene-6,8,12-trimethoxy-3-ol	COC1OC2(CC3CCC(O)C(C)C3(C)C(OC)C2=C1C)OC	2,4,9a-trimethoxy-3,4a,5-trimethyl-2H,4H,4aH,5H,6H,7H,8H,8aH,9H,9aH-naphtho[2,3-b]furan-6-ol	C18H30O5	COC1OC2(CC3CCC(O)C(C)C3(C)C(OC)C2=C1C)OC	InChI=1S/C18H30O5/c1-10-14-15(20-4)17(3)11(2)13(19)8-7-12(17)9-18(14,22-6)23-16(10)21-5/h11-13,15-16,19H,7-9H2,1-6H3	CLQUNRBWTPVVAG-UHFFFAOYSA-N	326.427800000	326.209324070	exogenous	-1.77250427726E-4	-0.543364075289	131751225				Organoheterocyclic compounds	Naphthofurans		Naphthofurans						0.0182611	-0.00885559	-0.017366	8	0.110722				SOM (1,1)	0.00296938	0.000341335				129678	1.29716e+07	19095302
MET-neg_Group_0773	HMDB0031963	1	326.209309512	325.202033512	8.36306762878	neg		(3b,6b,8a,12a)-8,12-Epoxy-7(11)-eremophilene-6,8,12-trimethoxy-3-ol	COC1OC2(CC3CCC(O)C(C)C3(C)C(OC)C2=C1C)OC	2,4,9a-trimethoxy-3,4a,5-trimethyl-2H,4H,4aH,5H,6H,7H,8H,8aH,9H,9aH-naphtho[2,3-b]furan-6-ol	C18H30O5	COC1OC2(CC3CCC(O)C(C)C3(C)C(OC)C2=C1C)OC	InChI=1S/C18H30O5/c1-10-14-15(20-4)17(3)11(2)13(19)8-7-12(17)9-18(14,22-6)23-16(10)21-5/h11-13,15-16,19H,7-9H2,1-6H3	CLQUNRBWTPVVAG-UHFFFAOYSA-N	326.427800000	326.209324070	exogenous	-1.45575697843E-5	-0.0446264674103	131751225				Organoheterocyclic compounds	Naphthofurans		Naphthofurans						0.0130935	-0.0133976	-0.0113118	8	0.0288754				SOM (1,1)	0.00961597	1.18344e-05				8244.77	828353	3.95967e+06
MET-neg_Group_0774	HMDB0031963	1	326.210519711	325.203243711	8.97166305879	neg		(3b,6b,8a,12a)-8,12-Epoxy-7(11)-eremophilene-6,8,12-trimethoxy-3-ol	COC1OC2(CC3CCC(O)C(C)C3(C)C(OC)C2=C1C)OC	2,4,9a-trimethoxy-3,4a,5-trimethyl-2H,4H,4aH,5H,6H,7H,8H,8aH,9H,9aH-naphtho[2,3-b]furan-6-ol	C18H30O5	COC1OC2(CC3CCC(O)C(C)C3(C)C(OC)C2=C1C)OC	InChI=1S/C18H30O5/c1-10-14-15(20-4)17(3)11(2)13(19)8-7-12(17)9-18(14,22-6)23-16(10)21-5/h11-13,15-16,19H,7-9H2,1-6H3	CLQUNRBWTPVVAG-UHFFFAOYSA-N	326.427800000	326.209324070	exogenous	0.00119564072764	3.66525613904	131751225				Organoheterocyclic compounds	Naphthofurans		Naphthofurans						0.000319049	0.00538218	0.0250954	9	0.0508918	1.87181e-08	3.21482	up-husks							1764.4	180316	518099
MET-neg_Group_0779	HMDB0006558	1	328.058740703	327.051464703	3.97631342137	neg	42583-46-0	2,3-Epoxyaflatoxin B1	[H][C@]12O[C@@H]3O[C@@H]3[C@@]1([H])C1=C3OC(=O)C4=C(CCC4=O)C3=C(OC)C=C1O2	(3R,4R,6S,8S)-12-methoxy-5,7,9,20-tetraoxahexacyclo[11.7.0.0²,¹⁰.0³,⁸.0⁴,⁶.0¹⁴,¹⁸]icosa-1,10,12,14(18)-tetraene-17,19-dione	C17H12O7	[H][C@]12O[C@@H]3O[C@@H]3[C@@]1([H])C1=C3OC(=O)C4=C(CCC4=O)C3=C(OC)C=C1O2	InChI=1S/C17H12O7/c1-20-7-4-8-11(12-14-17(23-14)24-16(12)21-8)13-10(7)5-2-3-6(18)9(5)15(19)22-13/h4,12,14,16-17H,2-3H2,1H3/t12-,14-,16+,17+/m1/s1	KHBXRZGALJGBPA-IRWJRLHMSA-N	328.273000000	328.058302738	endogenous	4.37965481012E-4	1.33502330946	104756	30725	C19586		Phenylpropanoids and polyketides	Coumarins and derivatives	Furanocoumarins	Angular furanocoumarins	Aflatoxins	Difurocoumarocyclopentenones
MET-neg_Group_0780	HMDB0029677	1	328.095010837	327.087734837	7.81541668817	neg	14813-20-8	Zapotinin	COC1=CC=CC(OC)=C1C1=CC(=O)C2=C(O1)C=CC(OC)=C2O	2-(2,6-dimethoxyphenyl)-5-hydroxy-6-methoxy-4H-chromen-4-one	C18H16O6	COC1=CC=CC(OC)=C1C1=CC(=O)C2=C(O1)C=CC(OC)=C2O	InChI=1S/C18H16O6/c1-21-11-5-4-6-12(22-2)17(11)15-9-10(19)16-13(24-15)7-8-14(23-3)18(16)20/h4-9,20H,1-3H3	BFXYIQRRGIMMSR-UHFFFAOYSA-N	328.316000000	328.094688244	exogenous	3.22592683176E-4	0.983230435514	44257595				Phenylpropanoids and polyketides	Flavonoids	O-methylated flavonoids	6-O-methylated flavonoids																				4160.92	419968	838576
MET-neg_Group_0781	HMDB0125543	1	328.129982882	327.122706882	4.67111291686	neg		6-[(E)-2-(2,4-dihydroxyphenyl)ethenyl]-3-(3-methylbut-2-en-1-yl)benzene-1,2,4-triol	[H]\C(=C(\[H])C1=C(O)C=C(O)C=C1)C1=CC(O)=C(CC=C(C)C)C(O)=C1O	6-[(E)-2-(2,4-dihydroxyphenyl)ethenyl]-3-(3-methylbut-2-en-1-yl)benzene-1,2,4-triol	C19H20O5	[H]\C(=C(\[H])C1=C(O)C=C(O)C=C1)C1=CC(O)=C(CC=C(C)C)C(O)=C1O	InChI=1S/C19H20O5/c1-11(2)3-8-15-17(22)9-13(18(23)19(15)24)5-4-12-6-7-14(20)10-16(12)21/h3-7,9-10,20-24H,8H2,1-2H3/b5-4+	WUYKBZIDDZGBOF-SNAWJCMRSA-N	328.364000000	328.131073744	endogenous	-0.00109086214587	-3.32447071660	131832022				Phenylpropanoids and polyketides	Stilbenes		Stilbenes																						137494
MET-neg_Group_0782	HMDB0125543	1	328.130558337	327.123282337	5.55212645422	neg		6-[(E)-2-(2,4-dihydroxyphenyl)ethenyl]-3-(3-methylbut-2-en-1-yl)benzene-1,2,4-triol	[H]\C(=C(\[H])C1=C(O)C=C(O)C=C1)C1=CC(O)=C(CC=C(C)C)C(O)=C1O	6-[(E)-2-(2,4-dihydroxyphenyl)ethenyl]-3-(3-methylbut-2-en-1-yl)benzene-1,2,4-triol	C19H20O5	[H]\C(=C(\[H])C1=C(O)C=C(O)C=C1)C1=CC(O)=C(CC=C(C)C)C(O)=C1O	InChI=1S/C19H20O5/c1-11(2)3-8-15-17(22)9-13(18(23)19(15)24)5-4-12-6-7-14(20)10-16(12)21/h3-7,9-10,20-24H,8H2,1-2H3/b5-4+	WUYKBZIDDZGBOF-SNAWJCMRSA-N	328.364000000	328.131073744	endogenous	-5.15407040950E-4	-1.57073524021	131832022				Phenylpropanoids and polyketides	Stilbenes		Stilbenes						-0.00570242	0.0121332	-0.0237092	7	0.0306261							SOM (1,2)	0.00113546	0.166289	1247.43	128619	183652
MET-neg_Group_0783	HMDB0060958	1	328.134172369	327.126896369	7.28471724695	neg		7-hydroxyolanzapine	CN1CCN(CC1)C1=NC2=C(NC3=C1C=C(C)S3)C=CC(O)=C2	5-methyl-8-(4-methylpiperazin-1-yl)-4-thia-2,9-diazatricyclo[8.4.0.0³,⁷]tetradeca-1(10),3(7),5,8,11,13-hexaen-12-ol	C17H20N4OS	CN1CCN(CC1)C1=NC2=C(NC3=C1C=C(C)S3)C=CC(O)=C2	InChI=1S/C17H20N4OS/c1-11-9-13-16(21-7-5-20(2)6-8-21)18-15-10-12(22)3-4-14(15)19-17(13)23-11/h3-4,9-10,19,22H,5-8H2,1-2H3	SMNUCABXNXAPBY-UHFFFAOYSA-N	328.432000000	328.135781972	drug_metabolite	-0.00160960294659	-4.90529541430	93285				Organoheterocyclic compounds	Benzodiazepines		Benzodiazepines						-0.00166723	0.0111049	-0.00735584	1	0.0227279										3983.21	402197	535921
MET-neg_Group_0784	HMDB0029524	1	328.167880915	327.160604915	9.81811776619	neg	79559-61-8	5-Hydroxy-7-(4-hydroxy-3-methoxyphenyl)-1-phenyl-3-heptanone	COC1=C(O)C=CC(CCC(O)CC(=O)CCC2=CC=CC=C2)=C1	5-hydroxy-7-(4-hydroxy-3-methoxyphenyl)-1-phenylheptan-3-one	C20H24O4	COC1=C(O)C=CC(CCC(O)CC(=O)CCC2=CC=CC=C2)=C1	InChI=1S/C20H24O4/c1-24-20-13-16(9-12-19(20)23)8-11-18(22)14-17(21)10-7-15-5-3-2-4-6-15/h2-6,9,12-13,18,22-23H,7-8,10-11,14H2,1H3	JHJPDDBIHSFERA-UHFFFAOYSA-N	328.402200000	328.167459256	exogenous	4.21658872938E-4	1.28488934847	5318228	1030794			Phenylpropanoids and polyketides	Diarylheptanoids	Linear diarylheptanoids	Linear diarylheptanoids						0.00132409	0.0191916	-0.000687544	1	0.0147282										1039.51	107827	359009
MET-neg_Group_0785	HMDB0014736	1	328.181238801	327.173962801	8.66896992045	neg	36894-69-6	Labetalol	CC(CCC1=CC=CC=C1)NCC(O)C1=CC(C(N)=O)=C(O)C=C1	2-hydroxy-5-{1-hydroxy-2-[(4-phenylbutan-2-yl)amino]ethyl}benzamide	C19H24N2O3	CC(CCC1=CC=CC=C1)NCC(O)C1=CC(C(N)=O)=C(O)C=C1	InChI=1S/C19H24N2O3/c1-13(7-8-14-5-3-2-4-6-14)21-12-18(23)15-9-10-17(22)16(11-15)19(20)24/h2-6,9-11,13,18,21-23H,7-8,12H2,1H3,(H2,20,24)	SGUAFYQXFOLMHL-UHFFFAOYSA-N	328.405500000	328.178692644	drug	0.00254615658594	7.75844575829	3869	6343	C07063		Benzenoids	Benzene and substituted derivatives	Benzoic acids and derivatives	Hydroxybenzoic acid derivatives	Salicylic acid and derivatives	Salicylamides																		5593.67	563243	1.02448e+06
MET-neg_Group_0786	HMDB0061062	1	328.188851267	327.181575267	6.59084279818	neg		7-hydroxygranisetron	[H][C@]12CCC[C@@]([H])(CC(C1)N=C(O)C1=NN(C)C3=C1C=CC=C3O)N2C	7-hydroxy-1-methyl-N-[(1S,5S)-9-methyl-9-azabicyclo[3.3.1]nonan-3-yl]-1H-indazole-3-carboximidic acid	C18H24N4O2	[H][C@]12CCC[C@@]([H])(CC(C1)N=C(O)C1=NN(C)C3=C1C=CC=C3O)N2C	InChI=1S/C18H24N4O2/c1-21-12-5-3-6-13(21)10-11(9-12)19-18(24)16-14-7-4-8-15(23)17(14)22(2)20-16/h4,7-8,11-13,23H,3,5-6,9-10H2,1-2H3,(H,19,24)/t12-,13-/m0/s1	AJEBHUMZPBDLQF-STQMWFEESA-N	328.408800000	328.189926032	drug_metabolite	-0.00107476549795	-3.27482781370	46233635				Organoheterocyclic compounds	Benzopyrazoles	Indazoles	Indazole-3-carboxamides						0.0174551	-0.00830457	-0.0118759	8	0.0955078				SOM (1,1)	0.0145144	6.3111e-06				12141	1.21798e+06	1.95946e+06
MET-neg_Group_0787	HMDB0035919	1	328.224118392	327.216842392	7.96363107055	neg	95341-44-9	Corchorifatty acid F	CC\C=C/CC(O)C(O)\C=C\C(O)CCCCCCCC(O)=O	(10E,15Z)-9,12,13-trihydroxyoctadeca-10,15-dienoic acid	C18H32O5	CC\C=C/CC(O)C(O)\C=C\C(O)CCCCCCCC(O)=O	InChI=1S/C18H32O5/c1-2-3-7-11-16(20)17(21)14-13-15(19)10-8-5-4-6-9-12-18(22)23/h3,7,13-17,19-21H,2,4-6,8-12H2,1H3,(H,22,23)/b7-3-,14-13+	MKYUCBXUUSZMQB-MKZMYESJSA-N	328.443700000	328.224974134	exogenous	-8.55742326223E-4	-2.60718224898	44559173	91218			Lipids and lipid-like molecules	Fatty Acyls	Lineolic acids and derivatives	Lineolic acids and derivatives						0.0122483	-0.0145909	-0.0133818	8	0.0307093				SOM (1,1)	0.00603446	2.2549e-06				29118.1	2.91568e+06	1.40135e+07
MET-neg_Group_0788	HMDB0035919	1	328.224205901	327.216929901	7.24066154882	neg	95341-44-9	Corchorifatty acid F	CC\C=C/CC(O)C(O)\C=C\C(O)CCCCCCCC(O)=O	(10E,15Z)-9,12,13-trihydroxyoctadeca-10,15-dienoic acid	C18H32O5	CC\C=C/CC(O)C(O)\C=C\C(O)CCCCCCCC(O)=O	InChI=1S/C18H32O5/c1-2-3-7-11-16(20)17(21)14-13-15(19)10-8-5-4-6-9-12-18(22)23/h3,7,13-17,19-21H,2,4-6,8-12H2,1H3,(H,22,23)/b7-3-,14-13+	MKYUCBXUUSZMQB-MKZMYESJSA-N	328.443700000	328.224974134	exogenous	-7.68233039878E-4	-2.34056851378	44559173	91218			Lipids and lipid-like molecules	Fatty Acyls	Lineolic acids and derivatives	Lineolic acids and derivatives						0.0207455	-0.0138553	-0.0122263	3	0.0469961				SOM (1,1)	0.00360337	0.000779786				596425	5.96463e+07	81754800
MET-neg_Group_0789	HMDB0035919	1	328.224300575	327.217024575	8.94025866834	neg	95341-44-9	Corchorifatty acid F	CC\C=C/CC(O)C(O)\C=C\C(O)CCCCCCCC(O)=O	(10E,15Z)-9,12,13-trihydroxyoctadeca-10,15-dienoic acid	C18H32O5	CC\C=C/CC(O)C(O)\C=C\C(O)CCCCCCCC(O)=O	InChI=1S/C18H32O5/c1-2-3-7-11-16(20)17(21)14-13-15(19)10-8-5-4-6-9-12-18(22)23/h3,7,13-17,19-21H,2,4-6,8-12H2,1H3,(H,22,23)/b7-3-,14-13+	MKYUCBXUUSZMQB-MKZMYESJSA-N	328.443700000	328.224974134	exogenous	-6.73559209474E-4	-2.05212662829	44559173	91218			Lipids and lipid-like molecules	Fatty Acyls	Lineolic acids and derivatives	Lineolic acids and derivatives						0.00892483	-0.0064556	-0.0290017	8	0.159052				SOM (1,1)	0.00548528	1.08287e-05				5834.45	587321	1.39586e+06
MET-neg_Group_0790	HMDB0035919	1	328.224438744	327.217162744	6.41716386548	neg	95341-44-9	Corchorifatty acid F	CC\C=C/CC(O)C(O)\C=C\C(O)CCCCCCCC(O)=O	(10E,15Z)-9,12,13-trihydroxyoctadeca-10,15-dienoic acid	C18H32O5	CC\C=C/CC(O)C(O)\C=C\C(O)CCCCCCCC(O)=O	InChI=1S/C18H32O5/c1-2-3-7-11-16(20)17(21)14-13-15(19)10-8-5-4-6-9-12-18(22)23/h3,7,13-17,19-21H,2,4-6,8-12H2,1H3,(H,22,23)/b7-3-,14-13+	MKYUCBXUUSZMQB-MKZMYESJSA-N	328.443700000	328.224974134	exogenous	-5.35389824165E-4	-1.63116723695	44559173	91218			Lipids and lipid-like molecules	Fatty Acyls	Lineolic acids and derivatives	Lineolic acids and derivatives						0.0159428	0.00155498	-0.0219304	11	0.018547										301548	3.01587e+07	45023724
MET-neg_Group_0791	HMDB0011534	1	328.261014137	327.253738137	11.9356560030	neg		MG(0:0/16:1(9Z)/0:0)	[H]C(CO)(CO)OC(=O)CCCCCCC\C=C/CCCCCC	1,3-dihydroxypropan-2-yl (9Z)-hexadec-9-enoate	C19H36O4	[H]C(CO)(CO)OC(=O)CCCCCCC\C=C/CCCCCC	InChI=1S/C19H36O4/c1-2-3-4-5-6-7-8-9-10-11-12-13-14-15-19(22)23-18(16-20)17-21/h7-8,18,20-21H,2-6,9-17H2,1H3/b8-7-	CXUXMSACCLYMBI-FPLPWBNLSA-N	328.486700000	328.261359640	exogenous	-3.45502607047E-4	-1.05252292693	53480960				Lipids and lipid-like molecules	Glycerolipids	Monoradylglycerols	Monoacylglycerols	2-monoacylglycerols																			4469.65	450841	865192
MET-neg_Group_0792	HMDB0032477	1	328.296714861	327.289438861	12.8455750560	neg	9004-99-3	Polyoxyethylene 40 monostearate	CCCCCCCCCCCCCCCCCC(=O)OCCO	2-hydroxyethyl octadecanoate	C20H40O3	CCCCCCCCCCCCCCCCCC(=O)OCCO	InChI=1S/C20H40O3/c1-2-3-4-5-6-7-8-9-10-11-12-13-14-15-16-17-20(22)23-19-18-21/h21H,2-19H2,1H3	RFVNOJDQRGSOEL-UHFFFAOYSA-N	328.529800000	328.297745146	exogenous	-0.00103028475240	-3.13826326148	24762				Lipids and lipid-like molecules	Fatty Acyls	Fatty acid esters	Fatty acid esters						0.0144161	-0.0153408	-0.00102823	8	0.290862				SOM (1,1)	0.0130453	0.00116155				157084	1.57123e+07	2.17581e+07
MET-neg_Group_0793	HMDB0032477	1	328.297655710	327.290379710	11.5060416753	neg	9004-99-3	Polyoxyethylene 40 monostearate	CCCCCCCCCCCCCCCCCC(=O)OCCO	2-hydroxyethyl octadecanoate	C20H40O3	CCCCCCCCCCCCCCCCCC(=O)OCCO	InChI=1S/C20H40O3/c1-2-3-4-5-6-7-8-9-10-11-12-13-14-15-16-17-20(22)23-19-18-21/h21H,2-19H2,1H3	RFVNOJDQRGSOEL-UHFFFAOYSA-N	328.529800000	328.297745146	exogenous	-8.94360659345E-5	-0.272423637537	24762				Lipids and lipid-like molecules	Fatty Acyls	Fatty acid esters	Fatty acid esters																				8578.39	861715	880053
MET-neg_Group_0795	HMDB0040621	1	330.095134245	329.087858245	2.94054801700	neg	88885-07-8	3'-Glucosyl-2',4',6'-trihydroxyacetophenone	CC(=O)C1=C(O)C(C2OC(CO)C(O)C(O)C2O)=C(O)C=C1O	1-{2,4,6-trihydroxy-3-[3,4,5-trihydroxy-6-(hydroxymethyl)oxan-2-yl]phenyl}ethan-1-one	C14H18O9	CC(=O)C1=C(O)C(C2OC(CO)C(O)C(O)C2O)=C(O)C=C1O	InChI=1S/C14H18O9/c1-4(16)8-5(17)2-6(18)9(11(8)20)14-13(22)12(21)10(19)7(3-15)23-14/h2,7,10,12-15,17-22H,3H2,1H3	IWMUXTZLTOTAQO-UHFFFAOYSA-N	330.287300000	330.095082174	exogenous	5.20708204590E-5	0.157744914242	85305084				Organic oxygen compounds	Organooxygen compounds	Carbohydrates and carbohydrate conjugates	Glycosyl compounds	Phenolic glycosides																				104303
MET-neg_Group_0796	HMDB0128537	1	330.110043314	329.102767314	7.11172829121	neg		5,6,14-trimethoxy-8,17-dioxatetracyclo[8.7.0.0²,⁷.0¹¹,¹⁶]heptadeca-2,4,6,11(16),12,14-hexaen-4-ol	COC1=CC2=C(C=C1)C1COC3=C(OC)C(OC)=C(O)C=C3C1O2	5,6,14-trimethoxy-8,17-dioxatetracyclo[8.7.0.0^{2,7}.0^{11,16}]heptadeca-2,4,6,11(16),12,14-hexaen-4-ol	C18H18O6	COC1=CC2=C(C=C1)C1COC3=C(OC)C(OC)=C(O)C=C3C1O2	InChI=1S/C18H18O6/c1-20-9-4-5-10-12-8-23-16-11(15(12)24-14(10)6-9)7-13(19)17(21-2)18(16)22-3/h4-7,12,15,19H,8H2,1-3H3	YDKRPDMBQYACEB-UHFFFAOYSA-N	330.336000000	330.110338300	endogenous	-2.94986188351E-4	-0.893598758100	131834865				Phenylpropanoids and polyketides	Isoflavonoids	Furanoisoflavonoids	Pterocarpans						0.000181582	0.0163358	-0.00534795	1	0.0162178										1190.16	122892	364818
MET-neg_Group_0797	HMDB0033068	1	330.130688883	329.123412883	4.56301532089	neg		(±)-threo-1-(p-Hydroxyphenyl)propylene glycol 4'-glucoside	CC(O)C(O)C1=CC=C(OC2OC(CO)C(O)C(O)C2O)C=C1	2-[4-(1,2-dihydroxypropyl)phenoxy]-6-(hydroxymethyl)oxane-3,4,5-triol	C15H22O8	CC(O)C(O)C1=CC=C(OC2OC(CO)C(O)C(O)C2O)C=C1	InChI=1S/C15H22O8/c1-7(17)11(18)8-2-4-9(5-3-8)22-15-14(21)13(20)12(19)10(6-16)23-15/h2-5,7,10-21H,6H2,1H3	IVGOVXXPQSIWEF-UHFFFAOYSA-N	330.330400000	330.131467680	exogenous	-7.78796733869E-4	-2.35905028789	85257985				Organic oxygen compounds	Organooxygen compounds	Carbohydrates and carbohydrate conjugates	Glycosyl compounds	Phenolic glycosides					0.00567165	0.0248488	-0.00190436	13	0.487165							SOM (1,2)	0.630038	0.00615032	204692	2.04731e+07	8396861
MET-neg_Group_0798	HMDB0130293	1	330.146327632	329.139051632	5.45101573609	neg		6-(1-hydroxy-2-methylbut-3-en-2-yl)-2-(2-hydroxypropan-2-yl)-2H,3H,7H-furo[3,2-g]chromen-7-one	CC(C)(O)C1CC2=CC3=C(OC(=O)C(=C3)C(C)(CO)C=C)C=C2O1	6-(1-hydroxy-2-methylbut-3-en-2-yl)-2-(2-hydroxypropan-2-yl)-2H,3H,7H-furo[3,2-g]chromen-7-one	C19H22O5	CC(C)(O)C1CC2=CC3=C(OC(=O)C(=C3)C(C)(CO)C=C)C=C2O1	InChI=1S/C19H22O5/c1-5-19(4,10-20)13-7-11-6-12-8-16(18(2,3)22)23-14(12)9-15(11)24-17(13)21/h5-7,9,16,20,22H,1,8,10H2,2-4H3	NNJXIIOXSLARRS-UHFFFAOYSA-N	330.380000000	330.146723808	endogenous	-3.96175851733E-4	-1.19999934323	131836465				Phenylpropanoids and polyketides	Coumarins and derivatives	Furanocoumarins	Linear furanocoumarins	Psoralens					-0.00630864	0.0192828	-0.0201001	13	0.0688057							SOM (1,2)	0.00914379	0.428763	1644.58	168334	105050
MET-neg_Group_0799	HMDB0002121	1	330.183006511	329.175730511	10.8928910906	neg	5957-80-2	Carnosol	CC(C)C1=CC2=C(C(O)=C1O)[C@@]13CCCC(C)(C)[C@@H]1C[C@@H]2OC3=O	(1R,8S,10S)-3,4-dihydroxy-11,11-dimethyl-5-(propan-2-yl)-16-oxatetracyclo[6.6.2.0¹,¹⁰.0²,⁷]hexadeca-2,4,6-trien-15-one	C20H26O4	CC(C)C1=CC2=C(C(O)=C1O)[C@@]13CCCC(C)(C)[C@@H]1C[C@@H]2OC3=O	InChI=1S/C20H26O4/c1-10(2)11-8-12-13-9-14-19(3,4)6-5-7-20(14,18(23)24-13)15(12)17(22)16(11)21/h8,10,13-14,21-22H,5-7,9H2,1-4H3/t13-,14-,20+/m0/s1	XUSYGBPHQBWGAD-PJSUUKDQSA-N	330.424000000	330.183109317	drug	-1.02805524193E-4	-0.311359125593	442009	468005	C09069		Lipids and lipid-like molecules	Prenol lipids	Terpene lactones	Diterpene lactones						0.0123743	-0.0100776	0.0128906	4	0.21728				SOM (1,2)	0.00330867	0.00244437				15214.3	1.5253e+06	691753
MET-neg_Group_0803	HMDB0004708	1	330.240255800	329.232979800	7.16329251631	neg		9,12,13-TriHOME	CCCCC[C@H](O)[C@@H](O)\C=C\[C@@H](O)CCCCCCCC(O)=O	(9S,10E,12S,13S)-9,12,13-trihydroxyoctadec-10-enoic acid	C18H34O5	CCCCC[C@H](O)[C@@H](O)\C=C\[C@@H](O)CCCCCCCC(O)=O	InChI=1S/C18H34O5/c1-2-3-7-11-16(20)17(21)14-13-15(19)10-8-5-4-6-9-12-18(22)23/h13-17,19-21H,2-12H2,1H3,(H,22,23)/b14-13+/t15-,16-,17-/m0/s1	MDIUMSLCYIJBQC-MVFSOIOZSA-N	330.459600000	330.240624198	exogenous	-3.68397583884E-4	-1.11554290083	9858729	34506	C14833		Lipids and lipid-like molecules	Fatty Acyls	Fatty acids and conjugates	Long-chain fatty acids						0.0182493	-0.0127551	-0.0121833	8	0.00811274				SOM (1,1)	0.00646004	2.21454e-07				240929	24096822	74404624
MET-neg_Group_0804	HMDB0004708	1	330.240284008	329.233008008	6.32948172159	neg		9,12,13-TriHOME	CCCCC[C@H](O)[C@@H](O)\C=C\[C@@H](O)CCCCCCCC(O)=O	(9S,10E,12S,13S)-9,12,13-trihydroxyoctadec-10-enoic acid	C18H34O5	CCCCC[C@H](O)[C@@H](O)\C=C\[C@@H](O)CCCCCCCC(O)=O	InChI=1S/C18H34O5/c1-2-3-7-11-16(20)17(21)14-13-15(19)10-8-5-4-6-9-12-18(22)23/h13-17,19-21H,2-12H2,1H3,(H,22,23)/b14-13+/t15-,16-,17-/m0/s1	MDIUMSLCYIJBQC-MVFSOIOZSA-N	330.459600000	330.240624198	exogenous	-3.40190348368E-4	-1.03012871056	9858729	34506	C14833		Lipids and lipid-like molecules	Fatty Acyls	Fatty acids and conjugates	Long-chain fatty acids						0.0201522	-0.0135241	-0.0179073	3	0.0408296				SOM (1,1)	0.00820745	0.000310808				58670.6	5.87094e+06	8.1731e+06
MET-neg_Group_0805	HMDB0004708	1	330.240340985	329.233064985	6.73143897465	neg		9,12,13-TriHOME	CCCCC[C@H](O)[C@@H](O)\C=C\[C@@H](O)CCCCCCCC(O)=O	(9S,10E,12S,13S)-9,12,13-trihydroxyoctadec-10-enoic acid	C18H34O5	CCCCC[C@H](O)[C@@H](O)\C=C\[C@@H](O)CCCCCCCC(O)=O	InChI=1S/C18H34O5/c1-2-3-7-11-16(20)17(21)14-13-15(19)10-8-5-4-6-9-12-18(22)23/h13-17,19-21H,2-12H2,1H3,(H,22,23)/b14-13+/t15-,16-,17-/m0/s1	MDIUMSLCYIJBQC-MVFSOIOZSA-N	330.459600000	330.240624198	exogenous	-2.83212972931E-4	-0.857595801929	9858729	34506	C14833		Lipids and lipid-like molecules	Fatty Acyls	Fatty acids and conjugates	Long-chain fatty acids						0.0194584	-0.00254458	-0.0235262	3	0.218047				SOM (1,1)	0.0536342	0.0107273				560644	5.60683e+07	64576420
MET-neg_Group_0806	HMDB0004708	1	330.240342374	329.233066374	7.81918215446	neg		9,12,13-TriHOME	CCCCC[C@H](O)[C@@H](O)\C=C\[C@@H](O)CCCCCCCC(O)=O	(9S,10E,12S,13S)-9,12,13-trihydroxyoctadec-10-enoic acid	C18H34O5	CCCCC[C@H](O)[C@@H](O)\C=C\[C@@H](O)CCCCCCCC(O)=O	InChI=1S/C18H34O5/c1-2-3-7-11-16(20)17(21)14-13-15(19)10-8-5-4-6-9-12-18(22)23/h13-17,19-21H,2-12H2,1H3,(H,22,23)/b14-13+/t15-,16-,17-/m0/s1	MDIUMSLCYIJBQC-MVFSOIOZSA-N	330.459600000	330.240624198	exogenous	-2.81824067656E-4	-0.853390064726	9858729	34506	C14833		Lipids and lipid-like molecules	Fatty Acyls	Fatty acids and conjugates	Long-chain fatty acids						0.00955874	-0.0218898	-0.00755604	8	0.16698				SOM (1,1)	0.0220053	0.000801148				142292	1.42331e+07	1.81124e+07
MET-neg_Group_0807	HMDB0041593	1	332.074121280	331.066845280	1.43358499802	neg		4-Glucogallic acid	[H][C@]1(CO)O[C@@]([H])(OC2=C(O)C=C(C=C2O)C(O)=O)[C@]([H])(O)[C@@]([H])(O)[C@]1([H])O	3,5-dihydroxy-4-{[(2S,3R,4S,5S,6R)-3,4,5-trihydroxy-6-(hydroxymethyl)oxan-2-yl]oxy}benzoic acid	C13H16O10	[H][C@]1(CO)O[C@@]([H])(OC2=C(O)C=C(C=C2O)C(O)=O)[C@]([H])(O)[C@@]([H])(O)[C@]1([H])O	InChI=1S/C13H16O10/c14-3-7-8(17)9(18)10(19)13(22-7)23-11-5(15)1-4(12(20)21)2-6(11)16/h1-2,7-10,13-19H,3H2,(H,20,21)/t7-,8-,9+,10-,13+/m1/s1	YPSNWSNUXIIKHO-YANYRWCTSA-N	332.261000000	332.074346715	exogenous	-2.25434624269E-4	-0.678867929760	10088114				Organic oxygen compounds	Organooxygen compounds	Carbohydrates and carbohydrate conjugates	Glycosyl compounds	Phenolic glycosides																				135296
MET-neg_Group_0808	HMDB0034051	1	332.074691671	331.067415671	2.69077356643	neg	34781-46-9	6-Galloylglucose	OC1OC(COC(=O)C2=CC(O)=C(O)C(O)=C2)C(O)C(O)C1O	2-[2-(dimethylamino)ethoxy]-3-phenyl-4H-pyrazino[1,2-a]pyrimidin-4-one hydrobromide	C13H16O10	OC1OC(COC(=O)C2=CC(O)=C(O)C(O)=C2)C(O)C(O)C1O	InChI=1S/C13H16O10/c14-5-1-4(2-6(15)8(5)16)12(20)22-3-7-9(17)10(18)11(19)13(21)23-7/h1-2,7,9-11,13-19,21H,3H2	VGVDLJNNDOFWKT-UHFFFAOYSA-N	332.260100000	332.074346732	exogenous	3.44939050478E-4	1.03874043234	88847				Benzenoids	Benzene and substituted derivatives	Benzoic acids and derivatives	Hydroxybenzoic acid derivatives	Gallic acid and derivatives	Galloyl esters
MET-neg_Group_0810	HMDB0039002	1	332.119224246	331.111948246	10.8132752650	neg	73112-73-9	Mytilin A	COC1=C(CC(O)(CO)C\C1=N/C(CO)C(O)=O)NCC(O)=O	2-{[(1E)-3-[(carboxymethyl)amino]-5-hydroxy-5-(hydroxymethyl)-2-methoxycyclohex-2-en-1-ylidene]amino}-3-hydroxypropanoic acid	C13H20N2O8	COC1=C(CC(O)(CO)C\C1=N/C(CO)C(O)=O)NCC(O)=O	InChI=1S/C13H20N2O8/c1-23-11-7(14-4-10(18)19)2-13(22,6-17)3-8(11)15-9(5-16)12(20)21/h9,14,16-17,22H,2-6H2,1H3,(H,18,19)(H,20,21)/b15-8+	WXEQFJUHQIGKNG-OVCLIPMQSA-N	332.306500000	332.121965626	exogenous	-0.00274138039424	-8.25413756989					Organic acids and derivatives	Carboxylic acids and derivatives	Amino acids, peptides, and analogues	Amino acids and derivatives	Alpha amino acids and derivatives	Serine and derivatives
MET-neg_Group_0811	HMDB0039002	1	332.120079656	331.112803656	10.6159208974	neg	73112-73-9	Mytilin A	COC1=C(CC(O)(CO)C\C1=N/C(CO)C(O)=O)NCC(O)=O	2-{[(1E)-3-[(carboxymethyl)amino]-5-hydroxy-5-(hydroxymethyl)-2-methoxycyclohex-2-en-1-ylidene]amino}-3-hydroxypropanoic acid	C13H20N2O8	COC1=C(CC(O)(CO)C\C1=N/C(CO)C(O)=O)NCC(O)=O	InChI=1S/C13H20N2O8/c1-23-11-7(14-4-10(18)19)2-13(22,6-17)3-8(11)15-9(5-16)12(20)21/h9,14,16-17,22H,2-6H2,1H3,(H,18,19)(H,20,21)/b15-8+	WXEQFJUHQIGKNG-OVCLIPMQSA-N	332.306500000	332.121965626	exogenous	-0.00188596978120	-5.67854576450					Organic acids and derivatives	Carboxylic acids and derivatives	Amino acids, peptides, and analogues	Amino acids and derivatives	Alpha amino acids and derivatives	Serine and derivatives
MET-neg_Group_0812	HMDB0039002	1	332.122321991	331.115045991	5.85166425783	neg	73112-73-9	Mytilin A	COC1=C(CC(O)(CO)C\C1=N/C(CO)C(O)=O)NCC(O)=O	2-{[(1E)-3-[(carboxymethyl)amino]-5-hydroxy-5-(hydroxymethyl)-2-methoxycyclohex-2-en-1-ylidene]amino}-3-hydroxypropanoic acid	C13H20N2O8	COC1=C(CC(O)(CO)C\C1=N/C(CO)C(O)=O)NCC(O)=O	InChI=1S/C13H20N2O8/c1-23-11-7(14-4-10(18)19)2-13(22,6-17)3-8(11)15-9(5-16)12(20)21/h9,14,16-17,22H,2-6H2,1H3,(H,18,19)(H,20,21)/b15-8+	WXEQFJUHQIGKNG-OVCLIPMQSA-N	332.306500000	332.121965626	exogenous	3.56365282414E-4	1.07299522245					Organic acids and derivatives	Carboxylic acids and derivatives	Amino acids, peptides, and analogues	Amino acids and derivatives	Alpha amino acids and derivatives	Serine and derivatives				0.0141037	-0.0176702	0.00232419	3	0.0348379				SOM (1,2)	0.150843	0.0437212				8973.83	901259	802016
MET-neg_Group_0813	HMDB0030664	1	332.126262114	331.118986114	7.53038893990	neg	105330-59-4	3,3'-Dihydroxy-4',5,7-trimethoxyflavan	COC1=CC(OC)=C2CC(O)C(OC2=C1)C1=CC(O)=C(OC)C=C1	2-(3-hydroxy-4-methoxyphenyl)-5,7-dimethoxy-3,4-dihydro-2H-1-benzopyran-3-ol	C18H20O6	COC1=CC(OC)=C2CC(O)C(OC2=C1)C1=CC(O)=C(OC)C=C1	InChI=1S/C18H20O6/c1-21-11-7-16(23-3)12-9-14(20)18(24-17(12)8-11)10-4-5-15(22-2)13(19)6-10/h4-8,14,18-20H,9H2,1-3H3	WCBCDLSKTYUDDL-UHFFFAOYSA-N	332.347800000	332.125988372	exogenous	2.73742126922E-4	0.824211704220	67233312				Phenylpropanoids and polyketides	Flavonoids	Flavans	Flavan-3-ols	Catechins					0.00770249	-0.00666911	-0.0035672	8	0.0929878				SOM (1,1)	0.0079403	3.02268e-06				4989.93	502869	2.32265e+06
MET-neg_Group_0814	HMDB0030664	1	332.129188466	331.121912466	5.36521442278	neg	105330-59-4	3,3'-Dihydroxy-4',5,7-trimethoxyflavan	COC1=CC(OC)=C2CC(O)C(OC2=C1)C1=CC(O)=C(OC)C=C1	2-(3-hydroxy-4-methoxyphenyl)-5,7-dimethoxy-3,4-dihydro-2H-1-benzopyran-3-ol	C18H20O6	COC1=CC(OC)=C2CC(O)C(OC2=C1)C1=CC(O)=C(OC)C=C1	InChI=1S/C18H20O6/c1-21-11-7-16(23-3)12-9-14(20)18(24-17(12)8-11)10-4-5-15(22-2)13(19)6-10/h4-8,14,18-20H,9H2,1-3H3	WCBCDLSKTYUDDL-UHFFFAOYSA-N	332.347800000	332.125988372	exogenous	0.00320009419733	9.63518155572	67233312				Phenylpropanoids and polyketides	Flavonoids	Flavans	Flavan-3-ols	Catechins																					115958
MET-neg_Group_0815	HMDB0062410	1	332.196101418	331.188825418	8.98838963563	neg		5,6-epoxy,18R-HEPE	[H]\C(C\C([H])=C(\[H])/C(/[H])=C(\[H])[C@]([H])(O)CC)=C(\[H])/C(/[H])=C(\[H])/C(/[H])=C(\[H])C1([H])OC1([H])CCCC(O)=O	4-{3-[(1E,3E,5E,8Z,10E,12R)-12-hydroxytetradeca-1,3,5,8,10-pentaen-1-yl]oxiran-2-yl}butanoic acid	C20H28O4	[H]\C(C\C([H])=C(\[H])/C(/[H])=C(\[H])[C@]([H])(O)CC)=C(\[H])/C(/[H])=C(\[H])/C(/[H])=C(\[H])C1([H])OC1([H])CCCC(O)=O	InChI=1S/C20H28O4/c1-2-17(21)13-10-8-6-4-3-5-7-9-11-14-18-19(24-18)15-12-16-20(22)23/h3,5-11,13-14,17-19,21H,2,4,12,15-16H2,1H3,(H,22,23)/b5-3+,8-6-,9-7+,13-10+,14-11+/t17-,18?,19?/m1/s1	ZPAJZAMPZXISSE-LZXXFFAVSA-N	332.440000000	332.198759382	exogenous	-0.00265796439311	-8.00112678945	46174066	81561	C18175		Lipids and lipid-like molecules	Fatty Acyls	Fatty alcohols	Long-chain fatty alcohols																				4003.51	404227	1.08074e+06
MET-neg_Group_0818	HMDB0030935	1	332.256316609	331.249040609	6.57492674231	neg	50439-74-2	9,10,13-Trihydroxystearic acid	CCCCCC(O)CCC(O)C(O)CCCCCCCC(O)=O	9,10,13-trihydroxyoctadecanoic acid	C18H36O5	CCCCCC(O)CCC(O)C(O)CCCCCCCC(O)=O	InChI=1S/C18H36O5/c1-2-3-7-10-15(19)13-14-17(21)16(20)11-8-5-4-6-9-12-18(22)23/h15-17,19-21H,2-14H2,1H3,(H,22,23)	CDWBHGXGXFTKRD-UHFFFAOYSA-N	332.475400000	332.256274262	exogenous	4.23473175601E-5	0.127453778420	45359277				Lipids and lipid-like molecules	Fatty Acyls	Fatty acids and conjugates	Long-chain fatty acids						-0.00484929	-0.00143679	-0.0229604	15	0.0539232							SOM (1,1)	0.0760204	0.056933	19482	1952073	2.05839e+06
MET-neg_Group_0819	HMDB0012850	1	334.214278892	333.207002892	7.84949169416	neg	1221262-13-0	7'-Carboxy-gamma-chromanol	C[C@@H](CCC[C@]1(C)CCC2=CC(O)=C(C)C(C)=C2O1)CCC(O)=O	(4S)-7-[(2R)-6-hydroxy-2,7,8-trimethyl-3,4-dihydro-2H-1-benzopyran-2-yl]-4-methylheptanoic acid	C20H30O4	C[C@@H](CCC[C@]1(C)CCC2=CC(O)=C(C)C(C)=C2O1)CCC(O)=O	InChI=1S/C20H30O4/c1-13(7-8-18(22)23)6-5-10-20(4)11-9-16-12-17(21)14(2)15(3)19(16)24-20/h12-13,21H,5-11H2,1-4H3,(H,22,23)/t13-,20+/m0/s1	JFXDIXKMINYLIK-RNODOKPDSA-N	334.456000000	334.214409446	endogenous	-1.30554099655E-4	-0.390629775304	134159053				Organoheterocyclic compounds	Benzopyrans	1-benzopyrans	1-benzopyrans						-0.0115024	-0.0206749	-0.00797094	2	0.0977277										8188.89	822765	2.01132e+06
MET-neg_Group_0821	HMDB0014411	1	336.064361581	335.057085581	6.79950017908	neg	66-76-2	Dicumarol	OC1=C(CC2=C(O)C3=C(OC2=O)C=CC=C3)C(=O)OC2=C1C=CC=C2	4-hydroxy-3-[(4-hydroxy-2-oxo-2H-chromen-3-yl)methyl]-2H-chromen-2-one	C19H12O6	OC1=C(CC2=C(O)C3=C(OC2=O)C=CC=C3)C(=O)OC2=C1C=CC=C2	InChI=1S/C19H12O6/c20-16-10-5-1-3-7-14(10)24-18(22)12(16)9-13-17(21)11-6-2-4-8-15(11)25-19(13)23/h1-8,20-21H,9H2	DOBMPNYZJYQDGZ-UHFFFAOYSA-N	336.295000000	336.063388116	drug	9.73464793390E-4	2.89667017528	54676038	4513	C00796		Phenylpropanoids and polyketides	Coumarins and derivatives	Hydroxycoumarins	4-hydroxycoumarins
MET-neg_Group_0822	HMDB0029287	1	336.084563537	335.077287537	4.14632341794	neg		3-Caffeoyl-1,5-quinolactone	O[C@H]1[C@H]2C[C@@](O)(C[C@H]1OC(=O)\C=C\C1=CC(O)=C(O)C=C1)C(=O)O2	(1R,3R,4R,5R)-1,4-dihydroxy-7-oxo-6-oxabicyclo[3.2.1]octan-3-yl (2E)-3-(3,4-dihydroxyphenyl)prop-2-enoate	C16H16O8	O[C@H]1[C@H]2C[C@@](O)(C[C@H]1OC(=O)\C=C\C1=CC(O)=C(O)C=C1)C(=O)O2	InChI=1S/C16H16O8/c17-9-3-1-8(5-10(9)18)2-4-13(19)23-11-6-16(22)7-12(14(11)20)24-15(16)21/h1-5,11-12,14,17-18,20,22H,6-7H2/b4-2+/t11-,12-,14-,16+/m1/s1	FXXATDNXMJKMSF-JUHZACGLSA-N	336.293400000	336.084517488	exogenous	4.60488994918E-5	0.137015831125	102210472				Phenylpropanoids and polyketides	Cinnamic acids and derivatives	Hydroxycinnamic acids and derivatives	Coumaric acids and derivatives																					102469	101457
MET-neg_Group_0825	HMDB0033927	1	336.114739054	335.107463054	10.7741710853	neg	74235-23-7	3-Hydroxymugineic acid	OC(CN1CC(O)C1C(O)=O)C(NCCC(O)C(O)=O)C(O)=O	1-{3-carboxy-3-[(3-carboxy-3-hydroxypropyl)amino]-2-hydroxypropyl}-3-hydroxyazetidine-2-carboxylic acid	C12H20N2O9	OC(CN1CC(O)C1C(O)=O)C(NCCC(O)C(O)=O)C(O)=O	InChI=1S/C12H20N2O9/c15-5(10(18)19)1-2-13-8(11(20)21)6(16)3-14-4-7(17)9(14)12(22)23/h5-9,13,15-17H,1-4H2,(H,18,19)(H,20,21)(H,22,23)	QPIOQLJXMZWNFJ-UHFFFAOYSA-N	336.295200000	336.116880248	exogenous	-0.00214119354285	-6.37038384166	13751493	38158			Organic acids and derivatives	Carboxylic acids and derivatives	Amino acids, peptides, and analogues	Amino acids and derivatives	Gamma amino acids and derivatives
MET-neg_Group_0828	HMDB0035802	1	336.178616236	335.171340236	5.86055024277	neg	36031-35-3	S-Japonin	CS\C=C\C(=O)OC1CC(C)C2(C)CC(=C(C)C)C(=O)CC2C1	4,4a-dimethyl-7-oxo-6-(propan-2-ylidene)-decahydronaphthalen-2-yl (2E)-3-(methylsulfanyl)prop-2-enoate	C19H28O3S	CS\C=C\C(=O)OC1CC(C)C2(C)CC(=C(C)C)C(=O)CC2C1	InChI=1S/C19H28O3S/c1-12(2)16-11-19(4)13(3)8-15(9-14(19)10-17(16)20)22-18(21)6-7-23-5/h6-7,13-15H,8-11H2,1-5H3/b7-6+	HDHDUJDLKYTRAS-VOTSOKGWSA-N	336.489000000	336.175915452	exogenous	0.00270078436728	8.03384253056	131751866				Lipids and lipid-like molecules	Prenol lipids	Sesquiterpenoids	Eremophilane, 8,9-secoeremophilane and furoeremophilane sesquiterpenoids						0.0209061	-0.0140736	-0.00498007	3	0.00847801				SOM (1,2)	0.192836	0.0342895				46905.4	4.69442e+06	4.29259e+06
MET-neg_Group_0832	HMDB0133621	1	338.099660131	337.092384131	4.12464377791	neg		3,4,5-trihydroxy-6-{[(2E)-2-methyl-3-phenylprop-2-enoyl]oxy}oxane-2-carboxylic acid	[H]\C(=C(\C)C(=O)OC1OC(C(O)C(O)C1O)C(O)=O)C1=CC=CC=C1	3,4,5-trihydroxy-6-{[(2E)-2-methyl-3-phenylprop-2-enoyl]oxy}oxane-2-carboxylic acid	C16H18O8	[H]\C(=C(\C)C(=O)OC1OC(C(O)C(O)C1O)C(O)=O)C1=CC=CC=C1	InChI=1S/C16H18O8/c1-8(7-9-5-3-2-4-6-9)15(22)24-16-12(19)10(17)11(18)13(23-16)14(20)21/h2-7,10-13,16-19H,1H3,(H,20,21)/b8-7+	FIGZKEYHFGMFTN-BQYQJAHWSA-N	338.312000000	338.100167540	endogenous	-5.07408501676E-4	-1.50076382799	131837475				Phenylpropanoids and polyketides	Cinnamic acids and derivatives	Cinnamic acid esters	O-cinnamoyl glycosides						-0.0158623	-0.0100719	-0.00643765	2	0.00884581										6003	604176	518107
MET-neg_Group_0833	HMDB0131487	1	338.113444972	337.106168972	8.64225311990	neg		5,6,7-trihydroxy-8-(3-methylbut-2-en-1-yl)-4-phenyl-2H-chromen-2-one	CC(C)=CCC1=C2OC(=O)C=C(C3=CC=CC=C3)C2=C(O)C(O)=C1O	5,6,7-trihydroxy-8-(3-methylbut-2-en-1-yl)-4-phenyl-2H-chromen-2-one	C20H18O5	CC(C)=CCC1=C2OC(=O)C=C(C3=CC=CC=C3)C2=C(O)C(O)=C1O	InChI=1S/C20H18O5/c1-11(2)8-9-13-17(22)19(24)18(23)16-14(10-15(21)25-20(13)16)12-6-4-3-5-7-12/h3-8,10,22-24H,9H2,1-2H3	NNXCNQPAHFXSDO-UHFFFAOYSA-N	338.359000000	338.115423680	endogenous	-0.00197870793437	-5.85216702875	131836628				Phenylpropanoids and polyketides	Neoflavonoids	Prenylated neoflavonoids	Prenylated neoflavonoids
MET-neg_Group_0834	HMDB0030618	1	338.115426561	337.108150561	6.12720357724	neg	34426-79-4	Otobanone	CC1C(C)C(=O)C2=C(C1C1=CC3=C(OCO3)C=C1)C1=C(OCO1)C=C2	9-(2H-1,3-benzodioxol-5-yl)-7,8-dimethyl-2H,6H,7H,8H,9H-naphtho[1,2-d][1,3]dioxol-6-one	C20H18O5	CC1C(C)C(=O)C2=C(C1C1=CC3=C(OCO3)C=C1)C1=C(OCO1)C=C2	InChI=1S/C20H18O5/c1-10-11(2)19(21)13-4-6-15-20(25-9-23-15)18(13)17(10)12-3-5-14-16(7-12)24-8-22-14/h3-7,10-11,17H,8-9H2,1-2H3	ZTOORMQTJNUZOQ-UHFFFAOYSA-N	338.353900000	338.115423686	exogenous	2.87483038619E-6	0.00850251180573	14462032				Lignans, neolignans and related compounds	Aryltetralin lignans		Aryltetralin lignans						-0.0134433	0.0136019	-0.0125877	15	0.140032							SOM (1,1)	0.0566329	0.130089	15096.6	1.51354e+06	200796
MET-neg_Group_0835	HMDB0030618	1	338.118558710	337.111282710	7.81943309146	neg	34426-79-4	Otobanone	CC1C(C)C(=O)C2=C(C1C1=CC3=C(OCO3)C=C1)C1=C(OCO1)C=C2	9-(2H-1,3-benzodioxol-5-yl)-7,8-dimethyl-2H,6H,7H,8H,9H-naphtho[1,2-d][1,3]dioxol-6-one	C20H18O5	CC1C(C)C(=O)C2=C(C1C1=CC3=C(OCO3)C=C1)C1=C(OCO1)C=C2	InChI=1S/C20H18O5/c1-10-11(2)19(21)13-4-6-15-20(25-9-23-15)18(13)17(10)12-3-5-14-16(7-12)24-8-22-14/h3-7,10-11,17H,8-9H2,1-2H3	ZTOORMQTJNUZOQ-UHFFFAOYSA-N	338.353900000	338.115423686	exogenous	0.00313502427281	9.27205342660	14462032				Lignans, neolignans and related compounds	Aryltetralin lignans		Aryltetralin lignans						0.00862521	0.0210445	-0.0101676	1	0.0499064										5412.47	545123	325254
MET-neg_Group_0839	HMDB0014727	1	338.212607347	337.205331347	11.7583285262	neg	18016-80-3	Lisuride	[H][C@@]12CC3=CNC4=CC=CC(=C34)C1=C[C@@H](CN2C)NC(=O)N(CC)CC	3,3-diethyl-1-[(4S,7R)-6-methyl-6,11-diazatetracyclo[7.6.1.0²,⁷.0¹²,¹⁶]hexadeca-1(16),2,9,12,14-pentaen-4-yl]urea	C20H26N4O	[H][C@@]12CC3=CNC4=CC=CC(=C34)C1=C[C@@H](CN2C)NC(=O)N(CC)CC	InChI=1S/C20H26N4O/c1-4-24(5-2)20(25)22-14-10-16-15-7-6-8-17-19(15)13(11-21-17)9-18(16)23(3)12-14/h6-8,10-11,14,18,21H,4-5,9,12H2,1-3H3,(H,22,25)/t14-,18+/m0/s1	BKRGVLQUQGGVSM-KBXCAEBGSA-N	338.446600000	338.210661474	drug	0.00194587338234	5.75343596165	28864	51164			Organoheterocyclic compounds	Quinolines and derivatives	Indoloquinolines	Indoloquinolines						0.00331436	0.00317331	0.0148954	9	0.156057	6.33779e-06	3.7222	up-husks							11075.4	1.11142e+06	1.28285e+06
MET-neg_Group_0840	HMDB0002265	1	338.245208881	337.237932881	9.90260047335	neg	77667-09-5	14,15-DiHETrE	CCCCCC(O)C(O)C\C=C/C\C=C/C\C=C/CCCC(O)=O	(5Z,8Z,11Z)-14,15-dihydroxyicosa-5,8,11-trienoic acid	C20H34O4	CCCCCC(O)C(O)C\C=C/C\C=C/C\C=C/CCCC(O)=O	InChI=1S/C20H34O4/c1-2-3-12-15-18(21)19(22)16-13-10-8-6-4-5-7-9-11-14-17-20(23)24/h4,6-7,9-10,13,18-19,21-22H,2-3,5,8,11-12,14-17H2,1H3,(H,23,24)/b6-4-,9-7-,13-10-	SYAWGTIVOGUZMM-ILYOTBPNSA-N	338.481600000	338.245709576	exogenous	-5.00695054825E-4	-1.48027023150	5283147	63966	C14775		Lipids and lipid-like molecules	Fatty Acyls	Eicosanoids	Hydroxyeicosatrienoic acids																				2715.86	275462	306525
MET-neg_Group_0843	HMDB0037247	1	340.130944576	339.123668576	7.71223376203	neg	68236-13-5	(S)-4',5,7-Trihydroxy-6-prenylflavanone	CC(C)=CCC1=C(O)C=C2OC(CC(=O)C2=C1O)C1=CC=C(O)C=C1	5,7-dihydroxy-2-(4-hydroxyphenyl)-6-(3-methylbut-2-en-1-yl)-3,4-dihydro-2H-1-benzopyran-4-one	C20H20O5	CC(C)=CCC1=C(O)C=C2OC(CC(=O)C2=C1O)C1=CC=C(O)C=C1	InChI=1S/C20H20O5/c1-11(2)3-8-14-15(22)9-18-19(20(14)24)16(23)10-17(25-18)12-4-6-13(21)7-5-12/h3-7,9,17,21-22,24H,8,10H2,1-2H3	YHWNASRGLKJRJJ-UHFFFAOYSA-N	340.375000000	340.131073744	exogenous	-1.29167836519E-4	-0.379759000246	3519901		C09832		Phenylpropanoids and polyketides	Flavonoids	Flavans	6-prenylated flavans	6-prenylated flavanones					-0.00221624	0.0144668	0.00613898	1	0.0384939										1249.97	128873	329783
MET-neg_Group_0844	HMDB0029468	1	340.131081097	339.123805097	8.58749818440	neg	78859-49-1	Dolichin B	CC(=C)C(O)CC1=C(O)C=CC2=C1OC1C2COC2=C1C=CC(O)=C2	15-(2-hydroxy-3-methylbut-3-en-1-yl)-8,17-dioxatetracyclo[8.7.0.0²,⁷.0¹¹,¹⁶]heptadeca-2(7),3,5,11(16),12,14-hexaene-5,14-diol	C20H20O5	CC(=C)C(O)CC1=C(O)C=CC2=C1OC1C2COC2=C1C=CC(O)=C2	InChI=1S/C20H20O5/c1-10(2)17(23)8-14-16(22)6-5-12-15-9-24-18-7-11(21)3-4-13(18)20(15)25-19(12)14/h3-7,15,17,20-23H,1,8-9H2,2H3	LRCYZCCKRIVTHN-UHFFFAOYSA-N	340.369800000	340.131073750	exogenous	7.34656532586E-6	0.0215992184138	74977387				Phenylpropanoids and polyketides	Isoflavonoids	Furanoisoflavonoids	Pterocarpans						0.00182041	0.0229475	-0.00777424	1	0.00836718										3224.3	326306	320818
MET-neg_Group_0845	HMDB0036157	1	340.150569355	339.143293355	7.18209036753	neg	76348-84-0	15-Deacetylneosolaniol	CC(=O)OC1C(O)C2OC3C=C(C)C(O)CC3(CO)C1(C)C21CO1	4',10'-dihydroxy-2'-(hydroxymethyl)-1',5'-dimethyl-8'-oxaspiro[oxirane-2,12'-tricyclo[7.2.1.0²,⁷]dodecan]-5'-en-11'-yl acetate	C17H24O7	CC(=O)OC1C(O)C2OC3C=C(C)C(O)CC3(CO)C1(C)C21CO1	InChI=1S/C17H24O7/c1-8-4-11-16(6-18,5-10(8)20)15(3)13(23-9(2)19)12(21)14(24-11)17(15)7-22-17/h4,10-14,18,20-21H,5-7H2,1-3H3	CSYVMZMEBKUDRQ-UHFFFAOYSA-N	340.368300000	340.152203122	exogenous	-0.00163376693649	-4.80304675821	10337297	2082	C02951		Lipids and lipid-like molecules	Prenol lipids	Sesquiterpenoids	Trichothecenes																				1152.16	119092	384658
MET-neg_Group_0846	HMDB0014876	1	340.187725961	339.180449961	5.78943321679	neg	100-33-4	Pentamidine	NC(=N)C1=CC=C(OCCCCCOC2=CC=C(C=C2)C(N)=N)C=C1	4-{[5-(4-carbamimidoylphenoxy)pentyl]oxy}benzene-1-carboximidamide	C19H24N4O2	NC(=N)C1=CC=C(OCCCCCOC2=CC=C(C=C2)C(N)=N)C=C1	InChI=1S/C19H24N4O2/c20-18(21)14-4-8-16(9-5-14)24-12-2-1-3-13-25-17-10-6-15(7-11-17)19(22)23/h4-11H,1-3,12-13H2,(H3,20,21)(H3,22,23)	XDRYMKDFEDOLFX-UHFFFAOYSA-N	340.419500000	340.189926032	drug	-0.00220007084926	-6.46718400787	4735	45081	C07420		Benzenoids	Phenol ethers		Phenol ethers						0.0119079	-0.0106975	-0.0162647	8	0.0515896				SOM (1,1)	0.0106187	1.47392e-05				2366.79	240555	411530
MET-neg_Group_0847	HMDB0003033	1	340.206792781	339.199516781	11.7069401419	neg	976-71-6	Canrenone	[H][C@@]12CC[C@@]3(CCC(=O)O3)[C@@]1(C)CC[C@@]1([H])[C@@]2([H])C=CC2=CC(=O)CC[C@]12C	(1'S,2R,2'R,10'R,11'S,15'S)-2',15'-dimethylspiro[oxolane-2,14'-tetracyclo[8.7.0.0²,⁷.0¹¹,¹⁵]heptadecane]-6',8'-diene-5,5'-dione	C22H28O3	[H][C@@]12CC[C@@]3(CCC(=O)O3)[C@@]1(C)CC[C@@]1([H])[C@@]2([H])C=CC2=CC(=O)CC[C@]12C	InChI=1S/C22H28O3/c1-20-9-5-15(23)13-14(20)3-4-16-17(20)6-10-21(2)18(16)7-11-22(21)12-8-19(24)25-22/h3-4,13,16-18H,5-12H2,1-2H3/t16-,17+,18+,20+,21+,22-/m1/s1	UJVLDDZCTMKXJK-WNHSNXHDSA-N	340.455900000	340.203844762	endogenous	0.00294801924861	8.66544953571	13789	987229			Lipids and lipid-like molecules	Steroids and steroid derivatives	Steroid lactones	Steroid lactones						-0.0169079	0.00575188	-0.000575731	15	0.264928							SOM (1,3)	0.0720064	0.000817002	57649.3	5.7688e+06	9.00316e+06
MET-neg_Group_0853	HMDB0013308	1	341.292448151	340.285172151	11.2740881847	neg		Stearoylglycine	CCCCCCCCCCCCCCCCCC(=O)NCC(O)=O	2-octadecanamidoacetic acid	C20H39NO3	CCCCCCCCCCCCCCCCCC(=O)NCC(O)=O	InChI=1S/C20H39NO3/c1-2-3-4-5-6-7-8-9-10-11-12-13-14-15-16-17-19(22)21-18-20(23)24/h2-18H2,1H3,(H,21,22)(H,23,24)	UEYROBDNFIWNST-UHFFFAOYSA-N	341.528600000	341.292994119	endogenous	-5.45968099232E-4	-1.59970497093	95070	479320			Organic acids and derivatives	Carboxylic acids and derivatives	Amino acids, peptides, and analogues	Amino acids and derivatives	Alpha amino acids and derivatives	N-acyl-alpha amino acids and derivatives	N-acyl-alpha amino acids																	2462.66	250142	3.44705e+06
MET-neg_Group_0856	HMDB0129381	1	342.060766297	341.053490297	7.88433829846	neg		6-(2H-1,3-benzodioxole-5-carbonyloxy)-3,4,5-trihydroxyoxane-2-carboxylic acid	OC1C(O)C(OC(=O)C2=CC3=C(OCO3)C=C2)OC(C1O)C(O)=O	6-(2H-1,3-benzodioxole-5-carbonyloxy)-3,4,5-trihydroxyoxane-2-carboxylic acid	C14H14O10	OC1C(O)C(OC(=O)C2=CC3=C(OCO3)C=C2)OC(C1O)C(O)=O	InChI=1S/C14H14O10/c15-8-9(16)11(12(18)19)23-14(10(8)17)24-13(20)5-1-2-6-7(3-5)22-4-21-6/h1-3,8-11,14-17H,4H2,(H,18,19)	KALOMRKJJFHTKE-UHFFFAOYSA-N	342.256000000	342.058696651	endogenous	0.00206964623487	6.05055873493	131835631				Phenylpropanoids and polyketides	Tannins	Hydrolyzable tannins	Hydrolyzable tannins
MET-neg_Group_0857	HMDB0129572	1	342.110082641	341.102806641	6.96179663910	neg		3-(3,4-dimethoxyphenyl)-5-hydroxy-7-methoxy-8-methyl-4H-chromen-4-one	COC1=C(C)C2=C(C(O)=C1)C(=O)C(=CO2)C1=CC(OC)=C(OC)C=C1	3-(3,4-dimethoxyphenyl)-5-hydroxy-7-methoxy-8-methyl-4H-chromen-4-one	C19H18O6	COC1=C(C)C2=C(C(O)=C1)C(=O)C(=CO2)C1=CC(OC)=C(OC)C=C1	InChI=1S/C19H18O6/c1-10-15(23-3)8-13(20)17-18(21)12(9-25-19(10)17)11-5-6-14(22-2)16(7-11)24-4/h5-9,20H,1-4H3	VQHJZNGYWOPFTE-UHFFFAOYSA-N	342.347000000	342.110338300	endogenous	-2.55659024219E-4	-0.747299907622	129683055				Phenylpropanoids and polyketides	Isoflavonoids	O-methylated isoflavonoids	7-O-methylated isoflavonoids	7-O-methylisoflavones
MET-neg_Group_0858	HMDB0133305	1	342.115551575	341.108275575	1.30680566446	neg		6-({[3,4,5-trihydroxy-6-(hydroxymethyl)oxan-2-yl]oxy}methyl)oxane-2,3,4,5-tetrol	OCC1OC(OCC2OC(O)C(O)C(O)C2O)C(O)C(O)C1O	6-({[3,4,5-trihydroxy-6-(hydroxymethyl)oxan-2-yl]oxy}methyl)oxane-2,3,4,5-tetrol	C12H22O11	OCC1OC(OCC2OC(O)C(O)C(O)C2O)C(O)C(O)C1O	InChI=1S/C12H22O11/c13-1-3-5(14)8(17)10(19)12(23-3)21-2-4-6(15)7(16)9(18)11(20)22-4/h3-20H,1-2H2	DLRVVLDZNNYCBX-UHFFFAOYSA-N	342.297000000	342.116211528	endogenous	-6.59952538513E-4	-1.92903030105	872				Organic oxygen compounds	Organooxygen compounds	Carbohydrates and carbohydrate conjugates	Glycosyl compounds	O-glycosyl compounds					-0.0183332	-0.0169168	0.00579802	2	0.0724003										5457.62	549638	249294
MET-neg_Group_0859	HMDB0060900	1	342.125311466	341.118035466	9.26250399684	neg		Clozapine N-oxide	C[N+]1([O-])CCN(CC1)C1=NC2=C(NC3=CC=CC=C13)C=CC(Cl)=C2	4-{6-chloro-2,9-diazatricyclo[9.4.0.0³,⁸]pentadeca-1(15),3(8),4,6,9,11,13-heptaen-10-yl}-1-methylpiperazin-1-ium-1-olate	C18H19ClN4O	C[N+]1([O-])CCN(CC1)C1=NC2=C(NC3=CC=CC=C13)C=CC(Cl)=C2	InChI=1S/C18H19ClN4O/c1-23(24)10-8-22(9-11-23)18-14-4-2-3-5-15(14)20-16-7-6-13(19)12-17(16)21-18/h2-7,12,20H,8-11H2,1H3	OGUCZBIQSYYWEF-UHFFFAOYSA-N	342.823000000	342.124738957	drug_metabolite	5.72509371295E-4	1.67339366652	135445691				Organoheterocyclic compounds	Benzodiazepines	Dibenzodiazepines	Dibenzodiazepines						0.012727	-0.0161626	-0.0157666	8	0.00929477				SOM (1,1)	0.00284716	0.000221618				6758.89	679765	1.34822e+06
MET-neg_Group_0860	HMDB0124814	1	342.146026051	341.138750051	7.88435347168	neg		3-[2,4-dihydroxy-3-(3-methylbut-2-en-1-yl)phenyl]-1-(3,4-dihydroxyphenyl)propan-1-one	CC(C)=CCC1=C(O)C=CC(CCC(=O)C2=CC(O)=C(O)C=C2)=C1O	3-[2,4-dihydroxy-3-(3-methylbut-2-en-1-yl)phenyl]-1-(3,4-dihydroxyphenyl)propan-1-one	C20H22O5	CC(C)=CCC1=C(O)C=CC(CCC(=O)C2=CC(O)=C(O)C=C2)=C1O	InChI=1S/C20H22O5/c1-12(2)3-7-15-17(22)9-5-13(20(15)25)4-8-16(21)14-6-10-18(23)19(24)11-14/h3,5-6,9-11,22-25H,4,7-8H2,1-2H3	BGISOSXUPRTCKU-UHFFFAOYSA-N	342.391000000	342.146723808	endogenous	-6.97757170599E-4	-2.03935072896	131831405				Phenylpropanoids and polyketides	Linear 1,3-diarylpropanoids	Chalcones and dihydrochalcones	Retro-dihydrochalcones						0.00022138	0.0196268	-0.00406615	1	0.00591912										40350.9	4.03896e+06	2.79965e+06
[truncated: 3,303 more rows]
[truncated: 17 more columns]
