# Supplementary material for: Integrated Proteomics and Metabolomics of Safflower Petal Wilting and Seed Development
Source: Biomolecules. 2024 Mar 28;14(4):414. doi: 10.3390/biom14040414 (PMC11048707; doi:10.3390/biom14040414)
Supplement: Supplementary file 1 [file biomolecules-14-00414-s001.zip › Vincent-et-al_Suppl-TableS4_MetaboAnalyst-results_2024-02-23.xlsx]

## Sheet: MetaboAnalyst
Supplementary Table S4: MetaboAnalyst joint-pathway analysis results in safflower seeds.
Pathway	Total	Hits.cmpd	Hits.gene	Raw p	-LOG10(p)	Holm adjust	FDR	Impact
Purine metabolism	141	8	4	0.31266	0.50493	1	0.62532	0.46429
Fatty acid biosynthesis	128	4	2	0.92178	0.035373	1	0.92923	0.38583
Phenylpropanoid biosynthesis	101	2	5	0.56024	0.25162	1	0.76222	0.22
Amino sugar and nucleotide sugar metabolism	100	2	5	0.56589	0.24727	1	0.76222	0.22222
Flavonoid biosynthesis	96	2	0	0.78857	0.10316	1	0.90868	0.042105
Cysteine and methionine metabolism	95	3	8	0.064236	1.1922	1	0.22963	0.26596
Porphyrin and chlorophyll metabolism	95	2	0	0.79842	0.097769	1	0.90868	0.053191
Pyrimidine metabolism	88	6	2	0.3884	0.41072	1	0.6746	0.6092
Carotenoid biosynthesis	87	1	0	0.92923	0.031877	1	0.92923	0.046512
Steroid biosynthesis	87	7	0	0.015757	1.8025	0.92966	0.13	0.16279
Fatty acid degradation	85	1	3	0.86843	0.061267	1	0.92923	0.69048
Glycerophospholipid metabolism	83	6	1	0.55716	0.25402	1	0.76222	0.37805
Aminoacyl-tRNA biosynthesis	70	6	0	0.053863	1.2687	1	0.22506	0.086957
Valine, leucine and isoleucine degradation	69	1	5	0.4564	0.34066	1	0.75305	0.20588
Ubiquinone and other terpenoid-quinone biosynthesis	68	1	0	0.90862	0.041618	1	0.92923	0.029851
Arginine and proline metabolism	66	2	2	0.69492	0.15807	1	0.88201	0.18462
Glucosinolate biosynthesis	65	2	0	0.91389	0.039106	1	0.92923	0
Glycine, serine and threonine metabolism	65	2	3	0.49138	0.30858	1	0.76222	0.20312
N-Glycan biosynthesis	65	2	0	0.58506	0.2328	1	0.77228	0.03125
Terpenoid backbone biosynthesis	63	1	0	0.84796	0.071625	1	0.92923	0.032258
Glycolysis or Gluconeogenesis	58	0	14	2.29e-09	8.6401	1.51e-07	1.51e-07	0.63158
Inositol phosphate metabolism	58	0	1	0.88752	0.051822	1	0.92923	0.035088
Glyoxylate and dicarboxylate metabolism	57	2	6	0.058133	1.2356	1	0.22569	0.46429
Starch and sucrose metabolism	57	1	6	0.10402	0.9829	1	0.31205	0.41071
Phosphatidylinositol signaling system	55	1	0	0.8041	0.09469	1	0.90868	0.037037
Tryptophan metabolism	53	2	5	0.0979	1.0092	1	0.30769	0.32692
alpha-Linolenic acid metabolism	51	3	1	0.50162	0.29963	1	0.76222	0.26
Galactose metabolism	51	0	3	0.22678	0.6444	1	0.48282	0.16
Carbon fixation in photosynthetic organisms	50	1	10	0.00089522	3.0481	0.054608	0.0098474	0.5102
Glutathione metabolism	50	3	5	0.022905	1.6401	1	0.13743	0.61224
Phenylalanine, tyrosine and tryptophan biosynthesis	50	3	0	0.14247	0.84628	1	0.40628	0.18367
Cyanoamino acid metabolism	48	0	1	0.74708	0.12663	1	0.90868	0.21277
Pyruvate metabolism	48	3	10	1.55e-05	4.8107	0.001005	0.00051024	0.74468
Alanine, aspartate and glutamate metabolism	46	2	0	0.38649	0.41286	1	0.6746	0.15556
Sesquiterpenoid and triterpenoid biosynthesis	46	1	0	0.77769	0.10919	1	0.90868	0.044444
Glycerolipid metabolism	43	1	2	0.63597	0.19656	1	0.82302	0.19048
Citrate cycle (TCA cycle)	41	1	4	0.21293	0.67175	1	0.48282	0.6
Fructose and mannose metabolism	41	0	3	0.17193	0.76465	1	0.43644	0.4
Pentose phosphate pathway	41	0	3	0.18978	0.72175	1	0.44734	0.3
Valine, leucine and isoleucine biosynthesis	41	2	0	0.38649	0.41286	1	0.6746	0.1
Pantothenate and CoA biosynthesis	40	7	0	0.00025328	3.5964	0.015957	0.0041791	0.35897
Biotin metabolism	39	1	1	0.81231	0.09028	1	0.90868	0.15789
Propanoate metabolism	38	0	2	0.35675	0.44764	1	0.67273	0.10811
Arginine biosynthesis	37	3	0	0.089522	1.0481	1	0.29542	0.19444
Ascorbate and aldarate metabolism	37	0	4	0.036474	1.438	1	0.1831	0.22222
beta-Alanine metabolism	35	4	2	0.035998	1.4437	1	0.1831	0.41176
Cutin, suberine and wax biosynthesis	34	4	0	0.019655	1.7065	1	0.13132	0.33333
Fatty acid elongation	34	1	0	0.71387	0.14638	1	0.88897	0.060606
Sphingolipid metabolism	34	5	1	0.05456	1.2631	1	0.22506	0.51515
Biosynthesis of unsaturated fatty acids	33	7	0	0.0001852	3.7324	0.011853	0.0040744	0.21875
Lysine degradation	32	0	3	0.066106	1.1798	1	0.22963	0.19355
Nicotinate and nicotinamide metabolism	32	2	0	0.18219	0.73948	1	0.44535	0.16129
Zeatin biosynthesis	31	1	2	0.54268	0.26546	1	0.76222	0.26667
Pentose and glucuronate interconversions	30	0	4	0.012232	1.9125	0.73392	0.11533	0.13793
Glycosylphosphatidylinositol (GPI)-anchor biosynthesis	28	1	0	0.55574	0.25513	1	0.76222	0.14815
Histidine metabolism	27	3	2	0.038839	1.4107	1	0.1831	0.23077
Nitrogen metabolism	25	1	0	0.527	0.27819	1	0.76222	0.125
Selenocompound metabolism	23	0	2	0.14774	0.8305	1	0.40628	0.090909
Phenylalanine metabolism	21	1	0	0.49643	0.30414	1	0.76222	0.05
Arachidonic acid metabolism	18	5	1	0.00076258	3.1177	0.04728	0.0098474	0.64706
Ether lipid metabolism	17	0	1	0.43732	0.3592	1	0.74008	0.125
Monoterpenoid biosynthesis	15	0	1	0.34999	0.45594	1	0.67273	0.14286
Biosynthesis of secondary metabolites - other antibiotics	10	1	0	0.31171	0.50625	1	0.62532	0.11111
Limonene and pinene degradation	8	1	1	0.1642	0.78463	1	0.43349	0.42857
Linoleic acid metabolism	7	2	0	0.019897	1.7012	1	0.13132	0.66667
Indole alkaloid biosynthesis	6	1	0	0.22031	0.65697	1	0.48282	0.2
min	6	0	0	2.29e-09	0.031877	1.51e-07	1.51e-07	0
max	141	8	14	0.92923	8.6401	1	0.92923	0.74468
sum	3393	138	141	24.2703	63.8439	59.7943	35.593	17.001
average	51.4091	2.09091	2.13636	0.367732	0.967332	0.905974	0.539288	0.257591
