# Supplementary material for: Integrated Proteomics and Metabolomics of Safflower Petal Wilting and Seed Development
Source: Biomolecules. 2024 Mar 28;14(4):414. doi: 10.3390/biom14040414 (PMC11048707; doi:10.3390/biom14040414)
Supplement: Supplementary file 1 [file biomolecules-14-00414-s001.zip › Vincent-et-al_Suppl-TableS5_AraCyc-results_2024-02-23.xlsx]

## Sheet: AraCyc Omics viewer
Supplementary Table S5: AraCyc Omics viewer results in safflower seeds.
Pathway categories	Input name	Reaction ID	EC# or Name	Reaction Equation	seed_stage_1a	seed_stage_1b	seed_stage_1c	seed_stage_2a	seed_stage_2b	seed_stage_2c	seed_stage_3a	seed_stage_3b	seed_stage_3c	seed_stage_4a	seed_stage_4b	seed_stage_4c	seed_stage_5a	seed_stage_5b	seed_stage_5c
Alcohol Degradation	AT1G54100	RXN66-3	1.2.1.3	acetaldehyde + NAD<sup>+</sup> + H<sub>2</sub>O &rarr; acetate + NADH + 2 H<SUP>+</SUP>	51.908	59.166	58.874	67.419	66.998	67.27	106.111	104.737	105.426	111.893	112.656	112.275	153.928	153.465	153.697
Aldehyde Degradation	AT5G18210	RXN0-4281	1.1.1.-	methylglyoxal + NADPH + H<SUP>+</SUP> &rarr; hydroxyacetone + NADP<sup>+</sup>	20.102	23.775	22.016	19.319	19.851	19.586	31.431	29.564	30.512	32.785	36.96	34.935	15.279	28.193	22.675
Aldehyde Degradation	AT1G11840	GLYOXI-RXN	4.4.1.5	(<i>R</i>)-<i>S</i>-lactoylglutathione &larr; methylglyoxal + glutathione	28.165	28.492	28.329	41.658	42.401	42.031	41.236	41.399	41.318	65.619	67.675	66.655	58.855	63.483	61.312
Amide, Amidine, Amine, and Polyamine Biosynthesis	L-arginine	ARG	arg	L-arginine	4873.08	4904.36	4825.28	8218.09	8294.42	8117.62	10183.1	10064.3	9969.94	3028.96	3036.79	2996.75	10672	10242.1	10448.4
Amide, Amidine, Amine, and Polyamine Degradation	(S)-(+)-allantoin	S-ALLANTOIN	(<i>S</i>)-(+)-allantoin	(<i>S</i>)-(+)-allantoin	370.24	342.655	361.841	943.988	924.454	916.704	573.104	558.545	568.814	538.748	490.965	523.785	2102.29	1773.2	1844.69
Amino Acid Biosynthesis	AT3G03780	HOMOCYSMET-RXN	2.1.1.14	L-homocysteine + 5-methyltetrahydropteroyl tri-L-glutamate &rarr; L-methionine + tetrahydropteroyl tri-L-glutamate	149.251	158.854	157.948	166.158	168.187	167.175	283.052	284.09	283.571	236.665	237.706	237.186	186.064	187.326	187.016
Amino Acid Biosynthesis	AT4G34200	PGLYCDEHYDROG-RXN	1.1.1.95	3-phospho-D-glycerate + NAD<sup>+</sup> &harr; 3-phosphooxypyruvate + NADH + H<SUP>+</SUP>	46.351	41.465	43.976	23.219	23.654	23.437	31.458	31.186	31.323	38.657	36.109	37.405	42.892	43.018	42.955
Amino Acid Biosynthesis	3-phosphooxypyruvate	3-P-HYDROXYPYRUVATE	3-phosphooxypyruvate	3-phosphooxypyruvate	754.063	792.854	698.028	762.309	806.15	813.952	736.701	789.298	715.759	721.36	708.656	689.53	721.202	693.417	727.419
Amino Acid Biosynthesis	3-ureidopropanoate	3-UREIDO-PROPIONATE	3-ureidopropanoate	3-ureidopropanoate	5107.38	5110.89	5179.45	5963	6062	5927.59	4784.04	4641.65	4751.92	2356.92	2343.27	2353.3	7826	7600.79	7529.8
Amino Acid Biosynthesis	L-cystathionine	L-CYSTATHIONINE	L-cystathionine	L-cystathionine	3720.25	3706.2	3689.79	10703.1	10446.8	10303	9497.07	9476.91	9513.76	1948.82	1954.48	1903.37	1150.41	1150.37	1171.3
Amino Acid Biosynthesis	L-isoleucine	ILE	ile	L-isoleucine	2048.27	1987.46	1947.45	3353.04	3426.25	3321.64	2825.8	2908.54	2849.43	1397.24	1415.82	1396.87	7791.18	7756.97	7620.42
Amino Acid Biosynthesis	beta-alanine	B-ALANINE	&beta;-alanine	&beta;-alanine	865.393	860.821	875.708	1056	1035.86	1032.71	773.868	788.053	817.352	332.352	241.318	0.1	1791.2	1638.81	1670.4
Amino Acid Biosynthesis	L-glutamine	GLN	gln	L-glutamine	2410.29	2403.6	2446.32	2874.7	2832.83	2794.94	2985.11	3007.8	3037.34	933.193	933.002	905.02	988.503	913.952	918.157
Amino Acid Biosynthesis	indole	INDOLE	indole	indole	1896.54	1789.34	1841.58	3070.66	3087.19	2981.41	2646.32	2590.2	2696.24	2039.57	2066.73	2035.33	3754.33	3773.31	3701.28
Amino Acid Degradation	AT4G13940	ADENOSYLHOMOCYSTEINASE-RXN	3.3.1.1	<i>S</i>-adenosyl-L-homocysteine + H<sub>2</sub>O &rarr; L-homocysteine + adenosine	101.283	120.244	111.169	105.389	108.277	106.843	181.681	181.429	181.617	205.773	199.029	202.429	148.065	143.067	145.588
Amino Acid Degradation	AT3G45300	RXN0-2301	1.3.8.4	isovaleryl-CoA + an oxidized electron-transfer flavoprotein + H<SUP>+</SUP> &rarr; 3-methylcrotonyl-CoA + a reduced electron-transfer flavoprotein	17.509	19.431	18.495	25.269	25.982	25.628	31.916	32.454	32.187	99.631	100.559	100.096	24.253	23.051	23.66
Amino Acid Degradation	AT3G45300	MEPROPCOA-FAD-RXN	isobutyryl-CoA dehydrogenase	isobutanoyl-CoA + FAD + H<SUP>+</SUP> &rarr; methylacrylyl-CoA + FADH<SUB>2</SUB>	17.509	19.431	18.495	25.269	25.982	25.628	31.916	32.454	32.187	99.631	100.559	100.096	24.253	23.051	23.66
Amino Acid Degradation	AT2G36880	S-ADENMETSYN-RXN	2.5.1.6	ATP + L-methionine + H<sub>2</sub>O &rarr; <i>S</i>-adenosyl-L-methionine + phosphate + diphosphate	54.124	70.92	63.084	107.611	108.571	108.092	220.464	224.974	222.731	122.469	129.7	126.136	115.618	131.114	123.609
Amino Acid Degradation	AT1G48030	RXN-8629	1.8.1.4	a [glycine-cleavage complex H protein] <i>N<sup>6</sup></i>-dihydrolipoyl-L-lysine + NAD<sup>+</sup> &harr; a [glycine-cleavage complex H protein] <i>N<sup>6</sup></i>-[(<i>R</i>)-lipoyl]-L-lysine + NADH + H<SUP>+</SUP>	64.358	64.441	64.4	44.82	45.129	44.975	91.28	90.447	90.865	112.801	115.84	114.523	147.909	165.281	156.836
Amino Acid Degradation	(E)-glutaconate	GLUTACONATE	(<i>E</i>)-glutaconate	(<i>E</i>)-glutaconate	699.864	701.485	725.053	1241.43	1219.91	1250.87	1189.39	1170.1	1184.15	774.042	762.332	798.099	1916.18	1939.02	2035.97
Aromatic Compound Biosynthesis	AT1G32910	RXN-6762	2.3.1.224	benzyl alcohol + acetyl-CoA &rarr; benzyl acetate + coenzyme A	0.1	0.1	0.1	0.1	0.1	0.1	75.769	76.761	76.267	231.61	219.975	225.868	318.198	290.733	304.775
Aromatic Compound Biosynthesis	benzylbenzoate	CPD-6443	benzylbenzoate	benzylbenzoate	454.579	454.672	488.242	1200.58	1195.98	1195.38	1440.62	1412.02	1452.38	390.131	384.586	402.46	433.087	472.423	418.412
Aromatic Compound Degradation	catechol	CATECHOL	catechol	catechol	475.429	461.956	464.475	920.936	939.026	905.043	943.431	911.234	952.151	784.106	796.015	766.573	723.796	722.255	724.061
Aromatic Compound Degradation	xanthosine	XANTHOSINE	xanthosine	xanthosine	0.1	0.1	0.1	0.1	0.1	0.1	402.526	414.448	415.011	700.71	665.135	693.964	5642.64	5496.39	5593.17
Aromatic Compound Degradation	guanosine	GUANOSINE	guanosine	guanosine	0.1	0.1	0.1	975.969	953.125	991.198	1192.23	1194.36	1163.64	1795.76	1724.15	1748.42	10089.7	10058.2	10136.8
Aromatic Compound Degradation	xanthine	XANTHINE	xanthine	xanthine	0.1	0.1	0.1	0.1	0.1	0.1	0.1	0.1	0.1	0.1	0.1	0.1	2660.28	2578.62	2517.1
Aromatic Compound Degradation	guanine	GUANINE	guanine	guanine	1755.68	1671.93	1705.79	1747.42	1797.25	1766.61	1709.01	1776.84	1737.68	2876.6	2886.75	2862.66	10023.6	10186.5	10167.9
Carbohydrate Biosynthesis	AT1G56190	PHOSGLYPHOS-RXN	2.7.2.3	3-phospho-D-glycerate + ATP &harr; 3-phospho-D-glyceroyl-phosphate + ADP	49.804	49.824	49.814	92.99	93.443	93.217	167.481	164.984	166.237	442.852	449.937	446.474	474.051	466.541	470.311
Carbohydrate Biosynthesis	AT2G36530	2PGADEHYDRAT-RXN	4.2.1.11	2-phospho-D-glycerate &harr; phospho<i>enol</i>pyruvate + H<sub>2</sub>O	117.069	120.658	125.64	148.658	149.802	149.231	278.516	278.709	278.612	456.337	458.66	457.535	467.96	475.989	472.051
Carbohydrate Biosynthesis	AT2G36460	F16ALDOLASE-RXN	4.1.2.13	&beta;-D-fructose 1,6-bisphosphate &harr; glycerone phosphate + D-glyceraldehyde 3-phosphate	78.357	77.904	78.131	71.816	71.735	71.775	103.386	103.677	103.532	125.617	129.539	127.593	130.404	129.722	130.064
Carbohydrate Biosynthesis	RHM1	UDP-GLUCOSE-46-DEHYDRATASE-RXN	4.2.1.76	UDP-&alpha;-D-glucose &rarr; UDP-4-dehydro-6-deoxy-&alpha;-D-glucose + H<sub>2</sub>O	43.276	44.907	44.099	60.963	61.672	61.319	126.476	121.062	123.799	70.171	67.739	68.966	83.073	78.538	80.87
Carbohydrate Biosynthesis	RHM1	RXN-18332	5.1.3.-	UDP-4-dehydro-6-deoxy-&alpha;-D-glucose &harr; UDP-4-dehydro-&beta;-L-rhamnose	43.276	44.907	44.099	60.963	61.672	61.319	126.476	121.062	123.799	70.171	67.739	68.966	83.073	78.538	80.87
Carbohydrate Biosynthesis	RHM1	RXN-10740	UDP-4-keto-rhamnose-4-keto-reductase	UDP-4-dehydro-&beta;-L-rhamnose + NADPH + H<SUP>+</SUP> &rarr; UDP-&beta;-L-rhamnose + NADP<sup>+</sup>	43.276	44.907	44.099	60.963	61.672	61.319	126.476	121.062	123.799	70.171	67.739	68.966	83.073	78.538	80.87
Carbohydrate Biosynthesis	AT1G70730	PHOSPHOGLUCMUT-RXN	5.4.2.2	&alpha;-D-glucopyranose 1-phosphate &harr; D-glucopyranose 6-phosphate	35.657	32.826	34.27	30.144	30.206	30.175	47.448	45.833	46.648	42.183	40.038	41.125	32.791	36.099	34.485
Carbohydrate Biosynthesis	N-acetyl-beta-D-glucosaminyl-(1->4)-N-acetyl-alpha-D-glucosaminyl-diphosphodolichol	NN-DIACETYLCHITOBIOSYLDIPHOSPHODOLICHO	<i>N</i>-acetyl-&beta;-D-glucosaminyl-(1&rarr;4)-<i>N</i>-acetyl-&alpha;-D-glucosaminyl-diphosphodolichol	<i>N</i>-acetyl-&beta;-D-glucosaminyl-(1&rarr;4)-<i>N</i>-acetyl-&alpha;-D-glucosaminyl-diphosphodolichol	0.1	0.1	0.1	325.413	339.996	338.34	1130.18	1089.6	1038.59	808.101	841.097	838.965	920.23	948.449	1006.37
Carbohydrate Biosynthesis	amylopectin	CPD-7043	amylopectin	amylopectin	0.1	0.1	0.1	0.1	0.1	0.1	1099.63	1051.01	1127.69	1183.37	1155.8	1104.15	652.735	642.909	668.168
Carbohydrate Degradation	PKp3	PEPDEPHOS-RXN	2.7.1.40	pyruvate + ATP &larr; phospho<i>enol</i>pyruvate + ADP + H<SUP>+</SUP>	18.645	18.969	18.808	18.212	17.679	17.948	23.512	25.234	24.388	52.856	60.196	56.645	70.833	78.595	74.815
Carbohydrate Degradation	AT4G10260	FRUCTOKINASE-RXN	2.7.1.4	&beta;-D-fructofuranose + ATP &rarr; &beta;-D-fructofuranose 6-phosphate + ADP + H<SUP>+</SUP>	55.508	56.778	56.147	47.148	47.454	47.302	134.007	133.856	133.948	388.996	382.494	385.759	468.777	419.526	444.836
Carboxylic Acid Degradation	MLS	MALSYN-RXN	2.3.3.9	acetyl-CoA + glyoxylate + H<sub>2</sub>O &rarr; (<i>S</i>)-malate + coenzyme A + H<SUP>+</SUP>	0.1	0.1	0.1	0.1	0.1	0.1	8.651	8.369	8.511	31.135	35.888	36.265	47.882	48.741	48.314
Cell Structure Biosynthesis	AT5G25820	RXN-9589	2.4.2.41	a homogalacturonan + UDP-&alpha;-D-xylose &rarr; a xylogalacturonan + UDP + H<SUP>+</SUP>	20.551	19.221	19.897	17.497	16.091	16.809	32.199	32.338	32.268	31.439	30.784	31.113	32.769	30.212	31.516
Cell Structure Biosynthesis	AT1G12570	RXN-9802	1.1.1.-	16-hydroxypalmitate + NADP<sup>+</sup> &rarr; 16-oxo-palmitate + NADPH + H<SUP>+</SUP>	17.599	20.511	19.11	19.462	17.882	18.823	44.268	45.051	44.661	50.989	50.431	51.179	52.328	56.231	54.611
Cell Structure Biosynthesis	AT1G12570	RXN-16416	1.1.1.-	18-hydroxyoleate + NADP<sup>+</sup> &rarr; 18-oxo-oleate + NADPH + H<SUP>+</SUP>	17.599	20.511	19.11	19.462	17.882	18.823	44.268	45.051	44.661	50.989	50.431	51.179	52.328	56.231	54.611
Cell Structure Biosynthesis	hexadecanedioate	CPD-10511	hexadecanedioate	hexadecanedioate	551.257	558.555	600.101	3629.3	3688.72	3605.68	3335.04	3289.1	3333.04	709.423	732.034	718.723	1012.96	1010.4	1011.8
Cell Structure Biosynthesis	palmitate	PALMITATE	palmitate	palmitate	1235.08	1233.29	1268.34	1880.83	1845.44	1814.36	1767.2	1701.99	1756.96	1138.05	1182.51	1181.52	985.013	1022.66	1019.73
Cell Structure Biosynthesis	oleate	OLEATE-CPD	oleate	oleate	2439.49	2461.62	2464.66	2850.29	2828.26	2843.89	2565.88	2545.77	2498.8	3741.92	3754.16	3809.57	2919.15	2929.07	2912.07
Cofactor, Carrier, and Vitamin Biosynthesis	AT1G19580	NADH-DEHYDROG-A-RXN	7.1.1.2	NADH + a ubiquinone<SUB>[inner membrane]</SUB> + 5 H<SUP>+</SUP> &harr; NAD<sup>+</sup> + a ubiquinol<SUB>[inner membrane]</SUB> + 4 H<SUP>+</SUP><SUB>[periplasm]</SUB>	1.373	2.727	2.159	20.648	21.44	21.047	29.094	28.745	28.92	93.086	99.1	96.141	118.335	123.86	121.132
Cofactor, Carrier, and Vitamin Biosynthesis	4'-phosphopantetheine	PANTETHEINE-P	4'-phosphopantetheine	4'-phosphopantetheine	0.1	0.1	0.1	3246.76	3241.11	3186.83	1497.1	1522.66	1544.07	0.1	0.1	0.1	0.1	281.183	319.324
Cofactor, Carrier, and Vitamin Biosynthesis	gamma-tocotrienol	CPD-15838	&gamma;-tocotrienol	&gamma;-tocotrienol	1622.02	1656.81	1733.46	1819.91	1738.53	1702.91	2097.4	2065.22	2088.7	657.55	688.917	705.203	636.88	659.361	650.732
Cofactor, Carrier, and Vitamin Biosynthesis	5-oxo-L-proline	5-OXOPROLINE	5-oxo-L-proline	5-oxo-L-proline	1729.69	1722.91	1735.91	3825.29	3843.25	3727.7	3347.82	3429.12	3343.32	1314.66	1264.12	1316.15	1663.73	1559.29	1541.78
Cofactor, Carrier, and Vitamin Biosynthesis	(R)-pantothenate	PANTOTHENATE	(<i>R</i>)-pantothenate	(<i>R</i>)-pantothenate	0.1	0.1	0.1	663.684	628.131	635.702	1230	1216.76	1221.02	1498.1	1484.36	1531.82	6979.65	6891.68	6942.2
Cofactor, Carrier, and Vitamin Biosynthesis	nicotinate	NIACINE	nicotinate	nicotinate	1510.74	1469.59	1475.97	1065.67	1015.53	1080.27	1238.33	1278.27	1262.56	874.585	912.453	893.404	2835.18	2977.83	2986.46
Cofactor, Carrier, and Vitamin Biosynthesis	dethiobiotin	DETHIOBIOTIN	dethiobiotin	dethiobiotin	345.853	329.099	356.432	251.676	320.31	290.569	677.128	682.741	685.648	733.913	734.675	725.388	2125.78	2170.48	2185.78
Cofactor, Carrier, and Vitamin Biosynthesis	nicotinamide	NIACINAMIDE	nicotinamide	nicotinamide	4193.98	4086.91	4135.01	1898.6	1913.83	1910.15	1895.91	1953.75	1897.53	2017.53	2008	1989.81	2547.78	2539.28	2560.85
Cofactor, Carrier, and Vitamin Degradation	L-cysteinylglycine	CYS-GLY	L-cysteinylglycine	L-cysteinylglycine	0.1	0.1	0.1	1037.84	1000.66	1016.92	0.1	0.1	0.1	0.1	0.1	0.1	0.1	0.1	0.1
Detoxification	AT5G18210	RXN-12300	1.1.1.-	(Z)-3-hexanal + NADPH + H<SUP>+</SUP> &rarr; (3Z)-hex-3-en-1-ol + NADP<sup>+</sup>	20.102	23.775	22.016	19.319	19.851	19.586	31.431	29.564	30.512	32.785	36.96	34.935	15.279	28.193	22.675
Detoxification	AT5G18210	RXN-12299	1.1.1.2	(E)-2-hexenol + NADP<sup>+</sup> &larr; (E)-2-hexenal + NADPH + H<SUP>+</SUP>	20.102	23.775	22.016	19.319	19.851	19.586	31.431	29.564	30.512	32.785	36.96	34.935	15.279	28.193	22.675
Detoxification	AT5G18210	RXN-12297	1.1.1.-	(<i>E</i>)-2-pentenal + NADPH + H<SUP>+</SUP> &rarr; (<i>E</i>)-2-pentenol + NADP<sup>+</sup>	20.102	23.775	22.016	19.319	19.851	19.586	31.431	29.564	30.512	32.785	36.96	34.935	15.279	28.193	22.675
Detoxification	CAT2	CATAL-RXN	1.11.1.6 / 1.11.1.21	2 hydrogen peroxide &rarr; 2 H<sub>2</sub>O + oxygen	26.43	27.94	27.331	56.554	58.051	57.403	85.927	84.942	85.436	82.287	79.67	80.989	109.184	100.704	105.029
Detoxification	AT1G63460	GLUTATHIONE-PEROXIDASE-RXN	1.11.1.9	hydrogen peroxide + 2 glutathione &rarr; glutathione disulfide + 2 H<sub>2</sub>O	63.408	65.47	64.447	72.773	73	72.887	110.181	104.946	107.595	110.459	103.05	106.819	109.384	117.24	113.384
Detoxification	CSD1	SUPEROX-DISMUT-RXN	1.15.1.1	2 superoxide + 2 H<SUP>+</SUP> &rarr; hydrogen peroxide + oxygen	89.978	90.245	90.112	138.364	139.448	138.907	288.821	289.573	289.242	234.008	233.376	233.692	190.399	186.114	188.269
Detoxification	APX1	RXN-3521	N/A	hydrogen peroxide + 2 L-ascorbate + 2 H<SUP>+</SUP> &rarr; 2 monodehydroascorbate radical + 2 H<sub>2</sub>O	48.265	53.276	50.859	71.63	72.138	71.885	91.538	93.073	92.309	67.791	71.869	69.86	51.718	59.393	55.737
Detoxification	AT1G02920	GSHTRAN-RXN	2.5.1.18	RX + glutathione &rarr; a glutathione-<i>S</i>-conjugate + HX	15.401	13.858	14.65	12.583	11.675	12.137	17.633	18.543	18.094	29.888	29.674	29.781	19.876	22.247	21.095
Fatty Acid and Lipid Biosynthesis	AT5G16390	ACETYL-COA-CARBOXYLTRANSFER-RXN	6.4.1.2	ATP + acetyl-CoA + hydrogencarbonate &rarr; malonyl-CoA + ADP + phosphate + H<SUP>+</SUP>	0.1	0.1	0.1	0.1	0.1	0.1	20.035	19.615	19.826	18.39	19.116	18.757	11.528	18.254	15.581
Fatty Acid and Lipid Biosynthesis	AT4G36480	SERINE-C-PALMITOYLTRANSFERASE-RXN	2.3.1.50	L-serine + palmitoyl-CoA + H<SUP>+</SUP> &rarr; CO<SUB>2</SUB> + 3-dehydrosphinganine (C18) + coenzyme A	0.1	0.1	0.1	0.1	0.1	0.1	0.1	0.1	0.1	109.074	111.109	110.096	162.293	180.758	171.774
Fatty Acid and Lipid Biosynthesis	1-palmitoyl-sn-glycero-3-phosphocholine	CPD-8343	1-palmitoyl-<i>sn</i>-glycero-3-phosphocholine	1-palmitoyl-<i>sn</i>-glycero-3-phosphocholine	0.1	0.1	0.1	330.265	337.473	335.843	541.091	542.309	521.264	0.1	0.1	0.1	0.1	0.1	0.1
Fatty Acid and Lipid Biosynthesis	stearate	STEARIC_ACID	stearate	stearate	1485.63	1666.02	1754.26	1424.68	1521.31	1373.43	1166.77	1107.64	1081.29	882.399	748.595	718.632	699.302	666.381	716.428
Fatty Acid and Lipid Biosynthesis	sphinganine (C18)	CPD-13612	sphinganine (C18)	sphinganine (C18)	564.522	595.998	593.264	1129.79	1165.49	1153.42	2023.02	2006.19	2046.05	4046.23	3983.02	4098.51	2097.86	2140.34	2082.65
Fatty Acid and Lipid Degradation	PLD alpha	PHOSCHOL-RXN	3.1.4.4	a phosphatidylcholine + H<sub>2</sub>O &rarr; a phosphatidate + choline + H<SUP>+</SUP>	29.825	30.34	30.084	31.464	31.883	31.674	43.649	42.307	42.983	24.315	22.398	23.377	0.1	0.1	0.1
Fatty Acid and Lipid Degradation	KAT2	KETOACYLCOATHIOL-RXN	2.3.1.16	a 2,3,4-saturated fatty acyl CoA + acetyl-CoA &larr; a 2,3,4-saturated 3-oxoacyl-CoA + coenzyme A	0.502	0.1	0.502	7.023	7.841	7.443	30.468	30.881	30.675	35.652	39.142	37.438	40.931	43.033	42.003
Fatty Acid and Lipid Degradation	AT1G29660	TRIACYLGLYCEROL-LIPASE-RXN	3.1.1.3 / 3.1.1.34	a triacyl-<i>sn</i>-glycerol + H<sub>2</sub>O &rarr; a 1,2-diacyl-<i>sn</i>-glycerol + a fatty acid + H<SUP>+</SUP>	63.98	68.437	66.246	91.218	91.344	91.281	135.84	135.953	135.897	126.786	131.542	129.186	98.942	98.212	98.577
Fatty Acid and Lipid Degradation	AT1G54100	RXN-4142	1.2.1.3	a fatty aldehyde + NAD<sup>+</sup> + H<sub>2</sub>O &rarr; a fatty acid + NADH + 2 H<SUP>+</SUP>	7.539	13.313	10.932	26.019	26.73	26.377	51.866	53.117	52.496	63.946	62.479	63.217	61.699	60.857	61.28
Glycolysis	AT3G55440	TRIOSEPISOMERIZATION-RXN	5.3.1.1	D-glyceraldehyde 3-phosphate &harr; glycerone phosphate	22.093	19.906	21.028	24.28	24.351	24.315	59.265	60.677	59.975	166.528	161.904	164.284	189.738	183.86	186.928
Hormone, Neurotransmitter, and Signaling Molecule Degradation	gibberellin A110	CPD-475	gibberellin A<sub>110</sub>	gibberellin A<sub>110</sub>	371.886	389.568	417.574	2769.31	2811.33	2756.91	2032.85	2066.25	2038.48	1426.58	1421.3	1423.37	1980.77	2020.67	2005.63
Hormone, Neurotransmitter, and Signaling Molecule Degradation	adenosine	ADENOSINE	adenosine	adenosine	6139.11	6081.09	5980.18	4300.84	4234.4	4412.14	4278.81	4380.98	4179.03	4712.11	4623.91	4595.42	9284.56	9208.26	9208.68
Hormone, Neurotransmitter, and Signaling Molecule Degradation	adenine	ADENINE	adenine	adenine	5584.98	5412.39	5524.24	3216.75	3341.72	3323.72	4111.81	4236.66	4176.27	2777.34	2757.52	2731.15	5084.8	4878.76	4842.58
Inorganic Nutrient Metabolism	AT5G51260	ACID-PHOSPHATASE-RXN	3.1.3.2	a phosphate monoester + H<sub>2</sub>O &rarr; an alcohol + phosphate	38.861	43.842	43.048	41.478	40.461	40.973	56.052	55.794	55.923	94.772	88.073	91.484	98.755	98.13	98.443
N/A	AT5G61310	CYTOCHROME-C-OXIDASE-RXN	1.9.3.1	4 a reduced <i>c</i>-type cytochrome<SUB>[out]</SUB> + oxygen<SUB>[in]</SUB> + 8 H<SUP>+</SUP><SUB>[in]</SUB> &rarr; 4 an oxidized <i>c</i>-type cytochrome<SUB>[out]</SUB> + 4 H<SUP>+</SUP><SUB>[out]</SUB> + 2 H<sub>2</sub>O<SUB>[in]</SUB>	0.1	0.1	0.1	0.1	0.1	0.1	0.1	0.1	0.1	10.209	9.107	9.674	16.667	16.367	16.518
N/A	AT5G46210	RXN-15561	2.3.2.27	an [E2 ubiquitin-conjugating enzyme]-<i>S</i>-ubiquitinyl-L-cysteine + a [protein]-L-lysine = an [E2 ubiquitin-conjugating enzyme]-L-cysteine + a [protein]-<i>N<sup>6</sup></i>-monoubiquitinyl-L-lysine + H<SUP>+</SUP>	0.1	10.049	7.106	27.933	27.092	27.516	56.142	58.283	57.222	147.522	152.331	149.946	180.614	160.503	170.855
N/A	AT5G57440	GLYCEROL-1-PHOSPHATASE-RXN	3.1.3.21	glycerol 1-phosphate + H<sub>2</sub>O &rarr; glycerol + phosphate	36.404	36.668	36.536	35.581	35.452	35.516	137.914	139.282	138.6	213.036	210.768	211.905	183.233	176.642	179.979
N/A	AT5G50400	NUCLEOTIDE-PYROPHOSPHATASE-RXN	3.6.1.9	a nucleoside triphosphate + H<sub>2</sub>O = a nucleoside 5'-monophosphate + diphosphate + H<SUP>+</SUP>	11.174	11.695	11.437	21.256	22.483	21.878	44.684	44.249	44.467	31.899	35.594	33.797	17.653	19.587	18.645
N/A	AT5G50400	RXN0-385	3.6.1.9	dGTP + H<sub>2</sub>O &rarr; dGMP + diphosphate + H<SUP>+</SUP>	11.174	11.695	11.437	21.256	22.483	21.878	44.684	44.249	44.467	31.899	35.594	33.797	17.653	19.587	18.645
N/A	AT5G50400	RXN0-5107	3.6.1.9	dTTP + H<sub>2</sub>O = dTMP + diphosphate + H<SUP>+</SUP>	11.174	11.695	11.437	21.256	22.483	21.878	44.684	44.249	44.467	31.899	35.594	33.797	17.653	19.587	18.645
N/A	AT5G50400	ATP-PYROPHOSPHATASE-RXN	3.6.1.8	ATP + H<sub>2</sub>O &rarr; AMP + diphosphate + H<SUP>+</SUP>	11.174	11.695	11.437	21.256	22.483	21.878	44.684	44.249	44.467	31.899	35.594	33.797	17.653	19.587	18.645
N/A	AT5G50400	RXN-14139	3.6.1.9	UTP + H<sub>2</sub>O &rarr; UMP + diphosphate + H<SUP>+</SUP>	11.174	11.695	11.437	21.256	22.483	21.878	44.684	44.249	44.467	31.899	35.594	33.797	17.653	19.587	18.645
N/A	AT5G50400	RXN0-383	3.6.1.9 / 3.6.1.65	CTP + H<sub>2</sub>O &rarr; CMP + diphosphate + H<SUP>+</SUP>	11.174	11.695	11.437	21.256	22.483	21.878	44.684	44.249	44.467	31.899	35.594	33.797	17.653	19.587	18.645
N/A	AT5G50400	RXN0-1602	3.6.1.66	dITP + H<sub>2</sub>O = dIMP + diphosphate + H<SUP>+</SUP>	11.174	11.695	11.437	21.256	22.483	21.878	44.684	44.249	44.467	31.899	35.594	33.797	17.653	19.587	18.645
N/A	AT5G50400	RXN0-1603	3.6.1.66	XTP + H<sub>2</sub>O = XMP + diphosphate + H<SUP>+</SUP>	11.174	11.695	11.437	21.256	22.483	21.878	44.684	44.249	44.467	31.899	35.594	33.797	17.653	19.587	18.645
N/A	AT5G50400	RXN-14140	3.6.1.9	GTP + H<sub>2</sub>O &rarr; GMP + diphosphate + H<SUP>+</SUP>	11.174	11.695	11.437	21.256	22.483	21.878	44.684	44.249	44.467	31.899	35.594	33.797	17.653	19.587	18.645
N/A	AT5G50400	RXN0-384	3.6.1.9	dATP + H<sub>2</sub>O = dAMP + diphosphate + H<SUP>+</SUP>	11.174	11.695	11.437	21.256	22.483	21.878	44.684	44.249	44.467	31.899	35.594	33.797	17.653	19.587	18.645
N/A	AT5G50400	RXN0-6382	3.6.1.66	ITP + H<sub>2</sub>O = IMP + diphosphate + H<SUP>+</SUP>	11.174	11.695	11.437	21.256	22.483	21.878	44.684	44.249	44.467	31.899	35.594	33.797	17.653	19.587	18.645
N/A	AT5G49360	3.2.1.55-RXN	3.2.1.55	(1,5-&alpha;-L-arabinofuranosyl)<sub>n</sub> + H<sub>2</sub>O &rarr; &alpha;-L-arabinofuranose + (1,5-&alpha;-L-arabinofuranosyl)<sub>(n-1)</sub>	22.113	32.744	27.938	44.035	43.807	43.921	86.43	85.166	85.853	123.524	122.178	122.853	136.439	136.924	136.681
N/A	AT4G37980	CINNAMYL-ALCOHOL-DEHYDROGENASE-RXN	1.1.1.195	cinnamyl alcohol + NADP<sup>+</sup> = cinnamaldehyde + NADPH + H<SUP>+</SUP>	70.572	71.22	70.966	45.867	47.541	46.711	80.316	77.828	79.082	65.054	67.309	66.191	83.55	85.176	84.367
N/A	AT5G21482	1.5.99.12-RXN	1.5.99.12	<i>N<sup>6</sup></i>-dimethylallyladenine + an oxidized electron carrier + H<sub>2</sub>O = 3-methyl-2-butenal + adenine + a reduced two electron carrier	13.945	14.087	14.016	25.034	25.737	25.388	33.313	30.199	31.794	0.1	0.1	0.1	0.1	0.1	0.1
N/A	AT5G20950	3.2.1.58-RXN	3.2.1.58	1,3-&beta;-D-glucan<sub>(n)</sub> + H<sub>2</sub>O &rarr; &alpha;-D-glucopyranose + 1,3-&beta;-D-glucan<sub>(n-1)</sub>	100.397	100.989	100.694	78.717	79.073	78.895	108.633	109.387	109.011	94.898	96.858	96.139	120.136	116.105	118.377
N/A	AT5G18210	ENZRXN-201-RXN	1.1.1.2	butan-1-ol + NADP<sup>+</sup> &harr; butan-1-al + NADPH + H<SUP>+</SUP>	20.102	23.775	22.016	19.319	19.851	19.586	31.431	29.564	30.512	32.785	36.96	34.935	15.279	28.193	22.675
N/A	AT1G78900	ATPSYN-RXN	7.1.2.2	ATP + H<sub>2</sub>O + 3 H<SUP>+</SUP><sub>[in]</sub> &harr; ADP + phosphate + 4 H<SUP>+</SUP><sub>[out]</sub>	61.266	79.327	77.686	71.778	72.12	71.949	267.454	269.258	268.357	122.722	121.037	121.882	167.21	161.933	164.801
N/A	AT5G10050	ACYLGLYCERONE-PHOSPHATE-REDUCTASE-RXN	1.1.1.101	1-palmitoyl-<i>sn</i>-glycerol 3-phosphate + NADP<sup>+</sup> &larr; 1-palmitoylglycerone 3-phosphate + NADPH + H<SUP>+</SUP>	16.27	1.697	11.567	9.691	7.272	8.567	14.234	9.213	11.989	26.949	27.014	26.982	22.565	24.075	23.332
N/A	AT5G10050	RXN-15046	1.1.1.101	1-oleoyl-<i>sn</i>-glycerol 3-phosphate + NADP<sup>+</sup> &larr; 1-oleoyl-2-lyso-glycerone phosphate + NADPH + H<SUP>+</SUP>	16.27	1.697	11.567	9.691	7.272	8.567	14.234	9.213	11.989	26.949	27.014	26.982	22.565	24.075	23.332
N/A	AT4G38510	3.6.3.15-RXN	7.2.2.1	n Na<SUP>+</SUP><sub>[in]</sub> + ATP + H<sub>2</sub>O &harr; n Na<SUP>+</SUP><sub>[out]</sub> + ADP + phosphate + H<SUP>+</SUP>	88.284	97.685	93.103	95.492	93.621	94.581	121.877	122.101	121.989	120.993	111.411	116.301	149.173	135.367	142.438
N/A	AT4G38510	3.6.3.6-RXN	7.1.2.1	ATP + H<SUP>+</SUP><sub>[cytosol]</sub> + H<sub>2</sub>O &rarr; ADP + phosphate + 2 H<SUP>+</SUP><sub>[extracellular space]</sub>	88.284	97.685	93.103	95.492	93.621	94.581	121.877	122.101	121.989	120.993	111.411	116.301	149.173	135.367	142.438
N/A	AT4G37990	ARYL-ALCOHOL-DEHYDROGENASE-NADP+-RXN	1.1.1.91	an aromatic primary alcohol + NADP<sup>+</sup> &harr; an aromatic aldehyde + NADPH + H<SUP>+</SUP>	70.572	71.22	70.966	45.867	47.541	46.711	80.316	77.828	79.082	65.054	67.309	66.191	83.55	85.176	84.367
N/A	AT4G37800	2.4.1.207-RXN	2.4.1.207	a donor xyloglucan + an acceptor xyloglucan = a donor Xyloglucan with cleaved xyloglucanyl segment + an acceptor xyloglucan with xyloglucanyl segment	10.397	10.059	10.23	7.811	6.672	7.264	78.787	78.73	78.887	107.664	107.171	107.418	117.813	116.996	117.405
N/A	AT4G37800	3.2.1.151-RXN	3.2.1.151	a xyloglucan + n H<sub>2</sub>O &rarr; n a xyloglucan oligosaccharide	10.397	10.059	10.23	7.811	6.672	7.264	78.787	78.73	78.887	107.664	107.171	107.418	117.813	116.996	117.405
N/A	CAT2	RXN-8667	1.11.1.21	hydrogen peroxide + a reduced two electron carrier = an oxidized electron carrier + 2 H<sub>2</sub>O	26.43	27.94	27.331	56.554	58.051	57.403	85.927	84.942	85.436	82.287	79.67	80.989	109.184	100.704	105.029
N/A	AT4G31500	RXN-1441	N/A	(<i>E</i>)-(indol-3-yl)acetaldehyde oxime + L-cysteine + 2 NADPH + oxygen = (<i>E</i>)-1-(L-cystein-<i>S</i>-yl)-<i>N</i>-hydroxy-2-(1<i>H</i>-indol-3-yl)ethan-1-imine + 2 NADP<sup>+</sup> + 2 H<sub>2</sub>O	31.828	11.465	24.932	23.032	22.571	22.803	347.945	345.208	346.579	801.052	809.872	805.474	1095.76	904.31	1004.6
N/A	AT4G31500	RXN-4603	N/A	(<i>Z</i>)-phenylacetaldehyde oxime + L-cysteine + NADPH + oxygen + H<SUP>+</SUP> &rarr; (<i>Z</i>)-1-(L-cystein-<i>S</i>-yl)-<i>N</i>-hydroxy-2-phenylethan-1-imine + NADP<sup>+</sup> + 2 H<sub>2</sub>O	31.828	11.465	24.932	23.032	22.571	22.803	347.945	345.208	346.579	801.052	809.872	805.474	1095.76	904.31	1004.6
N/A	AT4G31500	RXN-18171	1.14.14.43	an (<i>E</i>)-&omega;-(methylsulfanyl)alkanal oxime + a reduced [NADPH-hemoprotein reductase] + glutathione + oxygen &rarr; a (<i>Z</i>)-1-(glutathion-<i>S</i>-yl)-<i>N</i>-hydroxy-&omega;-(methylsulfanyl)alkan-1-imine + an oxidized [NADPH-hemoprotein reductase] + 2 H<sub>2</sub>O	31.828	11.465	24.932	23.032	22.571	22.803	347.945	345.208	346.579	801.052	809.872	805.474	1095.76	904.31	1004.6
N/A	AT4G31500	RXN-18161	1.14.14.43	(<i>E</i>)-4-(methylsulfanyl)butanal oxime + a reduced [NADPH-hemoprotein reductase] + glutathione + oxygen &rarr; (<i>E</i>)-1-(glutathion-<i>S</i>-yl)-<i>N</i>-hydroxy-&omega;-(methylsulfanyl)butan-1-imine + an oxidized [NADPH-hemoprotein reductase] + 2 H<sub>2</sub>O	31.828	11.465	24.932	23.032	22.571	22.803	347.945	345.208	346.579	801.052	809.872	805.474	1095.76	904.31	1004.6
N/A	AT4G31500	RXN-18162	1.14.14.43	(<i>E</i>)-9-(methylsulfanyl)nonanal oxime + a reduced [NADPH-hemoprotein reductase] + glutathione + oxygen &rarr; (<i>E</i>)-1-(glutathion-<i>S</i>-yl)-<i>N</i>-hydroxy-&omega;-(methylsulfanyl)nonan-1-imine + an oxidized [NADPH-hemoprotein reductase] + 2 H<sub>2</sub>O	31.828	11.465	24.932	23.032	22.571	22.803	347.945	345.208	346.579	801.052	809.872	805.474	1095.76	904.31	1004.6
N/A	AT4G31500	RXN-18164	1.14.14.43	(<i>E</i>)-6-(methylsulfanyl)hexanal oxime + a reduced [NADPH-hemoprotein reductase] + glutathione + oxygen &rarr; (<i>E</i>)-1-(glutathion-<i>S</i>-yl)-<i>N</i>-hydroxy-&omega;-(methylsulfanyl)hexan-1-imine + an oxidized [NADPH-hemoprotein reductase] + 2 H<sub>2</sub>O	31.828	11.465	24.932	23.032	22.571	22.803	347.945	345.208	346.579	801.052	809.872	805.474	1095.76	904.31	1004.6
N/A	AT4G31500	RXN-18163	1.14.14.43	(<i>E</i>)-8-(methylsulfanyl)octanal oxime + a reduced [NADPH-hemoprotein reductase] + glutathione + oxygen &rarr; (<i>E</i>)-1-(glutathion-<i>S</i>-yl)-<i>N</i>-hydroxy-&omega;-(methylsulfanyl)octan-1-imine + an oxidized [NADPH-hemoprotein reductase] + 2 H<sub>2</sub>O	31.828	11.465	24.932	23.032	22.571	22.803	347.945	345.208	346.579	801.052	809.872	805.474	1095.76	904.31	1004.6
N/A	AT4G31500	RXN-18165	1.14.14.43	(<i>E</i>)-5-(methylsulfanyl)pentanal oxime + a reduced [NADPH-hemoprotein reductase] + glutathione + oxygen &rarr; (<i>E</i>)-1-(glutathion-<i>S</i>-yl)-<i>N</i>-hydroxy-&omega;-(methylsulfanyl)pentan-1-imine + an oxidized [NADPH-hemoprotein reductase] + 2 H<sub>2</sub>O	31.828	11.465	24.932	23.032	22.571	22.803	347.945	345.208	346.579	801.052	809.872	805.474	1095.76	904.31	1004.6
N/A	AT4G31500	RXN-18160	1.14.14.43	(<i>E</i>)-7-(methyltsulfanyl)heptanal oxime + a reduced [NADPH-hemoprotein reductase] + glutathione + oxygen &rarr; (<i>E</i>)-1-(glutathion-<i>S</i>-yl)-<i>N</i>-hydroxy-&omega;-(methylsulfanyl)heptan-1-imine + an oxidized [NADPH-hemoprotein reductase] + 2 H<sub>2</sub>O	31.828	11.465	24.932	23.032	22.571	22.803	347.945	345.208	346.579	801.052	809.872	805.474	1095.76	904.31	1004.6
N/A	AT4G09320	NUCLEOSIDE-DIP-KIN-RXN	2.7.4.6	a nucleoside diphosphate + ATP = a nucleoside triphosphate + ADP	127.522	128.516	128.02	139.918	141.329	140.625	174.405	172.139	173.276	223.277	215.721	219.531	227.088	216.091	221.657
N/A	AT4G09320	RXN-14228	2.7.4.6	ATP + dIDP &harr; ADP + dITP	127.522	128.516	128.02	139.918	141.329	140.625	174.405	172.139	173.276	223.277	215.721	219.531	227.088	216.091	221.657
N/A	AT4G09320	RXN-14120	2.7.4.6	ATP + IDP &harr; ITP + ADP	127.522	128.516	128.02	139.918	141.329	140.625	174.405	172.139	173.276	223.277	215.721	219.531	227.088	216.091	221.657
N/A	AT3G55830	2.4.1.223-RXN	2.4.1.223	a 3-<i>O</i>-[&beta;-D-GlcA-(1&rarr;3)-&beta;-D-Gal-(1&rarr;3)-&beta;-D-Gal-(1&rarr;4)-&beta;-D-Xyl]-[core protein] + UDP-<i>N</i>-acetyl-&alpha;-D-glucosamine = a 3-<i>O</i>-[&alpha;-D-GlcNAc-(1&rarr;4)-&beta;-D-GlcA-(1&rarr;3)-&beta;-D-Gal-(1&rarr;3)-&beta;-D-Gal-(1&rarr;4)-&beta;-D-Xyl]-[core protein] + UDP + H<SUP>+</SUP>	7.687	0.1	7.687	0.1	0.645	0.645	11.429	12.4	11.924	0.1	0.1	0.1	0.1	0.1	0.1
N/A	AT1G65980	1.11.1.15-RXN	1.11.1.15	a reduced thioredoxin + an organic hydroperoxide &rarr; an oxidized thioredoxin + an alcohol + H<sub>2</sub>O	53.855	54.255	54.056	78.006	77.996	78.001	64.198	64.221	64.21	71.513	68.362	69.955	106.92	101.164	104.082
N/A	AT3G51030	1.6.5.4-RXN	1.6.5.4	2 monodehydroascorbate radical + NADH = 2 L-ascorbate + NAD<sup>+</sup> + H<SUP>+</SUP>	33.424	33.415	33.419	38.029	38.038	38.034	70.824	70.476	70.65	52.949	51.078	52.022	66.639	67.188	66.914
N/A	AT1G12240	RXN-9985	3.2.1.26	a &beta;-D-fructofuranoside + H<sub>2</sub>O &rarr; &beta;-D-fructofuranose + a glycoside	50.061	51.929	51.003	82.178	82.934	82.557	125.29	125.23	125.438	171.362	171.268	171.336	122.452	116.555	119.617
N/A	AT3G45300	ISOVALERYL-COA-FAD-RXN	Isovaleryl-CoA dehydrogenase	isovaleryl-CoA + FAD + H<SUP>+</SUP> = 3-methylcrotonyl-CoA + FADH<SUB>2</SUB>	17.509	19.431	18.495	25.269	25.982	25.628	31.916	32.454	32.187	99.631	100.559	100.096	24.253	23.051	23.66
N/A	AT1G14420	4.2.2.2-RXN	4.2.2.2	(1,4-&alpha;-D-galacturonosyl)<sub>(n+m)</sub> &rarr; (1,4-&alpha;-D-galacturonosyl)<sub>(n)</sub> + n an unsaturated pectate oligosaccharide	44.569	49.306	46.997	98.588	99.978	99.286	193.549	192.951	193.25	401.031	396.776	398.909	448.565	414.118	431.709
N/A	AT3G13080	3.6.3.44-RXN	7.6.2.2	a xenobiotic<sub>[cytosol]</sub> + ATP + H<sub>2</sub>O &rarr; a xenobiotic<sub>[extracellular space]</sub> + ADP + phosphate	10.319	53.964	53.788	29.927	30.221	30.075	291.892	293.062	292.478	1211.97	1232.27	1222.16	1722.65	1838.37	1781.45
N/A	AT3G20820	RXN-2103	3.2.1.15	(1,4-&alpha;-D-galacturonosyl)<sub>(n+m)</sub> + H<sub>2</sub>O &rarr; (1,4-&alpha;-D-galacturonosyl)<sub>(n)</sub> + (1,4-&alpha;-D-galacturonosyl)<sub>(n)</sub>	85.595	88.999	87.314	95.886	94.998	95.487	136.68	138.43	137.558	130.741	131.735	131.239	146.506	141.213	143.891
N/A	AT1G53830	RXN-19782	3.1.1.11	a pectin + n H<sub>2</sub>O &rarr; a pectate + n methanol + n H<SUP>+</SUP>	30.065	39.099	36.535	65.423	65.828	65.626	96.224	95.893	96.107	128.425	129.49	128.959	142.287	143.657	143.001
N/A	AT3G05530	3.6.4.8-RXN	5.6.1.5	ATP + a protein + H<sub>2</sub>O &rarr; ADP + an unfolded protein + phosphate + H<SUP>+</SUP>	39.68	40.267	39.975	31.543	31.945	31.745	41.976	41.935	41.955	42.841	44.511	43.684	42.156	42.501	42.329
N/A	RGP1	RXN-11552	5.4.99.30	UDP-&beta;-L-arabinofuranose = UDP-&beta;-L-arabinopyranose	62.463	61.469	61.982	40.904	41.379	41.142	115.364	115.59	115.477	172.946	171.122	172.036	199.951	202.768	201.364
N/A	AT2G47140	1.1.1.51-RXN	1.1.1.51	testosterone + NAD(P)<sup>+</sup> = androst-4-ene-3,17-dione + NAD(P)H + H<SUP>+</SUP>	61.294	59.419	61.161	30.341	28.569	29.468	40.944	41.922	41.436	75.694	78.996	77.362	90.871	89.562	90.237
N/A	AT2G47140	1.1.1.64-RXN	1.1.1.64	testosterone + NADP<sup>+</sup> = androst-4-ene-3,17-dione + NADPH + H<SUP>+</SUP>	61.294	59.419	61.161	30.341	28.569	29.468	40.944	41.922	41.436	75.694	78.996	77.362	90.871	89.562	90.237
N/A	AT2G47140	1.1.1.145-RXN	1.1.1.145	a 3&beta;-hydroxy-&delta;<sup>5</sup>-steroid + NAD<sup>+</sup> &harr; a 3-oxo-&delta;<sup>5</sup>-steroid + NADH + H<SUP>+</SUP>	61.294	59.419	61.161	30.341	28.569	29.468	40.944	41.922	41.436	75.694	78.996	77.362	90.871	89.562	90.237
N/A	AT2G42850	1.14.99.37-RXN	1.14.99.37	a reduced [NADPH-hemoprotein reductase] + taxa-4,11-diene + oxygen &rarr; an oxidized [NADPH-hemoprotein reductase] + taxa-4(20),11-dien-5&alpha;-ol + H<sub>2</sub>O	10.428	12.806	11.678	5.307	4.456	4.9	278.183	274.221	276.209	337.207	335.319	336.264	322.32	349.212	336.035
N/A	AT1G14550	PEROXID-RXN	1.11.1.7	2 a phenolic donor + hydrogen peroxide &rarr; 2 a phenoxyl radical of a phenolic donor + 2 H<sub>2</sub>O	47.74	44.747	47.273	89.575	91.834	90.798	103.296	102.92	103.108	180.116	182.339	181.231	230.918	231.444	231.181
N/A	KAT2	RXN-14274	decanoyl-CoA C-acyltransferase	decanoyl-CoA + acetyl-CoA &larr; 3-oxododecanoyl-CoA + coenzyme A	0.502	0.1	0.502	7.023	7.841	7.443	30.468	30.881	30.675	35.652	39.142	37.438	40.931	43.033	42.003
N/A	KAT2	RXN-14277	hexanoyl-CoA C-acyltransferase	hexanoyl-CoA + acetyl-CoA &larr; 3-oxooctanoyl-CoA + coenzyme A	0.502	0.1	0.502	7.023	7.841	7.443	30.468	30.881	30.675	35.652	39.142	37.438	40.931	43.033	42.003
N/A	KAT2	RXN-12561	2.3.1.16	acetyl-CoA + propanoyl-CoA &larr; 3-oxopentanoyl-CoA + coenzyme A	0.502	0.1	0.502	7.023	7.841	7.443	30.468	30.881	30.675	35.652	39.142	37.438	40.931	43.033	42.003
N/A	KAT2	RXN-13617	2.3.1.16	acetyl-CoA + octanoyl-CoA = 3-oxodecanoyl-CoA + coenzyme A	0.502	0.1	0.502	7.023	7.841	7.443	30.468	30.881	30.675	35.652	39.142	37.438	40.931	43.033	42.003
N/A	KAT2	RXN-12565	2.3.1.16	acetyl-CoA + butanoyl-CoA &harr; 3-oxohexanoyl-CoA + coenzyme A	0.502	0.1	0.502	7.023	7.841	7.443	30.468	30.881	30.675	35.652	39.142	37.438	40.931	43.033	42.003
N/A	KAT2	RXN-20153	2.3.1.16	an acyl-CoA + acetyl-CoA &larr; a 3-oxoacyl-CoA + coenzyme A	0.502	0.1	0.502	7.023	7.841	7.443	30.468	30.881	30.675	35.652	39.142	37.438	40.931	43.033	42.003
N/A	ACO3	RXN-14047	4.2.1.3	citrate &harr; D-<i>threo</i>-isocitrate	0.1	19.041	19.041	0.697	0.1	0.697	73.591	77.088	75.36	47.118	43.36	45.278	69.208	68.015	70.305
N/A	AT2G01630	3.2.1.39-RXN	3.2.1.39	1,3-&beta;-D-glucan<sub>(n)</sub> + H<sub>2</sub>O &rarr; 1,3-&beta;-D-glucan<sub>(n-1)</sub> + D-glucopyranose	8.851	8.665	8.759	13.588	13.618	13.603	15.068	14.777	14.923	8.95	12.079	10.63	0.1	0.1	0.1
N/A	RHM1	RXN-5481	N/A	UDP-4-dehydro-6-deoxy-&alpha;-D-glucose + NADPH + H<SUP>+</SUP> &rarr; UDP-&beta;-L-rhamnose + NADP<sup>+</sup>	43.276	44.907	44.099	60.963	61.672	61.319	126.476	121.062	123.799	70.171	67.739	68.966	83.073	78.538	80.87
N/A	RHM1	RXN-5482	N/A	UDP-&alpha;-D-glucose + NADPH + H<SUP>+</SUP> &rarr; UDP-&beta;-L-rhamnose + NADP<sup>+</sup> + H<sub>2</sub>O	43.276	44.907	44.099	60.963	61.672	61.319	126.476	121.062	123.799	70.171	67.739	68.966	83.073	78.538	80.87
N/A	AT1G76160	LACCASE-RXN	1.10.3.2	4 a benzenediol + oxygen &rarr; 4 a benzosemiquinone + 2 H<sub>2</sub>O	85.432	104.073	95.21	115.975	116.361	116.168	241.948	244.594	243.275	173.678	176.107	174.947	164.87	173.277	169.126
N/A	AT1G75280	RXN-12939	1.1.1.318	eugenol + a carboxylate + NADP<sup>+</sup> = a coniferyl ester + NADPH	2.051	0.1	2.051	30.097	30.234	30.166	29.987	30.438	30.214	12.408	12.4	12.404	20.603	12.455	17.024
N/A	AT1G29660	RXN-12086	3.1.1.3	tributyrin + H<sub>2</sub>O &rarr; 1,2-dibutyrin + butanoate + H<SUP>+</SUP>	63.98	68.437	66.246	91.218	91.344	91.281	135.84	135.953	135.897	126.786	131.542	129.186	98.942	98.212	98.577
N/A	AT1G67290	ALDEHYDE-OXIDASE-RXN	1.2.3.1	an aldehyde + oxygen + H<sub>2</sub>O &rarr; a carboxylate + hydrogen peroxide + H<SUP>+</SUP>	22.378	25.553	24.018	38.812	38.576	38.694	66.241	67.165	66.705	111.609	110.702	111.156	122.929	121.574	122.727
N/A	AT1G67290	RXN-8094	1.2.3.1	1-heptanal + oxygen + H<sub>2</sub>O &rarr; heptanoate + hydrogen peroxide + H<SUP>+</SUP>	22.378	25.553	24.018	38.812	38.576	38.694	66.241	67.165	66.705	111.609	110.702	111.156	122.929	121.574	122.727
N/A	AT1G67290	RXN-8090	1.2.3.9	1-naphthaldehyde + oxygen + H<sub>2</sub>O &rarr; 1-naphthoate + hydrogen peroxide + H<SUP>+</SUP>	22.378	25.553	24.018	38.812	38.576	38.694	66.241	67.165	66.705	111.609	110.702	111.156	122.929	121.574	122.727
N/A	AT1G67290	RXN-8089	1.2.3.9	cinnamaldehyde + oxygen + H<sub>2</sub>O &rarr; cinnamate + hydrogen peroxide + H<SUP>+</SUP>	22.378	25.553	24.018	38.812	38.576	38.694	66.241	67.165	66.705	111.609	110.702	111.156	122.929	121.574	122.727
N/A	AT1G67290	RXN-8088	1.2.3.9	benzaldehyde + oxygen + H<sub>2</sub>O &rarr; benzoate + hydrogen peroxide + H<SUP>+</SUP>	22.378	25.553	24.018	38.812	38.576	38.694	66.241	67.165	66.705	111.609	110.702	111.156	122.929	121.574	122.727
N/A	AT1G67290	RXN-8092	1.2.3.1	acetaldehyde + oxygen + H<sub>2</sub>O &rarr; acetate + hydrogen peroxide + H<SUP>+</SUP>	22.378	25.553	24.018	38.812	38.576	38.694	66.241	67.165	66.705	111.609	110.702	111.156	122.929	121.574	122.727
N/A	AT1G67290	RXN-13681	1.2.3.1	<i>all-trans</i>-retinal + H<sub>2</sub>O + oxygen &rarr; <i>all-trans</i>-retinoate + hydrogen peroxide + H<SUP>+</SUP>	22.378	25.553	24.018	38.812	38.576	38.694	66.241	67.165	66.705	111.609	110.702	111.156	122.929	121.574	122.727
N/A	AT1G67290	RXN-8091	1.2.3.9	3,4-dihydroxybenzaldehyde + oxygen + H<sub>2</sub>O &rarr; protocatechuate + hydrogen peroxide + H<SUP>+</SUP>	22.378	25.553	24.018	38.812	38.576	38.694	66.241	67.165	66.705	111.609	110.702	111.156	122.929	121.574	122.727
N/A	AT1G67290	RXN-8093	1.2.3.1	geranial + oxygen + H<sub>2</sub>O &rarr; geranate + hydrogen peroxide + H<SUP>+</SUP>	22.378	25.553	24.018	38.812	38.576	38.694	66.241	67.165	66.705	111.609	110.702	111.156	122.929	121.574	122.727
N/A	AT1G55120	3.2.1.154-RXN	3.2.1.154	[6)-&beta;-D-fructofuranosyl-(2&rarr;]<sub>(n)</sub> &alpha;-D-glucopyranoside + H<sub>2</sub>O &rarr; D-fructofuranose + [6)-&beta;-D-fructofuranosyl-(2&rarr;]<sub>(n-1)</sub> &alpha;-D-glucopyranoside	15.836	16.91	16.628	23.964	25.663	25.286	36.65	37.376	37.015	26.395	37.257	32.286	43.221	38.41	40.886
N/A	AT1G55120	3.2.1.65-RXN	3.2.1.65	a levan + n H<sub>2</sub>O &rarr; n a fructooligosaccharide	15.836	16.91	16.628	23.964	25.663	25.286	36.65	37.376	37.015	26.395	37.257	32.286	43.221	38.41	40.886
N/A	AT1G55120	3.2.1.80-RXN	3.2.1.153	a fructan<sub>(n)</sub> + H<sub>2</sub>O &rarr; &beta;-D-fructofuranose + a fructan<sub>(n-1)</sub>	15.836	16.91	16.628	23.964	25.663	25.286	36.65	37.376	37.015	26.395	37.257	32.286	43.221	38.41	40.886
N/A	AT1G55120	RXN-1841	3.2.1.80	1-kestotriose + H<sub>2</sub>O &rarr; D-fructofuranose + sucrose	15.836	16.91	16.628	23.964	25.663	25.286	36.65	37.376	37.015	26.395	37.257	32.286	43.221	38.41	40.886
N/A	AT1G54100	ALDHDEHYDROG-RXN	1.2.1.3	an aldehyde + NAD<sup>+</sup> + H<sub>2</sub>O &rarr; a carboxylate + NADH + 2 H<SUP>+</SUP>	7.539	13.313	10.932	26.019	26.73	26.377	51.866	53.117	52.496	63.946	62.479	63.217	61.699	60.857	61.28
N/A	AT1G54100	RXN66-476	fatty aldehyde dehydrogenase	an odd numbered straight chain 2,3,4-saturated fatty aldehyde + NAD<sup>+</sup> + H<sub>2</sub>O &rarr; an odd numbered straight chain 2,3,4-saturated fatty acid + NADH + 2 H<SUP>+</SUP>	7.539	13.313	10.932	26.019	26.73	26.377	51.866	53.117	52.496	63.946	62.479	63.217	61.699	60.857	61.28
N/A	AT1G54100	RXN66-472	fatty aldehyde dehydrogenase	a 2-methyl branched 2,3,4-saturated fatty aldehyde + NAD<sup>+</sup> + H<sub>2</sub>O &rarr; a 2-methyl branched 2,3,4-saturated fatty acid + NADH + 2 H<SUP>+</SUP>	7.539	13.313	10.932	26.019	26.73	26.377	51.866	53.117	52.496	63.946	62.479	63.217	61.699	60.857	61.28
N/A	AT1G54100	GLYCOLALD-DEHYDROG-RXN	1.2.1.21	glycolaldehyde + NAD<sup>+</sup> + H<sub>2</sub>O = glycolate + NADH + 2 H<SUP>+</SUP>	7.539	13.313	10.932	26.019	26.73	26.377	51.866	53.117	52.496	63.946	62.479	63.217	61.699	60.857	61.28
N/A	AT1G54100	R222-RXN	1-octanal dehydrogenase (NAD+)	1-octanal + NAD<sup>+</sup> + H<sub>2</sub>O &rarr; octanoate + NADH + 2 H<SUP>+</SUP>	7.539	13.313	10.932	26.019	26.73	26.377	51.866	53.117	52.496	63.946	62.479	63.217	61.699	60.857	61.28
N/A	AT1G54100	FORMALDEHYDE-DEHYDROGENASE-RXN	1.2.1.46	formaldehyde + NAD<sup>+</sup> + H<sub>2</sub>O = formate + NADH + 2 H<SUP>+</SUP>	7.539	13.313	10.932	26.019	26.73	26.377	51.866	53.117	52.496	63.946	62.479	63.217	61.699	60.857	61.28
N/A	AT1G54100	RXN66-479	1.2.1.3	phytenal + NAD<sup>+</sup> + H<sub>2</sub>O &rarr; phytenate + NADH + 2 H<SUP>+</SUP>	7.539	13.313	10.932	26.019	26.73	26.377	51.866	53.117	52.496	63.946	62.479	63.217	61.699	60.857	61.28
N/A	AT1G54100	LACTALDEHYDE-OXI-RXN	N/A	(R)-lactaldehyde + NAD<sup>+</sup> + H<sub>2</sub>O = (<i>R</i>)-lactate + NADH + 2 H<SUP>+</SUP>	7.539	13.313	10.932	26.019	26.73	26.377	51.866	53.117	52.496	63.946	62.479	63.217	61.699	60.857	61.28
N/A	AT1G54100	RETINAL-DEHYDROGENASE-RXN	1.2.1.36	<i>all-trans</i>-retinal + NAD<sup>+</sup> + H<sub>2</sub>O &rarr; <i>all-trans</i>-retinoate + NADH + 2 H<SUP>+</SUP>	7.539	13.313	10.932	26.019	26.73	26.377	51.866	53.117	52.496	63.946	62.479	63.217	61.699	60.857	61.28
N/A	AT1G54100	LACTALDDEHYDROG-RXN	1.2.1.22	(<i>S</i>)-lactaldehyde + NAD<sup>+</sup> + H<sub>2</sub>O = (<i>S</i>)-lactate + NADH + 2 H<SUP>+</SUP>	7.539	13.313	10.932	26.019	26.73	26.377	51.866	53.117	52.496	63.946	62.479	63.217	61.699	60.857	61.28
N/A	AT1G54100	RXN-12332	1.2.1.-	3-aminopropanal + NAD<sup>+</sup> + H<sub>2</sub>O = &beta;-alanine + NADH + 2 H<SUP>+</SUP>	7.539	13.313	10.932	26.019	26.73	26.377	51.866	53.117	52.496	63.946	62.479	63.217	61.699	60.857	61.28
N/A	AT1G54100	1.2.1.65-RXN	1.2.1.65	salicylaldehyde + NAD<sup>+</sup> + H<sub>2</sub>O = salicylate + NADH + 2 H<SUP>+</SUP>	7.539	13.313	10.932	26.019	26.73	26.377	51.866	53.117	52.496	63.946	62.479	63.217	61.699	60.857	61.28
N/A	AT1G54100	PHENDEHYD-RXN	1.2.1.39	phenylacetaldehyde + NAD<sup>+</sup> + H<sub>2</sub>O = phenylacetate + NADH + 2 H<SUP>+</SUP>	7.539	13.313	10.932	26.019	26.73	26.377	51.866	53.117	52.496	63.946	62.479	63.217	61.699	60.857	61.28
N/A	AT1G54100	RXN-11619	1.2.1.94	(2<i>E</i>,6<i>E</i>)-farnesal + NAD<sup>+</sup> + H<sub>2</sub>O = (<i>2E,6E</i>)-farnesoate + NADH + 2 H<SUP>+</SUP>	7.539	13.313	10.932	26.019	26.73	26.377	51.866	53.117	52.496	63.946	62.479	63.217	61.699	60.857	61.28
N/A	AT1G32910	ALCOHOL-O-ACETYLTRANSFERASE-RXN	2.3.1.84	an alcohol + acetyl-CoA &rarr; an acetyl ester + coenzyme A	0.1	0.1	0.1	0.1	0.1	0.1	75.769	76.761	76.267	231.61	219.975	225.868	318.198	290.733	304.775
N/A	AT1G22840	PROLINE-RACEMASE-RXN	5.1.1.4	L-proline = D-proline	33.295	34.391	34.549	61.442	62.826	62.138	96.328	95.783	96.056	86.767	88.751	87.765	108.343	107.238	110.752
N/A	AT1G12570	RXN-2121	1.1.1.-	18-hydroxyoleoyl-CoA + NADP<sup>+</sup> = 18-oxo-oleoyl-CoA + NADPH + H<SUP>+</SUP>	17.599	20.511	19.11	19.462	17.882	18.823	44.268	45.051	44.661	50.989	50.431	51.179	52.328	56.231	54.611
N/A	APX1	L-ASCORBATE-PEROXIDASE-RXN	1.11.1.11	hydrogen peroxide + L-ascorbate + H<SUP>+</SUP> = L-dehydro-ascorbate + 2 H<sub>2</sub>O	48.265	53.276	50.859	71.63	72.138	71.885	91.538	93.073	92.309	67.791	71.869	69.86	51.718	59.393	55.737
N/A	PPa1	INORGPYROPHOSPHAT-RXN	3.6.1.1	diphosphate + H<sub>2</sub>O &rarr; 2 phosphate + H<SUP>+</SUP>	16.409	17.744	17.09	23.205	24.343	23.781	31.093	31.836	31.467	31.878	35.115	33.536	19.709	15.951	17.929
N/A	3beta-hydroxy-4beta-methyl-5alpha-cholest-7-ene-4alpha-carboxylate	CPD-5846	3&beta;-hydroxy-4&beta;-methyl-5&alpha;-cholest-7-ene-4&alpha;-carboxylate	3&beta;-hydroxy-4&beta;-methyl-5&alpha;-cholest-7-ene-4&alpha;-carboxylate	0.1	0.1	0.1	447.874	439.977	486.472	659.503	615.932	583.994	491.047	462.933	460.481	591.744	616.053	676.689
N/A	4alpha-carboxy-5alpha-cholesta-8-en-3beta-ol	CPD-8619	4&alpha;-carboxy-5&alpha;-cholesta-8-en-3&beta;-ol	4&alpha;-carboxy-5&alpha;-cholesta-8-en-3&beta;-ol	0.1	0.1	0.1	0.1	0.1	0.1	346.789	336.352	351.269	333.504	0.1	0.1	0.1	0.1	0.1
N/A	(2S)-hesperetin	CPD-7072	(2S)-hesperetin	(2S)-hesperetin	0.1	0.1	0.1	1119.72	1116.47	1101.87	1248.56	1194.93	1185.68	933.373	920.357	930.125	555.178	577.525	585.315
N/A	1-linoleoyl-sn-glycero-3-phosphocholine	CPD-8347	1-linoleoyl-<i>sn</i>-glycero-3-phosphocholine	1-linoleoyl-<i>sn</i>-glycero-3-phosphocholine	545.742	480.336	512.692	1038.77	1027.44	1103.99	1116.57	1149.11	1187.51	734.636	737.306	695.024	621.547	614.518	636.798
N/A	N-acetyl-L-phenylalanine	CPD-439	<i>N</i>-acetyl-L-phenylalanine	<i>N</i>-acetyl-L-phenylalanine	4372.86	4399.46	4393.04	5685.69	5707.96	5712.56	4339.7	4334.22	4424.38	4982.65	4905.79	5056.49	5014.6	4948.51	4994.49
N/A	3-oxo-palmitate	CPD-16497	3-oxo-palmitate	3-oxo-palmitate	2822.25	2842.64	2976.7	4065.87	3967.46	4048.26	3336.65	3316.37	3305.48	3343.62	3311.09	3319.33	3000.84	2935.6	3014.99
N/A	4-hydroxybenzoate	4-hydroxybenzoate	4-hydroxybenzoate	4-hydroxybenzoate	716.165	755.359	716.819	880.092	992.715	889.031	693.692	701.004	805.95	776.129	806.577	778.737	2130.58	2116.69	2194.71
N/A	sn-glycero-3-phosphocholine	L-1-GLYCERO-PHOSPHORYLCHOLINE	<i>sn</i>-glycero-3-phosphocholine	<i>sn</i>-glycero-3-phosphocholine	1388.26	1285.57	1217.56	1105.94	1144.03	1106.59	391.479	370.803	372.79	742.088	738.196	694.202	4228.82	4457.07	4388.2
N/A	L-methionine-(R)-S-oxide	CPD-8990	L-methionine-(<i>R</i>)-<i>S</i>-oxide	L-methionine-(<i>R</i>)-<i>S</i>-oxide	372.337	350.468	375.981	626.699	629.676	625.766	627.224	628.44	636.648	0.1	0.1	0.1	675.72	555.299	623.953
N/A	phenylglyoxylate	PHENYLGLYOXYLATE	phenylglyoxylate	phenylglyoxylate	0.1	0.1	0.1	0.1	0.1	0.1	0.1	0.1	0.1	538.607	552.701	556.74	1847.02	1879.73	1842.32
N/A	7-dehydrocholesterol	CPD-4187	7-dehydrocholesterol	7-dehydrocholesterol	570.762	532.857	544.492	1587.52	1480.92	1443.67	1594.89	1521.41	1559.79	0.1	0.1	0.1	0.1	0.1	0.1
N/A	(2S)-liquiritigenin	CPD-3061	(2<i>S</i>)-liquiritigenin	(2<i>S</i>)-liquiritigenin	1221.53	1193.83	1193.84	1183.97	1144.14	1187.84	1046.06	1017.54	995.928	794.567	796.774	837.249	687.304	673.581	681.242
N/A	glycyrrhetinate	CPD-14483	glycyrrhetinate	glycyrrhetinate	0.1	0.1	0.1	0.1	0.1	0.1	0.1	0.1	0.1	0.1	0.1	0.1	314.54	240.796	331.003
N/A	cortisone	CORTISONE	cortisone	cortisone	1070.76	1176.19	1178.14	2649.16	2589.11	2593.76	3010.01	3080.37	3010.13	3485.25	3377.6	3328.88	1405.97	1359.65	1362.12
N/A	cis-stilbene oxide	CPD-8984	<i>cis</i>-stilbene oxide	<i>cis</i>-stilbene oxide	7123	7261.65	7286.09	31381.6	31189.3	31312.9	22515.8	22410.9	22579.2	3103.43	3108.84	3120.09	2516.06	2490.36	2505.15
N/A	phenylacetate	PHENYLACETATE	phenylacetate	phenylacetate	1251.09	1228.1	1213.69	711.641	728.082	719.85	2077.99	2065.81	2138.3	2619.02	2687.92	2592	1556.56	1567.65	1627.89
N/A	1-naphthaldehyde	CPD-7614	1-naphthaldehyde	1-naphthaldehyde	1600.8	1614.92	1603.76	2855.97	2886.6	2817.63	1612.95	1586.01	1545.04	334.704	0.1	261.581	365.666	327.023	0.1
N/A	phytosphingosine (C18)	PHYTOSPINGOSINE	phytosphingosine (C18)	phytosphingosine (C18)	1191.97	1150.07	1112.06	4214.14	4236.97	4088.73	7353.31	7650.98	7441.17	12369.5	12535	12311.9	15907.8	15657.2	15510.2
N/A	androst-4-ene-3,17-dione	ANDROST4ENE	androst-4-ene-3,17-dione	androst-4-ene-3,17-dione	1959.41	2084.18	1950.48	4661.06	4445.78	4443.64	2172.01	2142.6	2146.83	700.147	710.513	710.475	758.843	734.162	747.636
N/A	cinnamaldehyde	CINNAMALDEHYDE	cinnamaldehyde	cinnamaldehyde	2625.48	2634.07	2623.56	4621.92	4596.84	4545.73	3939.14	3977.53	3945.96	939.567	904.908	905.788	1922.24	1846.63	1893.61
N/A	oleanolate	CPD-9459	oleanolate	oleanolate	0.1	0.1	0.1	688.144	665.767	663.677	537.161	540.958	534.478	0.1	0.1	0.1	586.997	590.796	578.423
N/A	leukotriene A4	CPD-8892	leukotriene A<sub>4</sub>	leukotriene A<sub>4</sub>	588.045	594.557	605.94	1779.79	1779.45	1769.72	1707.51	1819.39	1684.7	3108.23	3196.26	3168.47	1014.78	1071.59	930.767
N/A	dipalmitoyl phosphatidate	CPD0-1422	dipalmitoyl phosphatidate	dipalmitoyl phosphatidate	0.1	0.1	0.1	0.1	0.1	0.1	0.1	0.1	0.1	0.1	0.1	0.1	349.82	357.344	372.285
N/A	vanillate	VANILLATE	vanillate	vanillate	457.815	466.985	462.938	5291.02	5166.78	5214.86	8647.7	8803.75	8767.06	7221.87	7189.19	7196.01	2147.47	2134.48	2142.39
N/A	octanoate	CPD-195	octanoate	octanoate	1151.47	1164.32	1178.1	1373.66	1372.01	1349.71	1362.96	1408.97	1380.45	1220.19	1207.26	1225.74	1171.23	1176.12	1171.89
N/A	maltohexaose	MALTOHEXAOSE	maltohexaose	maltohexaose	0.1	0.1	0.1	0.1	0.1	0.1	0.1	0.1	0.1	898.799	883.561	894.287	1442.27	1604.43	1514.95
N/A	benzoate	BENZOATE	benzoate	benzoate	752.421	767.632	755.977	3261.6	3235.51	3221.34	3082.61	3138.57	3036.08	668.43	690.704	657.612	1375.33	1345.3	1400.49
N/A	progesterone	PROGESTERONE	progesterone	progesterone	1151.14	1185.08	1165.83	1402.53	1412.57	1425.03	1663.9	1612.03	1606.38	1854.49	1861.33	1850.6	4316.4	4313.91	4351.27
N/A	obtusifoliol	OBTUSIFOLIOL	obtusifoliol	obtusifoliol	1380.75	1404.57	1418.51	5081.87	4947.54	5007.88	2582.27	2592.44	2625.37	2267.23	2293.96	2306.57	2073.61	2094.49	2084.88
N/A	L-tryptophan	TRP	trp	L-tryptophan	780.654	780.764	751.174	1880.3	1899.08	1892.27	2085.24	2047.47	2031.86	1797.56	1737.54	1789	11776.4	12036.8	11864
N/A	xanthotoxin	CPD-13042	xanthotoxin	xanthotoxin	0.1	0.1	0.1	435.067	424.691	422.953	0.1	0.1	0.1	0.1	362.622	353.019	1886.89	1908.11	1827.23
N/A	L-quinate	QUINATE	L-quinate	L-quinate	0.1	0.1	0.1	0.1	0.1	0.1	0.1	0.1	0.1	477.857	476.256	478.088	2958.4	2921.02	2977.51
N/A	biochanin-A	BIOCHANIN-A	biochanin-A	biochanin-A	2641.03	2620.2	2700.91	6051.41	6056.92	6019.6	27766.6	27678.7	27777.2	34041	33954.5	33902.5	25588.6	25545.9	25426.7
N/A	maltotriose	MALTOTRIOSE	maltotriose	maltotriose	1066.32	1060.5	1044	951.672	956.979	942.919	0.1	0.1	0.1	695.397	709.596	712.982	3621.01	3350.61	3307.59
N/A	sphingosine	SPHINGOSINE	sphingosine	sphingosine	1362.93	1310.76	1272.56	3947.74	4023.46	3921.23	5121.26	4991.62	5030.58	4597.74	4595.84	4495.66	2737.08	2718.87	2726.22
N/A	L-histidine	HIS	his	L-histidine	955.079	958.842	948.832	1324.65	1332.48	1308.36	1662.47	1623.2	1615.05	739.232	728.533	733.408	1660.3	1603.88	1616.16
N/A	glutathione	GLUTATHIONE	glutathione	glutathione	0.1	0.1	0.1	0.1	0.1	0.1	372.275	366.06	362.448	0.1	0.1	0.1	520.371	510.398	504.583
N/A	genistein	CPD-3141	genistein	genistein	5488.76	5505.73	5507.01	11293.7	11431	11581.9	11032.1	10986.9	10947.8	13237.3	13285.3	13038.9	7676.17	7619.41	7674.52
N/A	histamine	HISTAMINE	histamine	histamine	1672.19	1829.92	1590.15	1817.76	1418.75	1383.16	1457.47	1640.65	1591.58	1603.37	1724.46	1599.49	1504.6	1656.41	1747.53
N/A	L-proline	PRO	pro	L-proline	4250.25	4131.03	4206.38	4657.27	4576.71	4577.35	3498.8	3488.04	3448.91	2018.89	2033.43	2022.25	23530.6	24509.4	24644.5
N/A	17beta-estradiol	CPD-352	17&beta;-estradiol	17&beta;-estradiol	2434.8	2526.34	2534.23	3020.02	2876.53	2827.7	1629.8	1746.12	1691.67	867.919	849.461	845.39	691.394	704.68	617.935
N/A	androsta-1,4-diene-3,17-dione	CPD-13704	androsta-1,4-diene-3,17-dione	androsta-1,4-diene-3,17-dione	1115.23	1215.87	1171.02	3132.44	2947.69	2978.18	1637.01	1549.8	1574.28	674.489	696.422	698.194	570.854	553.002	562.667
N/A	a chalcone	Chalcones	a chalcone	a chalcone	1379.97	1400.34	1403.41	2177.57	2178.47	2157.62	2042.97	2057.01	2044.3	1935.94	1948.35	1929.14	1587	1557.17	1589.58
N/A	a glycogen	Glycogens	a glycogen	a glycogen	1203.48	1198.07	1197.61	1094.45	1061.88	1072.46	0.1	0.1	0.1	0.1	0.1	0.1	2323.48	1906.85	1933.52
N/A	cortisol	CORTISOL	cortisol	cortisol	1541.15	1545.35	1536.4	3581.72	3529.68	3565.57	3155.38	3151.36	3047.97	2517.96	2530.7	2510.94	1630.33	1689.84	1713.1
N/A	toluene	TOLUENE	toluene	toluene	1855.09	1811.85	1830.33	2947.22	2945.23	2791.69	2473.9	2401.05	2488.51	2044.01	2053.49	2046.29	2049.85	2021.98	2011.78
N/A	estrone	ESTRONE	estrone	estrone	435.043	437.6	438.711	2736.71	2822.22	2960.77	1378.4	1353.94	1301.83	0.1	0.1	0.1	0.1	0.1	0.1
Nucleoside and Nucleotide Biosynthesis	AT5G50400	DUTP-PYROP-RXN	3.6.1.9 / 3.6.1.23	dUTP + H<sub>2</sub>O &rarr; dUMP + diphosphate + H<SUP>+</SUP>	11.174	11.695	11.437	21.256	22.483	21.878	44.684	44.249	44.467	31.899	35.594	33.797	17.653	19.587	18.645
Nucleoside and Nucleotide Biosynthesis	AT5G26667	RXN-12002	2.7.4.14 / 2.7.4.22	ATP + UMP &rarr; ADP + UDP	20.772	9.472	16.143	10.177	10.307	10.242	20.326	19.9	20.114	7.205	11.419	9.547	0.1	14.623	14.623
Nucleoside and Nucleotide Biosynthesis	AT5G26667	RXN-7913	2.7.4.13 / 2.7.4.14 / 2.7.4.25	ATP + dCMP &rarr; ADP + dCDP	20.772	9.472	16.143	10.177	10.307	10.242	20.326	19.9	20.114	7.205	11.419	9.547	0.1	14.623	14.623
Nucleoside and Nucleotide Biosynthesis	AT5G26667	RXN-11832	2.7.4.14 / 2.7.4.25	ATP + CMP &harr; ADP + CDP	20.772	9.472	16.143	10.177	10.307	10.242	20.326	19.9	20.114	7.205	11.419	9.547	0.1	14.623	14.623
Nucleoside and Nucleotide Biosynthesis	AT4G09320	DGDPKIN-RXN	2.7.4.6	dGDP + ATP &rarr; dGTP + ADP	127.522	128.516	128.02	139.918	141.329	140.625	174.405	172.139	173.276	223.277	215.721	219.531	227.088	216.091	221.657
Nucleoside and Nucleotide Biosynthesis	AT4G09320	DADPKIN-RXN	2.7.4.6	dADP + ATP &rarr; dATP + ADP	127.522	128.516	128.02	139.918	141.329	140.625	174.405	172.139	173.276	223.277	215.721	219.531	227.088	216.091	221.657
Nucleoside and Nucleotide Biosynthesis	AT4G09320	DTDPKIN-RXN	2.7.4.6	dTDP + ATP &rarr; dTTP + ADP	127.522	128.516	128.02	139.918	141.329	140.625	174.405	172.139	173.276	223.277	215.721	219.531	227.088	216.091	221.657
Nucleoside and Nucleotide Biosynthesis	AT4G09320	DCDPKIN-RXN	2.7.4.6	dCDP + ATP &rarr; dCTP + ADP	127.522	128.516	128.02	139.918	141.329	140.625	174.405	172.139	173.276	223.277	215.721	219.531	227.088	216.091	221.657
Nucleoside and Nucleotide Biosynthesis	AT4G09320	DUDPKIN-RXN	2.7.4.6	dUDP + ATP &rarr; dUTP + ADP	127.522	128.516	128.02	139.918	141.329	140.625	174.405	172.139	173.276	223.277	215.721	219.531	227.088	216.091	221.657
Nucleoside and Nucleotide Biosynthesis	AT4G09320	CDPKIN-RXN	2.7.4.6	CDP + ATP &rarr; CTP + ADP	127.522	128.516	128.02	139.918	141.329	140.625	174.405	172.139	173.276	223.277	215.721	219.531	227.088	216.091	221.657
Nucleoside and Nucleotide Biosynthesis	AT4G09320	UDPKIN-RXN	2.7.4.6	UDP + ATP &rarr; UTP + ADP	127.522	128.516	128.02	139.918	141.329	140.625	174.405	172.139	173.276	223.277	215.721	219.531	227.088	216.091	221.657
Nucleoside and Nucleotide Biosynthesis	AT1G48030	DTMPKI-RXN	2.7.4.9 / 2.7.4.12 / 2.7.4.13	dTMP + ATP &rarr; ADP + dTDP	64.358	64.441	64.4	44.82	45.129	44.975	91.28	90.447	90.865	112.801	115.84	114.523	147.909	165.281	156.836
Nucleoside and Nucleotide Biosynthesis	2'-deoxyadenosine	DEOXYADENOSINE	2'-deoxyadenosine	2'-deoxyadenosine	2587.76	2556.7	2512.11	1459.14	1448.6	1435.35	1584.89	1593.9	1547.79	1425.69	1440.46	1424.37	929.566	883.396	840.795
Nucleoside and Nucleotide Biosynthesis	cytidine	CYTIDINE	cytidine	cytidine	615.953	652.064	613.435	833.965	824.733	809.427	1233.34	1263.08	1227.32	1416.4	1391.25	1329.06	7501.51	7562.67	7849.14
Nucleoside and Nucleotide Biosynthesis	uridine	URIDINE	uridine	uridine	4147.46	4164.26	4152.57	3469.23	3461.22	3485.6	3895.66	3792.71	3858.86	4410.2	4509.27	4634.21	5163.85	5142.75	5204.5
Nucleoside and Nucleotide Biosynthesis	uracil	URACIL	uracil	uracil	1257.88	1234.7	1219.82	1588.3	1603.98	1609.64	1373.05	1431.89	1359.15	1322.61	1339.55	1328.27	2534.72	2500.87	2608.4
Nucleoside and Nucleotide Degradation	AT5G50400	DCTP-PYROPHOSPHATASE-RXN	3.6.1.9 / 3.6.1.12 / 3.6.1.65	dCTP + H<sub>2</sub>O &rarr; dCMP + diphosphate + H<SUP>+</SUP>	11.174	11.695	11.437	21.256	22.483	21.878	44.684	44.249	44.467	31.899	35.594	33.797	17.653	19.587	18.645
Other Biosynthesis	AT1G22380	RXN-4735	2.4.1.215	UDP-&alpha;-D-glucose + <i>cis</i>-zeatin &rarr; <i>cis</i>-zeatin-<i>O</i>-glucoside + UDP + H<SUP>+</SUP>	6.241	0.1	6.241	9.176	8.863	9.021	16.952	16.924	16.938	7.569	8.245	7.914	0.1	5.539	5.539
Other Biosynthesis	AT1G22380	RXN-4723	2.4.1.203	UDP-&alpha;-D-glucose + <i>trans</i>-zeatin &rarr; <i>trans</i>-zeatin-<i>O</i>-glucoside + UDP + H<SUP>+</SUP>	6.241	0.1	6.241	9.176	8.863	9.021	16.952	16.924	16.938	7.569	8.245	7.914	0.1	5.539	5.539
Other Biosynthesis	isopentenyladenine-9-N-glucoside	CPD-4603	isopentenyladenine-9-<i>N</i>-glucoside	isopentenyladenine-9-<i>N</i>-glucoside	0.1	0.1	0.1	0.1	0.1	0.1	0.1	0.1	0.1	0.1	0.1	0.1	309.088	344.207	350.333
Other Biosynthesis	5,6-dihydroxyindole	DIHYDROXYINDOLE	5,6-dihydroxyindole	5,6-dihydroxyindole	569.094	553.111	546.731	719.59	727.307	740.437	651.733	656.426	645.351	655.498	672.433	647.996	694.81	693.507	657.845
Other Biosynthesis	gentisate	CPD-633	gentisate	gentisate	0.1	0.1	0.1	775.732	775.413	772.942	1280.03	1296.85	1282.95	1063.24	1067.52	1064.2	1492.76	1425.23	1453.15
OTHER-ENERGY	mMDH1	MALATE-DEH-RXN	1.1.1.37	(<i>S</i>)-malate + NAD<sup>+</sup> &harr; oxaloacetate + NADH + H<SUP>+</SUP>	86.793	94.27	93.91	133.05	134.944	134.001	166.052	165.439	165.746	221.183	222.805	222.096	246.75	250.617	248.799
Pentose Phosphate Pathways	AT1G64190	RXN-9952	1.1.1.44	D-gluconate 6-phosphate + NADP<sup>+</sup> &rarr; D-ribulose 5-phosphate + CO<SUB>2</SUB> + NADPH	24.275	26.854	25.597	27.831	27.781	27.806	41.526	41.503	41.515	28.918	28.12	28.522	22.63	27.032	24.928
Photosynthesis	psbX	PSII-RXN	1.10.3.9	2 a plastoquinol<SUB>[chloroplast thylakoid membrane]</SUB> + 4 H<SUP>+</SUP><SUB>[chloroplast thylakoid lumen]</SUB> + oxygen<SUB>[chloroplast thylakoid lumen]</SUB> &larr; h&nu; + 2 a plastoquinone<SUB>[chloroplast thylakoid membrane]</SUB> + 4 H<SUP>+</SUP><SUB>[chloroplast stroma]</SUB> + 2 H<sub>2</sub>O<SUB>[chloroplast thylakoid lumen]</SUB>	162.845	162.045	162.446	147.097	146.549	146.823	154.67	153.535	154.103	160.193	155.401	157.815	151.113	143.885	147.543
Photosynthesis | Carbohydrate Biosynthesis	GapB	1.2.1.13-RXN	1.2.1.13	D-glyceraldehyde 3-phosphate + NADP<sup>+</sup> + phosphate &larr; 3-phospho-D-glyceroyl-phosphate + NADPH + H<SUP>+</SUP>	14.056	11.404	12.799	19.607	19.558	19.582	39.394	40.798	40.102	24.512	25.248	24.883	17.252	20.582	18.99
Polymeric Compound Degradation	AT5G49360	3.2.1.37-RXN	3.2.1.37	a (1->4)-&beta;-D-xylan oligosaccharide + n H<sub>2</sub>O &rarr; n &beta;-D-xylopyranose	52.456	61.838	57.34	82.85	82.337	82.594	118.562	117.004	117.786	123.524	122.178	122.853	136.439	136.924	136.681
Polymeric Compound Degradation	N,N'-diacetylchitobiose	CHITOBIOSE	<i>N</i>,<i>N'</i>-diacetylchitobiose	<i>N</i>,<i>N'</i>-diacetylchitobiose	0.1	0.1	0.1	1550.18	1448.07	1476.3	779.598	805.899	758.349	0.1	0.1	0.1	0.1	0.1	0.1
Polymeric Compound Degradation	chitin	CHITIN	chitin	chitin	0.1	0.1	0.1	0.1	0.1	0.1	3212.19	3121.71	3029.12	0.1	0.1	0.1	0.1	0.1	0.1
Polyprenyl Biosynthesis	(R)-mevalonate	MEVALONATE	(<i>R</i>)-mevalonate	(<i>R</i>)-mevalonate	371.913	387.776	378.676	459.922	459.484	450.861	394.717	387.205	392.123	434.687	447.341	439.65	0.1	0.1	0.1
Secondary Metabolite Biosynthesis	AT4G37980	RXN-2602	1.1.1.194 / 1.1.1.195	coniferyl alcohol + NADP<sup>+</sup> &larr; coniferaldehyde + NADPH + H<SUP>+</SUP>	70.572	71.22	70.966	45.867	47.541	46.711	80.316	77.828	79.082	65.054	67.309	66.191	83.55	85.176	84.367
Secondary Metabolite Biosynthesis	AT5G24240	1-PHOSPHATIDYLINOSITOL-KINASE-RXN	2.7.1.67	a 1-phosphatidyl-1D-<i>myo</i>-inositol + ATP &rarr; a 1-phosphatidyl-1D-<i>myo</i>-inositol 4-phosphate + ADP + H<SUP>+</SUP>	11.868	12.513	12.195	7.909	8.212	8.062	19.417	18.752	19.087	0.1	15.175	15.175	0.1	15.347	15.347
Secondary Metabolite Biosynthesis	AT4G37980	RXN-1102	1.1.1.195	4-coumaryl alcohol + NADP<sup>+</sup> &larr; 4-coumaraldehyde + NADPH + H<SUP>+</SUP>	70.572	71.22	70.966	45.867	47.541	46.711	80.316	77.828	79.082	65.054	67.309	66.191	83.55	85.176	84.367
Secondary Metabolite Biosynthesis	AT4G37980	RXN-1125	1.1.1.195	sinapyl alcohol + NADP<sup>+</sup> &larr; sinapaldehyde + NADPH + H<SUP>+</SUP>	70.572	71.22	70.966	45.867	47.541	46.711	80.316	77.828	79.082	65.054	67.309	66.191	83.55	85.176	84.367
Secondary Metabolite Biosynthesis	AT4G31500	RXN-11413	N/A	(<i>E</i>)-(indol-3-yl)acetaldehyde oxime + a reduced [NADPH-hemoprotein reductase] + oxygen &rarr; 1-(1<i>H</i>-indol-3-yl)-2-<i>aci</i>-nitroethane + an oxidized [NADPH-hemoprotein reductase] + H<sub>2</sub>O	31.828	11.465	24.932	23.032	22.571	22.803	347.945	345.208	346.579	801.052	809.872	805.474	1095.76	904.31	1004.6
Secondary Metabolite Biosynthesis	AT4G31500	RXN-11412	N/A	(<i>E</i>)-phenylacetaldehyde oxime + a reduced [NADPH-hemoprotein reductase] + oxygen &rarr; 1-<i>aci</i>-nitro-2-phenylethane + an oxidized [NADPH-hemoprotein reductase] + H<sub>2</sub>O	31.828	11.465	24.932	23.032	22.571	22.803	347.945	345.208	346.579	801.052	809.872	805.474	1095.76	904.31	1004.6
Secondary Metabolite Biosynthesis	AT4G31500	RXN-11427	N/A	1-(methylsulfanyl)-9-<i>aci</i>-nitrononane + glutathione &rarr; (<i>E</i>)-1-(glutathion-<i>S</i>-yl)-<i>N</i>-hydroxy-&omega;-(methylsulfanyl)nonan-1-imine + H<sub>2</sub>O	31.828	11.465	24.932	23.032	22.571	22.803	347.945	345.208	346.579	801.052	809.872	805.474	1095.76	904.31	1004.6
Secondary Metabolite Biosynthesis	AT4G31500	RXN-11423	N/A	1-(methylsulfanyl)-5-<i>aci</i>-nitropentane + glutathione &rarr; (<i>E</i>)-1-(glutathion-<i>S</i>-yl)-<i>N</i>-hydroxy-&omega;-(methylsulfanyl)pentan-1-imine + H<sub>2</sub>O	31.828	11.465	24.932	23.032	22.571	22.803	347.945	345.208	346.579	801.052	809.872	805.474	1095.76	904.31	1004.6
Secondary Metabolite Biosynthesis	AT4G31500	RXN-11425	N/A	1-(methylsulfanyl)-7-<i>aci</i>-nitroheptane + glutathione &rarr; (<i>E</i>)-1-(glutathion-<i>S</i>-yl)-<i>N</i>-hydroxy-&omega;-(methylsulfanyl)heptan-1-imine + H<sub>2</sub>O	31.828	11.465	24.932	23.032	22.571	22.803	347.945	345.208	346.579	801.052	809.872	805.474	1095.76	904.31	1004.6
Secondary Metabolite Biosynthesis	AT4G31500	RXN-11424	N/A	1-(methylsulfanyl)-6-<i>aci</i>-nitrohexane + glutathione &rarr; (<i>E</i>)-1-(glutathion-<i>S</i>-yl)-<i>N</i>-hydroxy-&omega;-(methylsulfanyl)hexan-1-imine + H<sub>2</sub>O	31.828	11.465	24.932	23.032	22.571	22.803	347.945	345.208	346.579	801.052	809.872	805.474	1095.76	904.31	1004.6
Secondary Metabolite Biosynthesis	AT4G31500	RXN-11422	N/A	1-(methylsulfanyl)-4-<i>aci</i>-nitrobutane + glutathione &rarr; (<i>E</i>)-1-(glutathion-<i>S</i>-yl)-<i>N</i>-hydroxy-&omega;-(methylsulfanyl)butan-1-imine + H<sub>2</sub>O	31.828	11.465	24.932	23.032	22.571	22.803	347.945	345.208	346.579	801.052	809.872	805.474	1095.76	904.31	1004.6
Secondary Metabolite Biosynthesis	AT4G31500	RXN-11426	N/A	1-(methylsulfanyl)-8-<i>aci</i>-nitrooctane + glutathione &rarr; (<i>E</i>)-1-(glutathion-<i>S</i>-yl)-<i>N</i>-hydroxy-&omega;-(methylsulfanyl)octan-1-imine + H<sub>2</sub>O	31.828	11.465	24.932	23.032	22.571	22.803	347.945	345.208	346.579	801.052	809.872	805.474	1095.76	904.31	1004.6
Secondary Metabolite Biosynthesis	AT4G31500	RXN-11419	N/A	(<i>E</i>)-9-(methylsulfanyl)nonanal oxime + a reduced [NADPH-hemoprotein reductase] + oxygen &rarr; 1-(methylsulfanyl)-9-<i>aci</i>-nitrononane + an oxidized [NADPH-hemoprotein reductase] + H<sub>2</sub>O	31.828	11.465	24.932	23.032	22.571	22.803	347.945	345.208	346.579	801.052	809.872	805.474	1095.76	904.31	1004.6
Secondary Metabolite Biosynthesis	AT4G31500	RXN-11415	N/A	(<i>E</i>)-5-(methylsulfanyl)pentanal oxime + a reduced [NADPH-hemoprotein reductase] + oxygen &rarr; 1-(methylsulfanyl)-5-<i>aci</i>-nitropentane + an oxidized [NADPH-hemoprotein reductase] + H<sub>2</sub>O	31.828	11.465	24.932	23.032	22.571	22.803	347.945	345.208	346.579	801.052	809.872	805.474	1095.76	904.31	1004.6
Secondary Metabolite Biosynthesis	AT4G31500	RXN-11417	N/A	(<i>E</i>)-7-(methyltsulfanyl)heptanal oxime + a reduced [NADPH-hemoprotein reductase] + oxygen &rarr; 1-(methylsulfanyl)-7-<i>aci</i>-nitroheptane + an oxidized [NADPH-hemoprotein reductase] + H<sub>2</sub>O	31.828	11.465	24.932	23.032	22.571	22.803	347.945	345.208	346.579	801.052	809.872	805.474	1095.76	904.31	1004.6
Secondary Metabolite Biosynthesis	AT4G31500	RXN-11416	N/A	(<i>E</i>)-6-(methylsulfanyl)hexanal oxime + a reduced [NADPH-hemoprotein reductase] + oxygen &rarr; 1-(methylsulfanyl)-6-<i>aci</i>-nitrohexane + an oxidized [NADPH-hemoprotein reductase] + H<sub>2</sub>O	31.828	11.465	24.932	23.032	22.571	22.803	347.945	345.208	346.579	801.052	809.872	805.474	1095.76	904.31	1004.6
Secondary Metabolite Biosynthesis	AT4G31500	RXN-11414	N/A	(<i>E</i>)-4-(methylsulfanyl)butanal oxime + a reduced [NADPH-hemoprotein reductase] + oxygen &rarr; 1-(methylsulfanyl)-4-<i>aci</i>-nitrobutane + an oxidized [NADPH-hemoprotein reductase] + H<sub>2</sub>O	31.828	11.465	24.932	23.032	22.571	22.803	347.945	345.208	346.579	801.052	809.872	805.474	1095.76	904.31	1004.6
Secondary Metabolite Biosynthesis	AT4G31500	RXN-11418	N/A	(<i>E</i>)-8-(methylsulfanyl)octanal oxime + a reduced [NADPH-hemoprotein reductase] + oxygen &rarr; 1-(methylsulfanyl)-8-<i>aci</i>-nitrooctane + an oxidized [NADPH-hemoprotein reductase] + H<sub>2</sub>O	31.828	11.465	24.932	23.032	22.571	22.803	347.945	345.208	346.579	801.052	809.872	805.474	1095.76	904.31	1004.6
Secondary Metabolite Biosynthesis	KAT2	RXN-10701	2.3.1.16	(+)-7-<i>epi</i>-jasmonoyl-CoA + acetyl-CoA &larr; 3-oxo-2-(cis-2'-pentenyl)-cyclopentane-1-(3-oxobutanoyl)-CoA + coenzyme A	0.502	0.1	0.502	7.023	7.841	7.443	30.468	30.881	30.675	35.652	39.142	37.438	40.931	43.033	42.003
Secondary Metabolite Biosynthesis	KAT2	RXN-10700	2.3.1.16	3-oxo-2-(cis-2'-pentenyl)-cyclopentane-1-butanoyl-CoA + acetyl-CoA &larr; 3-oxo-2-(cis-2'-pentenyl)-cyclopentane-1-(3-oxohexanoyl)-CoA + coenzyme A	0.502	0.1	0.502	7.023	7.841	7.443	30.468	30.881	30.675	35.652	39.142	37.438	40.931	43.033	42.003
Secondary Metabolite Biosynthesis	KAT2	RXN-10699	2.3.1.16	3-oxo-2-(cis-2'-pentenyl)-cyclopentane-1-hexanoyl-CoA + acetyl-CoA &larr; 3-oxo-2-(cis-2'-pentenyl)-cyclopentane-1-(3-oxooctanoyl)-CoA + coenzyme A	0.502	0.1	0.502	7.023	7.841	7.443	30.468	30.881	30.675	35.652	39.142	37.438	40.931	43.033	42.003
Secondary Metabolite Biosynthesis	AT1G75280	RXN-9245	1.1.1.318	eugenol + acetate + NADP<sup>+</sup> &larr; coniferyl acetate + NADPH	2.051	0.1	2.051	30.097	30.234	30.166	29.987	30.438	30.214	12.408	12.4	12.404	20.603	12.455	17.024
Secondary Metabolite Biosynthesis	AT1G54100	BENZALDEHYDE-DEHYDROGENASE-NAD+-RXN	1.2.1.28	benzaldehyde + NAD<sup>+</sup> + H<sub>2</sub>O &rarr; benzoate + NADH + 2 H<SUP>+</SUP>	7.539	13.313	10.932	26.019	26.73	26.377	51.866	53.117	52.496	63.946	62.479	63.217	61.699	60.857	61.28
Secondary Metabolite Biosynthesis	AT1G32910	RXN-9244	2.3.1.224	coniferyl alcohol + acetyl-CoA &rarr; coniferyl acetate + coenzyme A	0.1	0.1	0.1	0.1	0.1	0.1	75.769	76.761	76.267	231.61	219.975	225.868	318.198	290.733	304.775
Secondary Metabolite Biosynthesis	AT1G32910	RXN-12362	2.3.1.84	acetyl-CoA + butan-1-ol &rarr; butyl acetate + coenzyme A	0.1	0.1	0.1	0.1	0.1	0.1	75.769	76.761	76.267	231.61	219.975	225.868	318.198	290.733	304.775
Secondary Metabolite Biosynthesis	AT1G32910	RXN-18669	2.3.1.84	acetyl-CoA + propan-1-ol &rarr; propyl acetate + coenzyme A	0.1	0.1	0.1	0.1	0.1	0.1	75.769	76.761	76.267	231.61	219.975	225.868	318.198	290.733	304.775
Secondary Metabolite Biosynthesis	AT1G32910	RXN-11852	2.3.1.195	acetyl-CoA + (3Z)-hex-3-en-1-ol &rarr; (3<i>Z</i>)-hex-3-en-1-yl acetate + coenzyme A	0.1	0.1	0.1	0.1	0.1	0.1	75.769	76.761	76.267	231.61	219.975	225.868	318.198	290.733	304.775
Secondary Metabolite Biosynthesis	ACO4	ETHYL-RXN	1.14.17.4	1-aminocyclopropane-1-carboxylate + L-ascorbate + H<SUP>+</SUP> + oxygen &rarr; ethene + L-dehydro-ascorbate + hydrogen cyanide + CO<SUB>2</SUB> + 2 H<sub>2</sub>O	15.45	17.578	18.263	31.731	32.461	32.098	31.227	29.491	30.371	8.225	7.523	8.418	14.448	8.982	14.246
Secondary Metabolite Biosynthesis	(-)-epigallocatechin	CPD-10411	(-)-epigallocatechin	(-)-epigallocatechin	0.1	0.1	0.1	0.1	0.1	0.1	368.723	384.033	380.378	1384.11	1332.66	1366.57	11929.7	11968.7	11899.4
Secondary Metabolite Biosynthesis	(-)-secoisolariciresinol	CPD-8909	(-)-secoisolariciresinol	(-)-secoisolariciresinol	390.347	391.836	394.381	2738.15	2771.78	2785.97	3473.27	3461.62	3490.55	3740.51	3854.71	3736.04	1633.66	1529.2	1555.52
Secondary Metabolite Biosynthesis	9-oxononanoate	CPD-8686	9-oxononanoate	9-oxononanoate	820.8	849.187	832.776	1394.06	1410.4	1396.5	1302.68	1283.13	1324.07	724.045	706.09	706.695	910.253	938.979	935.309
Secondary Metabolite Biosynthesis	cycloeucalenone	CPD-12868	cycloeucalenone	cycloeucalenone	488.899	497.695	499.261	1196.39	1117.01	1210.21	1147.63	1127.41	1104.47	656.008	655.239	655.643	611.157	616.194	614.681
Secondary Metabolite Biosynthesis	gibberellin A3	GIBBERELLIN	gibberellin A<sub>3</sub>	gibberellin A<sub>3</sub>	509.406	505.863	521.617	3616.31	3639.06	3423.02	2251.97	2161.61	2237.64	0.1	0.1	0.1	0.1	0.1	0.1
Secondary Metabolite Biosynthesis	(-)-jasmonate	CPD-734	(-)-jasmonate	(-)-jasmonate	2488.72	2447.49	2494.24	4818.78	4885.57	4826.54	5954.62	5942.21	5962.61	1424.05	1419.97	1447.13	2134.75	2169.56	2116.36
Secondary Metabolite Biosynthesis	umbelliferone	CPD-8186	umbelliferone	umbelliferone	0.1	0.1	0.1	353.526	364.521	352.727	643.736	643.316	654.19	0.1	0.1	0.1	2046.35	1757.84	1900.33
Secondary Metabolite Biosynthesis	linoleate	LINOLEIC_ACID	linoleate	linoleate	1338.14	1352.97	1365.96	2813.72	2873.06	2838.13	2482.58	2580.55	2581.25	2989.63	2977.15	3067.38	2051.83	2039.45	2023.13
Secondary Metabolite Biosynthesis	benzaldehyde	BENZALDEHYDE	benzaldehyde	benzaldehyde	0.1	0.1	0.1	1013.88	1005.87	976.966	1037.1	1053.36	1048.22	0.1	0.1	0.1	534.253	555.871	501.174
Secondary Metabolite Biosynthesis	isorhamnetin	CPD-8004	isorhamnetin	isorhamnetin	0.1	0.1	0.1	0.1	0.1	0.1	410.702	408.962	411.104	0.1	0.1	0.1	319.18	0.1	0.1
Secondary Metabolite Biosynthesis	stigmasterol	CPD-4162	stigmasterol	stigmasterol	0.1	0.1	0.1	0.1	0.1	0.1	0.1	0.1	0.1	0.1	0.1	0.1	803.442	762.264	764.633
Secondary Metabolite Biosynthesis	scoparone	CPD-9836	scoparone	scoparone	0.1	0.1	0.1	0.1	0.1	0.1	339.812	364.378	366.697	425.636	394.874	364.64	436.538	425.862	470.244
Secondary Metabolite Biosynthesis	herniarin	CPD-9828	herniarin	herniarin	4545.14	4634.04	4579.39	16254.2	16415.4	16244.4	9424.42	9284.3	9404.88	8562.41	8649.24	8635.65	8347.17	8525.58	8390.92
Secondary Metabolite Biosynthesis	serotonin	SEROTONIN	serotonin	serotonin	1239.69	1188.55	1172.84	2450.04	2455.81	2456.25	2800.74	2892.89	2789.57	1845.04	1769.39	1819.59	15993.8	15937.9	15830.7
Secondary Metabolite Biosynthesis	O-sinapoylcholine	O-SINAPOYLCHOLINE	<i>O</i>-sinapoylcholine	<i>O</i>-sinapoylcholine	369.609	369.466	360.581	396.634	406.632	375.714	0.1	320.922	0.1	0.1	0.1	0.1	421.477	359.493	403.534
Secondary Metabolite Biosynthesis	coumarin	COUMARIN	coumarin	coumarin	1478.61	1477.24	1473.72	3342.83	3356.4	3325.82	5284.51	5292.26	5415.4	6901.09	7044.83	6880.62	9751.71	9599.26	9518.38
Secondary Metabolite Degradation	indole-3-carboxaldehyde	INDOLE-3-CARBOXALDEHYDE	indole-3-carboxaldehyde	indole-3-carboxaldehyde	343.274	332.816	341.16	2026.73	2021.89	2017.62	1818.13	1837.52	1793.18	648.53	646.194	639.643	2413.36	2227.82	2289.82
Secondary Metabolite Degradation	D-sorbitol	SORBITOL	D-sorbitol	D-sorbitol	451.395	422.747	426.823	647.09	638.633	651.435	789.823	737.594	791.01	1204.49	1161.18	1196.43	1028.04	849.597	836.938
superpathway of cytosolic glycolysis (plants), pyruvate dehydrogenase and TCA cycle	GapC-2	GAPOXNPHOSPHN-RXN	1.2.1.12	D-glyceraldehyde 3-phosphate + NAD<sup>+</sup> + phosphate &harr; 3-phospho-D-glyceroyl-phosphate + NADH + H<SUP>+</SUP>	176.453	182.453	179.478	237.994	240.204	239.101	322.922	325.902	324.416	450.938	441.528	446.258	465.9	426.736	446.747
superpathway of cytosolic glycolysis (plants), pyruvate dehydrogenase and TCA cycle	ACO3	ACONITATEDEHYDR-RXN	N/A	citrate &harr; <i>cis</i>-aconitate + H<sub>2</sub>O	0.1	19.041	19.041	0.697	0.1	0.697	73.591	77.088	75.36	47.118	43.36	45.278	69.208	68.015	70.305
Tetrapyrrole Biosynthesis	coproporphyrinogen III	COPROPORPHYRINOGEN_III	coproporphyrinogen III	coproporphyrinogen III	0.1	0.1	0.1	0.1	0.1	0.1	0.1	0.1	0.1	0.1	0.1	0.1	674.167	675.919	639.046
Tetrapyrrole Biosynthesis	(Z,Z)-biliverdin-IX alpha	BILIVERDINE	(<i>Z,Z</i>)-biliverdin-IX &alpha;	(<i>Z,Z</i>)-biliverdin-IX &alpha;	923.698	849.902	847.376	1590.73	1506.67	1593.33	1936.67	1852.57	1896.21	1359.6	1246.89	1298.6	1938.35	1947.79	1884.07
Transport	ACO3	ACONITATEHYDR-RXN	cis-aconitate hydratase	<i>cis</i>-aconitate + H<sub>2</sub>O &harr; D-<i>threo</i>-isocitrate	0.1	19.041	19.041	0.697	0.1	0.697	73.591	77.088	75.36	47.118	43.36	45.278	69.208	68.015	70.305
Transport	(S)-malate	MAL	(<i>S</i>)-malate	(<i>S</i>)-malate	3650.57	3699.52	3661.31	5395.06	5173.02	5431.18	3667.45	3880.81	3661.82	6274.04	6268.56	6276.51	12072.9	12277.8	12258.1

## Sheet: pivot
Row Labels	Count of Input name
Alcohol Degradation	1
Aldehyde Degradation	2
Amide, Amidine, Amine, and Polyamine Biosynthesis	1
Amide, Amidine, Amine, and Polyamine Degradation	1
Amino Acid Biosynthesis	9
Amino Acid Degradation	6
Aromatic Compound Biosynthesis	2
Aromatic Compound Degradation	5
Carbohydrate Biosynthesis	9
Carbohydrate Degradation	2
Carboxylic Acid Degradation	1
Cell Structure Biosynthesis	6
Cofactor, Carrier, and Vitamin Biosynthesis	8
Cofactor, Carrier, and Vitamin Degradation	1
Detoxification	8
Fatty Acid and Lipid Biosynthesis	5
Fatty Acid and Lipid Degradation	4
Glycolysis	1
Hormone, Neurotransmitter, and Signaling Molecule Degradation	3
Inorganic Nutrient Metabolism	1
Nucleoside and Nucleotide Biosynthesis	16
Nucleoside and Nucleotide Degradation	1
Other Biosynthesis	5
OTHER-ENERGY	1
Pentose Phosphate Pathways	1
Photosynthesis	1
Photosynthesis | Carbohydrate Biosynthesis	1
Polymeric Compound Degradation	3
Polyprenyl Biosynthesis	1
Secondary Metabolite Biosynthesis	44
Secondary Metabolite Degradation	2
superpathway of cytosolic glycolysis (plants), pyruvate dehydrogenase and TCA cycle	2
Tetrapyrrole Biosynthesis	2
Transport	2
Grand Total	158
