# Supplementary material for: Integrated Proteomics and Metabolomics of Safflower Petal Wilting and Seed Development
Source: Biomolecules. 2024 Mar 28;14(4):414. doi: 10.3390/biom14040414 (PMC11048707; doi:10.3390/biom14040414)
Supplement: Supplementary file 1 [file biomolecules-14-00414-s001.zip › Vincent-et-al_Suppl-TableS6_PaintOmics-results_2024-02-23.xlsx]

## Sheet: PaintOmics
Supplementary Table S6: PaintOmics results in safflower seeds.
Database	Pathway name	Uniquegenes	Uniquemetabol.	Proteomics	Metabolomics	Total
KEGG	Biosynthesis of secondary metabolites	43	126	1	1	169
MapMan	Metabolism-Amino-acids	112		1	-	112
MapMan	Metabolism-Raffinose	59		1	-	59
MapMan	Metabolism-Photosynthesis	55		1	-	55
MapMan	Metabolism-Plant-glycolysis	47		1	-	47
KEGG	Biosynthesis of cofactors	6	34	1	1	40
KEGG	Biosynthesis of amino acids	15	22	1	1	37
KEGG	ABC transporters		32	-	1	32
KEGG	Carbon metabolism	20	6	1	1	26
KEGG	Purine metabolism	2	18	1	1	20
KEGG	Biosynthesis of various plant secondary metabolites	2	18	1	1	20
KEGG	Ribosome	20		1	-	20
KEGG	Glycolysis / Gluconeogenesis	14	4	1	1	18
KEGG	Pyruvate metabolism	10	8	1	1	18
KEGG	Pyrimidine metabolism	2	14	1	1	16
KEGG	Cysteine and methionine metabolism	8	8	1	1	16
KEGG	Carbon fixation in photosynthetic organisms	10	6	1	1	16
KEGG	Tryptophan metabolism	5	10	1	1	15
KEGG	Pantothenate and CoA biosynthesis	1	14	1	1	15
KEGG	Biosynthesis of unsaturated fatty acids	1	14	1	1	15
KEGG	beta-Alanine metabolism	2	10	1	1	12
KEGG	Aminoacyl-tRNA biosynthesis		12	-	1	12
KEGG	Glutathione metabolism	5	6	1	1	11
KEGG	Starch and sucrose metabolism	7	4	1	1	11
KEGG	Phenylpropanoid biosynthesis	5	6	1	1	11
KEGG	Citrate cycle (TCA cycle)	4	6	1	1	10
KEGG	Fatty acid biosynthesis	2	8	1	1	10
KEGG	Steroid biosynthesis		10	-	1	10
KEGG	Histidine metabolism	2	8	1	1	10
KEGG	D-Amino acid metabolism		10	-	1	10
KEGG	Glyoxylate and dicarboxylate metabolism	6	4	1	1	10
KEGG	Tropane, piperidine and pyridine alkaloid biosynthesis		10	-	1	10
KEGG	2-Oxocarboxylic acid metabolism	2	8	1	1	10
KEGG	Oxidative phosphorylation	9		1	-	9
KEGG	Glycine, serine and threonine metabolism	3	6	1	1	9
KEGG	Valine, leucine and isoleucine degradation	5	4	1	1	9
KEGG	Amino sugar and nucleotide sugar metabolism	5	4	1	1	9
KEGG	Sphingolipid metabolism	1	8	1	1	9
KEGG	Ascorbate and aldarate metabolism	4	4	1	1	8
KEGG	Linoleic acid metabolism		8	-	1	8
KEGG	Propanoate metabolism	2	6	1	1	8
KEGG	Porphyrin metabolism		8	-	1	8
KEGG	Diterpenoid biosynthesis		8	-	1	8
KEGG	Arachidonic acid metabolism	1	6	1	1	7
KEGG	alpha-Linolenic acid metabolism	1	6	1	1	7
KEGG	Phagosome	7		1	-	7
KEGG	Pentose and glucuronate interconversions	4	2	1	1	6
KEGG	Galactose metabolism	4	2	1	1	6
KEGG	Cutin, suberine and wax biosynthesis		6	-	1	6
KEGG	Ubiquinone and other terpenoid-quinone biosynthesis		6	-	1	6
KEGG	Arginine biosynthesis		6	-	1	6
KEGG	Valine, leucine and isoleucine biosynthesis		6	-	1	6
KEGG	Arginine and proline metabolism	2	4	1	1	6
KEGG	Phenylalanine metabolism		6	-	1	6
KEGG	Phenylalanine, tyrosine and tryptophan biosynthesis		6	-	1	6
KEGG	Protein processing in endoplasmic reticulum	6		1	-	6
KEGG	Fatty acid degradation	3	2	1	1	5
KEGG	Ether lipid metabolism	1	4	1	1	5
KEGG	Glucosinolate biosynthesis	1	4	1	1	5
KEGG	Fatty acid metabolism	3	2	1	1	5
KEGG	Spliceosome	5		1	-	5
KEGG	Endocytosis	5		1	-	5
KEGG	Plant-pathogen interaction	5		1	-	5
KEGG	Caffeine metabolism		4	-	1	4
KEGG	Alanine, aspartate and glutamate metabolism		4	-	1	4
KEGG	Tyrosine metabolism		4	-	1	4
KEGG	C5-Branched dibasic acid metabolism		4	-	1	4
KEGG	Nicotinate and nicotinamide metabolism		4	-	1	4
KEGG	Lipoic acid metabolism		4	-	1	4
KEGG	Zeatin biosynthesis	2	2	1	1	4
KEGG	Biosynthesis of nucleotide sugars	4		1	-	4
KEGG	Nucleocytoplasmic transport	4		1	-	4
KEGG	RNA degradation	4		1	-	4
KEGG	MAPK signaling pathway - plant	4		1	-	4
MapMan	Metabolism-Synthesis-Lignin	4		1	-	4
MapMan	Metabolism-Inositol-phosphates	4		1	-	4
MapMan	Metabolism2nd-Flavonoids	4		1	-	4
MapMan	Metabolism-Synthesis-Myoinositol	4		1	-	4
KEGG	Pentose phosphate pathway	3		1	-	3
KEGG	Fructose and mannose metabolism	3		1	-	3
KEGG	Lysine degradation	3		1	-	3
KEGG	Cyanoamino acid metabolism	1	2	1	1	3
KEGG	Glycerolipid metabolism	3		1	-	3
KEGG	Glycerophospholipid metabolism	1	2	1	1	3
KEGG	Biotin metabolism	1	2	1	1	3
KEGG	Limonene and pinene degradation	1	2	1	1	3
KEGG	Protein export	3		1	-	3
KEGG	Ubiquitin mediated proteolysis	3		1	-	3
KEGG	Plant hormone signal transduction	1	2	1	1	3
KEGG	Peroxisome	3		1	-	3
MapMan	Metabolism2nd-Chlorophylls	3		1	-	3
MapMan	Metabolism-Tetrapyrrole	3		1	-	3
MapMan	Metabolism-Synthesis-Nucleotides	3		1	-	3
KEGG	Fatty acid elongation		2	-	1	2
KEGG	Monobactam biosynthesis		2	-	1	2
KEGG	Selenocompound metabolism	2		1	-	2
KEGG	Riboflavin metabolism		2	-	1	2
KEGG	Vitamin B6 metabolism		2	-	1	2
KEGG	Flavone and flavonol biosynthesis		2	-	1	2
KEGG	Stilbenoid, diarylheptanoid and gingerol biosynthesis		2	-	1	2
KEGG	Folate biosynthesis		2	-	1	2
KEGG	Terpenoid backbone biosynthesis		2	-	1	2
KEGG	Isoquinoline alkaloid biosynthesis		2	-	1	2
KEGG	Betalain biosynthesis		2	-	1	2
KEGG	Indole alkaloid biosynthesis		2	-	1	2
KEGG	Carotenoid biosynthesis		2	-	1	2
KEGG	Sesquiterpenoid and triterpenoid biosynthesis		2	-	1	2
KEGG	Nitrogen metabolism		2	-	1	2
KEGG	Ribosome biogenesis in eukaryotes	2		1	-	2
KEGG	mRNA surveillance pathway	2		1	-	2
KEGG	Inositol phosphate metabolism	1		1	-	1
KEGG	Proteasome	1		1	-	1
KEGG	Nucleotide excision repair	1		1	-	1
KEGG	Phosphatidylinositol signaling system	1		1	-	1
KEGG	Circadian rhythm - plant	1		1	-	1
MapMan	Metabolism2nd-Synthesis-SA	1		1	-	1
MapMan	Metabolism-Synthesis-Lipids	1		1	-	1
MapMan	Metabolism2nd-Polyamines	1		1	-	1
MapMan	Metabolism2nd-Terpenoids	1		1	-	1
MapMan	Metabolism2nd-Synthesis-Chorismate	1		1	-	1
MapMan	Metabolism-GABA	1		1	-	1
MapMan	Metabolism-Synthesis-Phylloquinone	1		1	-	1
	min	1	2	1	1	1
	max	112	126	1	1	169
	sum	631	624	88	78	1255
	average	7.17045	8	1	1	10.2869

## Sheet: pivot
Row Labels	Count of Database
KEGG	104
MapMan	18
Grand Total	122
